# Supplementary material for: A tripartite rheostat controls self-regulated host plant resistance to insects
Source: Nature. 2023 Jun 14;618(7966):799–807. doi: 10.1038/s41586-023-06197-z (PMC10284691; doi:10.1038/s41586-023-06197-z)
Supplement: Supplementary file 4 — New rice varieties introgressed with Bph14 and authorized for release into production. [file 41586_2023_6197_MOESM4_ESM.xlsx]

## Sheet: Sheet1
	Supplementary Table 1. New rice varieties introgressed with Bph14 and authorized for release into production.
	Rice variety	Approval NO	Breeding institution or company
	Luo Hong 4A	Huibei 2016034	Wuhan University
	Hua 1165S	Hubie 20210092	Huazhong Agricultural University
	Hua 6421S	Hubei 20210091	Huazhong Agricultural University
	R476	Huibei 2010004	Hubei Academy of Agricultural Sciences Food Crop Institute
	Haihui 818	Hainan 2015003	Hainan Academy of Agricultural Sciences Food Crop Institute
	Ehui 108	Hubie 2015009	Jinxiu Huanong Wuhan Technology Co., Ltd
	Guangliangyou 476	Hubei 2010004	Hubei Ekehuatai Seed Technology Co., Ltd.
	Liangyou 234	Hubei 2010005	Wuhan University
	Liangyou 234	Anhui 20120009	Anhui Xiduoshou Seed Industry Co., Ltd.
	Boliangyou 818	Hainan 2015003	Hainan Academy of Agricultural Sciences Food Crop Institute
	Juliangyou 108	Hubei 2015009	Hubei Academy of Agricultural Sciences Food Crop Institute
	Eliangyou 476	Hubei 2016006	Jinxiu Huanong Wuhan Technology Co., Ltd
	Luoyou 9348	Hubei 2016014	Wuhan University
	Liangyou 1318	Hubei 2016005	Wuhan University
	Eliangyou 186	National 20176061	Yuan Long Ping High-Tech Agriculture Co., Ltd.
	Jufengyou 750	Hubei 2019019	Hubei Academy of Agricultural Sciences Food Crop Institute
	Yingliangyou 929	Jiangxi 20190026	Jiangxi Hongyi Seed Tech Co., Ltd.
	Yiliangyou 311	National 20210199	Wuhan University
	Hualiangyou 2171	Hubei 20210082	Huazhong Agricultural University
