# Supplementary material for: A tripartite rheostat controls self-regulated host plant resistance to insects
Source: Nature. 2023 Jun 14;618(7966):799–807. doi: 10.1038/s41586-023-06197-z (PMC10284691; doi:10.1038/s41586-023-06197-z)
Supplement: Supplementary file 5 — BPH14-interacting proteins from BPH identified in a Y2H assay. [file 41586_2023_6197_MOESM5_ESM.xlsx]

## Sheet: Sheet1
	Supplementary Table 2. BPH14-interacting proteins from Nilaparvata lugens identified in a yeast two-hybrid assay.
	No.	No. of clones	GeneID in BPH salivary glands	T-FPKM in BPH salivary glands	Annotation
	1	13	Unigene2559_All	75.29	MPA13 allergen
	2	13	CL596.Contig3_All	2571.29	NADH-ubiquinone oxidoreductase chain 1
	3	8	Unigene11394_All	22.87	--
	4	5	Unigene9395_All	1068.83	ribosomal protein
	BISP	4	Unigene6730_All	29660.6	--
	6	4	Unigene3236_All	1.87	--
	7	4	Unigene18921_All	0.4	--
	8	2	Unigene15273_All	1.96	--
	9	2	CL1129.Contig1_All	3.53	--
	10	2	Unigene7723_All	No match	--
	11	2	Unigene2827_All	3.89	--
	12	2	Unigene24612_All	1.27	--
