# Supplementary material for: A tripartite rheostat controls self-regulated host plant resistance to insects
Source: Nature. 2023 Jun 14;618(7966):799–807. doi: 10.1038/s41586-023-06197-z (PMC10284691; doi:10.1038/s41586-023-06197-z)
Supplement: Supplementary file 6 — List of primers used in this study. [file 41586_2023_6197_MOESM6_ESM.xlsx]

## Sheet: Sheet1
	Supplementary Table 3. List of primers used in this study.
	ⅠPrimers for AvrBph14 gene cloning, RACE, RNAi, genome editing and sequencing.
	Name	Locus ID	Forward (5'–3')	Reverse(5'-3')
	BISP		ATGTATCACAGCAAAGTGGGTTTG	AATACAAACACGAGCGCTAACTCTGGCACC
	5RACER			AGCGCTAACTCTGGCACCT
	3RACEF		ATGTATCACAGCAAAGTGGGTTT
	ds-BISP		TAATACGACTCACTATAGGGAGAGGCAGTCCTCCGAACAGG	TAATACGACTCACTATAGGGAGACCTCCACAGTTTCCTC
	ds-GFP		TAATACGACTCACTATAGGGAGAATGGTGAGCAAGGGCGA	TAATACGACTCACTATAGGGAGACGAACTTCACCTCGGC
	OsNBR1-Cas9		GTTGAGGAGCTGCAGGAACCGGCAGCCAAGCCAGCA	GTTCCTGCAGCTCCTCAACGTTTTAGAGCTAGAAAT
	OsNBR1-Cas9seq		GCTTTTAAGTTTGGTTCGGATG	GGTAGGTGGTGTAGCAGAGGTC
	OsRLCK185-Cas9		AGAGTCCAATCCACCCTGTCGGCAGCCAAGCCAGCA	ACAGGGTGGATTGGACTCTGTTTTAGAGCTAGAAAT
	OsRLCK185-Cas9seq		ACTGCACAATCATGTGGTATCT	TCACTGCAACAGCCTGCATA
	Ⅱ Primers for yeast two-hybrid assay
	Name	Locus ID	Forward (5'–3')	Reverse(5'-3')
	BISP		ATTCCCGGGTATGTCCGCGATGAGGTATGCTTC	ATTCCCGGGCATTAACAAACACGAGCGCTAACTC
	BISP26-124		ATTCCCGGGTATGTCCGCGATGAGGTATGCTTC	ATTCCCGGGCATTAGGCCATACCGGTGACG
	BISP125-241		ATTCCCGGGTATGGGCGGTTTGGGTGGTGGC	ATTCCCGGGCATTAACAAACACGAGCGCT
	BPH14		ATTCCCGGGTATGGCGGAGCTAATGGCCACC	ATTCCCGGGCACTACTTCAAGCACATCAGCCTACT
	CC		ATTCCCGGGTATGGCGGAGCTAATGGCCACC	ATTCCCGGGCACTATGTTGGCAATGTCCAAAGAAA
	NB		ATTCCCGGGTATGAGAAAGGAAGATAAACAG	ATTCCCGGGCACTAATGATATTTTGGTATCAGGAA
	LRR		ATTCCCGGGTATGCATCACCTGAGGTATCTTG	ATTCCCGGGCACTACTTCAAGCACATCAGCCTACT
	N14		ATTCCCGGGTATGGCAGAGCTGATGGCCACC	ATTCCCGGGCACTACTCCAAGCACAGCAGCC
	N14-LRR		ATTCCCGGGTATGCATCACCTGAGGTATCTTG	ATTCCCGGGCACTACTCCAAGCACAGCAGCC
	OsRLCK185	LOC_Os05g30870	CGGGATCCGTATGGGCTGCTTTCCGTGCTTCG	CGGGATCCTTACTCATTTGTACTATCAAAG
	OsRLCK1851-85		CGGGATCCGTATGGGCTGCTTTCCGTGCTTCG	CGGGATCCTTATAGACAATCTTGTCTGAAG
	OsRLCK186KD		CGGGATCCGTATGTTGGGGGAGGGAGGTTTT	CGGGATCCTTAAAGAGCAGTGACCACATC
	OsRLCK185354-491		CGGGATCCGTATGTCATATCTTGCTTCCCAGA	CGGGATCCTTACTCATTTGTACTATCAAAG
	OsCDPK14	LOC_Os11g07040	GGAATTCCATATGATGCAGCCGGACCCGAGCGGGAG	GGAATTCCATATGTTAGCTGTTGCTGGGGTTCAAG
	OsCDPK20	LOC_Os07g38120	CGGAATTCATGGGCAACTGCTGCGTGACGC	CGGAATTCCTATTGGGTAGTTGTTAACTGC
	OsMAPKKKε	LOC_Os04g56530	CGGAATTCATGGCGTCGCGGCAGCACAATG	CGGAATTCTCACAGTACTGTATTGATGTGC
	OsMKK6	LOC_Os01g32660	CGGAATTCATGAGGGGGAAGAAGCCGCACAAG	CGGAATTCTTACTCGGATATATTCATTGGAG
	OsMPK20	LOC_Os01g43910	CGGAATTCATGCAGCAGGATCAGCGCAAGAAG	CGGAATTCCTAATACATCCTCGACATGCCG
	OsMPK16	LOC_Os11g17080	CGGGATCCGTATGGACTTCTTTACCGAGTATG	CGGGATCCTCAGGGGTAAGAGCCTCGGGGAG
	OsRLCK259	LOC_Os09g03620	TCCCCCGGGTATGGCATCTTTTCCTCTTTTCC	TCCCCCGGGTCACACCCTCCTGACACTCTTTC
	OsNBR1	LOC_Os02g38050	ATTCCCGGGTATGTGTTATCTAGTCCAATTTAA	ATTCCCGGGCATCACTGGTCTTTCTTCTCCCTAG
	OsATG8a	LOC_Os07g32800	ATTCCCGGGTATGGCCAGGACTTCCTTCAAG	ATTCCCGGGCATTACGCAGAGCCGAATGTGTTC
	OsATG8b	LOC_Os04g53240	ATTCCCGGGTATGGCCAAGAGCTCGTTCAAGC	ATTCCCGGGCACTAGAGCAGCCCAAAGGTGTTC
	OsATG8c	LOC_Os08g09240	ATTCCCGGGTATGGCGAGGAGCTCGTTCAAGCT	ATTCCCGGGCATCAGACAAACAGGCCGAAGGTG
	OsATG8e	LOC_Os11g01010	ATTCCCGGGTATGAAGCCCAGGCCCTTCAAGG	ATTCCCGGGCATCAACCGAATGTCTTCTCGCTG
	Ⅲ Primers for stable expression, subcellular localization, BiFC, protein expression.
	Name	Locus ID	Forward (5'–3')	Reverse(5'-3')
	BISP-HA/Myc		ATGTCCGCGATGAGGTATGCTTC	ACAAACACGAGCGCTAACTC
	BISP26-124-HA/Myc		ATGTCCGCGATGAGGTATGCTTC	GGCCATACCGGTGACGGAACTA
	BISP125-241-HA/Myc		ATGGGCGGTTTGGGTGGTGGCGGC	ACAAACACGAGCGCTAACTC
	BPH14-HA/Myc		ATGGCGGAGCTAATGGCCACCA	CTTCAAGCACATCAGCCTACTG
	CC-HA/Myc		ATGGCGGAGCTAATGGCCACCA	TGTTGGCAATGTCCAAAGAAA
	NB-HA/Myc		ATGAGAAAGGAAGATAAACAG	ATGATATTTTGGTATCAGGAATG
	LRR-HA/Myc		ATGCATCACCTGAGGTATCTTGATCTCTC	CTTCAAGCACATCAGCCTACTG
	N14-HA/Myc		ATGGCAGAGCTGATGGCCACCATGG	CTCCAAGCACAGCAGCC
	N14-LRR-HA/Myc		ATGCATCACCTGAGGTATCTTGATCTCTC	CTCCAAGCACAGCAGCC
	OsRLCK185-Myc	LOC_Os05g30870	ATGGGCTGCTTTCCGTGCTTCG	TTACTCATTTGTACTATCAAAG
	OsRLCK259-Myc	LOC_Os09g03620	ATGGCATCTTTTCCTCTTTTCC	CACCCTCCTGACACTCTTTC
	OsNBR1-HA/Myc	LOC_Os02g38050	ATGTGTTATCTAGTCCAATTTAA	CTGGTCTTTCTTCTCCCTAG
	OsATG8a-HA/Myc	LOC_Os07g32800	ATGGCCAGGACTTCCTTCAAG	CGCAGAGCCGAATGTGTTC
	OsATG8b-HA/Myc	LOC_Os04g53240	ATGGCCAAGAGCTCGTTCAAGC	GAGCAGCCCAAAGGTGTTC
	OsATG8c-HA/Myc	LOC_Os08g09240	ATGGCGAGGAGCTCGTTCAAGCT	GACAAACAGGCCGAAGGTG
	OsATG8e-HA/Myc	LOC_Os11g01010	ATGAAGCCCAGGCCCTTCAAGG	ACCGAATGTCTTCTCGCTG
	N1		ATGTGTTATCTAGTCCAATTTAA	TGTGAGATTGTCAATGCCATG
	N2		ATGCCCATTGTTTCTTCCACAACATC	CTGGTCTTTCTTCTCCCTAGC
	N3		ATGTGTTATCTAGTCCAATTTAA	TTCCTGCAACTCCTCCAGGAG
	N4-frag1		ATGTGTTATCTAGTCCAATTTAA	TGTGAGATTGTCAATGCCATGATG
	N4-frag2		GATCATCATGGCATTGACAATCTCACAGAATGGGACCCTCTCCTGGAGGA	CTGGTCTTTCTTCTCCCTAG
	N5		ATGTGTTATCTAGTCCAATTTAATTTCTTGATGGTGGCATATGGTGAAACT	CTGGTCTTTCTTCTCCCTAG
	N6-frag1		ATGTGTTATCTAGTCCAATTTAA	CTCCTCCAGAGCAGGGTCTGCTTCGCTGAC
	N6-frag2		GTCAGCGAAGCAGACCCTGCTCTGGAGGAG	CTGGTCTTTCTTCTCCCTAG
	N7		ATGTGTTATCTAGTCCAATTTAATTTCTTGATGGTGGCATATGGTGAAACT	CTGGTCTTTCTTCTCCCTAG
	GFP-HA/Myc		ATGGTGAGCAAGGGCGAGG	GTACAGCTCGTCCATGCCGAG
	BISP-GFP		ATTCCCGGGATGTCCGCGATGAGGTATGCTTC	ATTCCCGGGACAAACACGAGCGCTAACTC
	BISP-YC		ATTCCCGGGATGTCCGCGATGAGGTATGCTTC	ATTCCCGGGACAAACACGAGCGCTAACTC
	BISP125-241-YC		ATTCCCGGGATGGGCGGTTTGGGTGGTGGCGGC	ATTCCCGGGACAAACACGAGCGCTAACTC
	BPH14-YN		ATTCCCGGGATGGCGGAGCTAATGGCCACCA	ATTCCCGGGCTTCAAGCACATCAGCCTACTG
	N14-YN		ATTCCCGGGATGGCAGAGCTGATGGCCACCATGG	ATTCCCGGGCTCCAAGCACAGCAGCC
	BISP-201		ACAAAAAAGCAGGCTTCATGTCCGCGATGAGGTATGCTTC	TACAAGAAAGCTGGGTCACAAACACGAGCGCTAACTC
	BPH14-203		ACAAAAAAGCAGGCTTCATGGCGGAGCTAATGGCCACCA	TACAAGAAAGCTGGGTCACAAACACGAGCGCTAACTC
	N14-203		ACAAAAAAGCAGGCTTCATGGCAGAGCTGATGGCCACCATGG	TACAAGAAAGCTGGGTCCTCCAAGCACAGCAGCC
	OsNBR1-203		ACAAAAAAGCAGGCTTCATGTGTTATCTAGTCCAATTTAA	TACAAGAAAGCTGGGTCCTGGTCTTTCTTCTCCCTAG
	N1-203		ACAAAAAAGCAGGCTTCATGTGTTATCTAGTCCAATTTAA	TACAAGAAAGCTGGGTCCTTGTGAGATTGTCAATGCCATG
	BISP-pET		CGGGATCCATGTCCGCGATGAGGTATGCTTC	CGGGATCCTTAACAAACACGAGCGCTAAC
	BISP125-241-pET		CGGGATCCATGGGCGGTTTGGGTGGTGGCGGC	CGGGATCCTTAACAAACACGAGCGCTAACTC
	OsRLCK185-pET		CGGGATCCATGGGCTGCTTTCCGTGCTTCG	CGGGATCCTTACTCATTTGTACTATCAAAG
	BISP-pFastBac1		AGGACTAGTATGTCCGCGATGAGGTATGCTTC	AGGACTAGTACAAACACGAGCGCTAACTC
	BISP26-124-pFastBac1		AGGACTAGTATGTCCGCGATGAGGTATGCTTC	AGGACTAGTGGCCATACCGGTGACGGAACTA
	BISP125-241-pFastBac1		AGGACTAGTATGGGCGGTTTGGGTGGTGGCGGC	AGGACTAGTACAAACACGAGCGCTAACTC
	LRR-pFastBac1		AGGACTAGTATGCATCACCTGAGGTATCTTGATCTCTC	AGGACTAGTCTTCAAGCACATCAGCCTACTG
	N14-LRR-pFastBac1		AATCCCGGGTATGCATCACCTGAGGTATCTTGATCTCTC	AATCCCGGGTCCTCCAAGCACAGCAGCC
	Ⅳ Primers for qRT-PCR.
	Name	Locus ID	Forward (5'–3')	Reverse(5'-3')
	Bisp		GTTAGAAATACTCCACCATCA	GAGAGGCGAATCTTCAAG
	OsICS1	LOC_Os09g19734	TATGGTGCTATCCGCTTCGAT	CGAGAACCGAGCTCTCTTCAA
	OsNPR1	LOC_Os01g09800	TTTCCGATGGAGGCAAGAG	GCTGTCATCCGAGCTAAGTGTT
	OsPR1a	LOC_Os07g03730	CGTCTTCATCACCTGCAACT	CATGCATAAACACGTAGCAT
	OsPR1b	LOC_Os01g28450	GGCAACTTCGTCGGACAGA	CCGTGGACCTGTTTACATTTTCA
	OsPR5	LOC_Os01g03180	CAACAGCAACTACCAAGTCGTC	CAAGGTGTCGTTTTATTCATCAAC
	OsPR10	LOC_Os12g36880	CCCTGCCGAATACGCCTAA	CTCAAACGCCACGAGAATTTG
	OsWRKY72	LOC_Os11g29870	TACCTCCAGCTCCTACCACT	CTGCTTGGAGTTGGAGAGCT
	OsNBR1	LOC_Os02g38050	GGAGGATCCTTCTTTTGTCAGTAA	GCTATTGACATGTTGGTTGAAGAC
	OsATG8a	LOC_Os07g32800	TTGAGAAGGCTGACAAGA	TTCCGAACCACATAGACA
	OsATG8b	LOC_Os04g53240	GCTAACCGTATCAGAGAA	TCCGAACAACATAGACAA
	OsATG8c	LOC_Os08g09240	CATTCCTGACATTGACAA	TGACGAAGATGAAGATTG
	OsATG8e	LOC_Os11g01010	AGGAGAAAGGGAAAGAAG	GTTACATGGAACCAGGTA
	Osubiquitin	LOC_Os03g03920	GTTCGCCAGTTGACATCTC	CAGATTGTTGAGGTTAGTATTGC
	OsTBP	LOC_Os03g45410	AGGTCTGGAGGAGCGTATAGC	CTCAAGTCTCTCAGTCACCCAAG
	OsHSP	LOC_Os03g31300	CCAGTGAAGCGAGTGATTC	CATTAGATGGCACGGTGAC
	NlRPS15	ACN79501.1	TAAAAATGGCAGACGAAGAGCCCAA	TTCCACGGTTGAAACGTCTGCG
	NlRPS18	JN662398	CGCTACTACCGATTGAA	GGAAACCTTGTTACGACTT
	Nltubliin	ACN79512.1	ACTCGTTCGGAGGAGGCACC	GTTCCAGGGTGGTGTGGGTGGT
	Nbactin	AY594294	TCCTGATGGGCAAGTGATTAC	AGCACTATGTTTCCGTAGAG
	NbATG6	AY701316	GCACACGATATGACAAAGCAAT	GCTGGAACTTCAGCTTGTGA
	NbPI3K	KX120977	GTATTAGCAACTGGGCACGATG	CTCTTAGCAAAAGATTGTCAAG
	NbATG7	AY701319	GGATTCAATTGTTACTCTCA	GCTCTGATGATTCCTCCAAC
	Restriction sites are underlined.
