# Supplementary material for: A tripartite rheostat controls self-regulated host plant resistance to insects
Source: Nature. 2023 Jun 14;618(7966):799–807. doi: 10.1038/s41586-023-06197-z (PMC10284691; doi:10.1038/s41586-023-06197-z)
Supplement: Supplementary file 7 — Statistical summary—a summary of all statistical analysis is provided. Source data for all of the statistical analysis can be found in the source data files. [file 41586_2023_6197_MOESM7_ESM.xlsx]

## Sheet: Fig. 1
		Figure 1b
		Weight gain（mg）
		One-way ANOVA	Significantly different? (P < 0.05)	P value summary	P value
		Bph14 vs N14	Yes	***	6.8492e-11
		Figure 1f
		Weight gain（mg）
		One-way ANOVA	Significantly different? (P < 0.05)	P value summary	P value
		BISP-YN/BPH14-YC vs BISP-YN/N14-YC	Yes	***	9.54281e-05
		BISP-YN/BPH14-YC vs BISP125-241-YN/BPH14-YC	Yes	***	9.44487e-05

## Sheet: Fig. 2
		Figure 2c
		BPH resistance scores
		One-way ANOVA	Significantly different? (P < 0.05)	P value summary	P value
		N14 vs N14-Bisp-3	Yes	***	8.55844e-07
		N14 vs N14-Bisp-11	Yes	***	5.45382e-13
		Figure 2d
		Free SA
		One-way ANOVA	Significantly different? (P < 0.05)	P value summary	P value
		N14 vs N14-Bisp-3	Yes	*	0.0292713
		N14 vs N14-Bisp-11	Yes	**	0.00416056
		Figure 2i
		BPH resistance scores
		One-way ANOVA	Significantly different? (P < 0.05)	P value summary	P value
		WT vs Osrlck185--1	Yes	***	5.38508e-21
		WT vs Osrlck185--2	Yes	***	1.98587e-22
		WT vs Osrlck185--3	Yes	***	3.26894e-23

## Sheet: Fig. 3
		Figure 3i
		Relative WRKY72 RNA level
		One-way ANOVA	Significantly different? (P < 0.05)	P value summary	P value
		Bph14 vs MH63	No	n.s.	0.94854
		Bph14 vs Bph14-Bisp-10	Yes	*	0.00530893
		Bph14 vs Bph14-Bisp-37	Yes	**	0.00313391
		Bph14 vs Bph14-Bisp-32	Yes	***	1.08324e-05
		Figure 3j
		Free SA (μg/g FW)
		One-way ANOVA	Significantly different? (P < 0.05)	P value summary	P value
		Bph14 vs Bph14-Bisp-10	Yes	*	0.0286712
		Bph14 vs Bph14-Bisp-37	Yes	*	0.0498846
		Bph14 vs Bph14-Bisp-32	Yes	***	0.00014351
		Figure 3l
		BPH resistance scores
		One-way ANOVA	Significantly different? (P < 0.05)	P value summary	P value
		Bph14 vs Bph14-Bisp-10	Yes	***	7.00851e-30
		Bph14 vs Bph14-Bisp-37	Yes	***	1.27706e-33
		Bph14 vs Bph14-Bisp-32	Yes	***	2.20248e-39
		Figure 3m
		BPH weight gain
		One-way ANOVA	Significantly different? (P < 0.05)	P value summary	P value
		Bph14 vs Bph14-Bisp-10	Yes	*	0.0367922
		Bph14 vs Bph14-Bisp-37	Yes	*	0.0228509
		Bph14 vs Bph14-Bisp-32	Yes	**	0.00301548
		Figure 3o
		Plant height
		One-way ANOVA	Significantly different? (P < 0.05)	P value summary	P value
		Bph14 vs Bph14-Bisp-10	Yes	**	0.0071647
		Bph14 vs Bph14-Bisp-37	Yes	***	2.19662e-09
		Bph14 vs Bph14-Bisp-32	Yes	***	2.15116e-12

## Sheet: Fig. 4
		Figure 4e
		NO. of autophagic structures / 8 cells
		One-way ANOVA	Significantly different? (P < 0.05)	P value summary	P value
		Bph14 vs MH63	No	n.s.	0.510757
		Bph14 vs Bph14-Bisp-10	Yes	*	0.0290922
		Bph14 vs Bph14-Bisp-37	Yes	*	0.00335141
		Bph14 vs Bph14-Bisp-32	Yes	***	0.00181466

## Sheet: Fig. 5
	Figure 5b
	Relative WRKY72 RNA level
	Hours post BPH infestation	One-way ANOVA	Significantly different? (P < 0.05)	P value summary	P value
	0	Bph14 vs MH63	Yes	***	0.000101727
	6	Bph14 vs MH63	Yes	***	6.35754e-05
	12	Bph14 vs MH63	Yes	**	0.00330742
	24	Bph14 vs MH63	Yes	**	0.0089981
	36	Bph14 vs MH63	No	n.s.	0.0791752
	48	Bph14 vs MH63	No	n.s.	0.366581
	Figure 5e
	Relative WRKY72 RNA level
	Hours post BPH infestation	One-way ANOVA	Significantly different? (P < 0.05)	P value summary	P value
	0	Bph14 vs Bph14-Osnbr1--1	Yes	***	0.000552393
		Bph14 vs Bph14-Osnbr1--2	Yes	***	0.0007392
	24	Bph14 vs Bph14-Osnbr1--1	Yes	*	0.0177816
		Bph14 vs Bph14-Osnbr1--2	Yes	*	0.0311785
	48	Bph14 vs Bph14-Osnbr1--1	Yes	*	0.0297033
		Bph14 vs Bph14-Osnbr1--2	Yes	*	0.0243321
	72	Bph14 vs Bph14-Osnbr1--1	No	n.s.	0.912246
		Bph14 vs Bph14-Osnbr1--2	No	n.s.	0.293025
		Figure 5g
		BPH resistance scores
		One-way ANOVA	Significantly different? (P < 0.05)	P value summary	P value
		Bph14 vs Bph14-Osnbr1--1	Yes	***	2.48916e-40
		Bph14 vs Bph14-Osnbr1--2	Yes	***	1.63502e-38

## Sheet: Extended Data Fig. 1
		Extended Data Figure 1a
		BPH resistance scores
		One-way ANOVA	Significantly different? (P < 0.05)	P value summary	P value
		Bph14 vs N14	Yes	***	1.11698e-30
		Extended Data Figure 1b
		Honeydew excretion
		One-way ANOVA	Significantly different? (P < 0.05)	P value summary	P value
		Bph14 vs N14	Yes	***	4.47287e-09
		Extended Data Figure 1p
		Normalized fluorescence intensity (Cy3/DAPI)
		One-way ANOVA	Significantly different? (P < 0.05)	P value summary	P value
		anti-BISP FS vs anti-BISP MS	Yes	**	0.00482469
		anti-BISP FS vs anti-BISP Gut	Yes	***	0.000264848
		anti-BISP FS vs anti-NlSP1 FS	Yes	**	0.00149208
		anti-BISP MS vs anti-NlSP1 MS	Yes	**	0.00115887

## Sheet: Extended Data Fig. 2
		Extended Data Figure 2b					Extended Data Figure 2c
		Weight gain					Honeydew excretion (mg)
		One-way ANOVA	Significantly different? (P < 0.05)	P value summary	P value		One-way ANOVA	Significantly different? (P < 0.05)		P value summary	P value
		CK vs Bisp-Ri	Yes	*	0.0109784		CK vs Bisp-Ri	Yes		*	0.0420492
		GFP-Ri vs Bisp-Ri	Yes	*	0.0222701		GFP-Ri vs Bisp-Ri	Yes		*	0.0311446
		Extended Data Figure 2d
		BPH survival rate
	Days of BPH infestation	One-way ANOVA	Significantly different? (P < 0.05)	P value summary	P value
	1	GFP-Ri vs Bisp-Ri	-	-	-
	2	GFP-Ri vs Bisp-Ri	No	n.s.	0.544737
	3	GFP-Ri vs Bisp-Ri	Yes	*	0.0352652
	4	GFP-Ri vs Bisp-Ri	Yes	**	0.00394977
	5	GFP-Ri vs Bisp-Ri	Yes	***	0.000188104
	6	GFP-Ri vs Bisp-Ri	Yes	***	0.000334549
	7	GFP-Ri vs Bisp-Ri	Yes	***	0.000589388
	8	GFP-Ri vs Bisp-Ri	Yes	**	0.00361332
		Extended Data Figure 2e							Extended Data Figure 2f
		Weight gain (mg)							Honeydew excretion (mg)
		CK		GFP-Ri		Bisp-Ri			CK			GFP-Ri		Bisp-Ri
		Osrlck185--1 (A)	WT (D)	Osrlck185--1(B)	WT(E)	Osrlck185--1(C)	WT(F)		Osrlck185--1 (A)	WT (D)		Osrlck185--1(B)	WT(E)	Osrlck185--1(C)	WT(F)
		One-way ANOVA	Significantly different? (P < 0.05)	P value summary	P value				One-way ANOVA	Significantly different? (P < 0.05)		P value summary	P value
		A vs B	No	n.s.	0.366749				A vs B	No		n.s.	0.290525
		A vs C	Yes	*	0.0372412				A vs C	Yes		*	0.0384265
		A vs D	Yes	**	0.00565808				A vs D	Yes		**	0.000744228
		A vs E	Yes	*	0.0461215				A vs E	Yes		*	0.0440808
		A vs F	Yes	***	3.89233e-06				A vs F	Yes		***	1.04565e-07
		B vs C	Yes	**	0.00609012				B vs C	Yes		**	0.00354712
		B vs D	Yes	***	0.00088559				B vs D	Yes		***	5.71122e-05
		B vs E	Yes	**	0.00721125				B vs E	Yes		**	0.00474052
		B vs F	Yes	***	1.06413e-06				B vs F	Yes		***	1.41876e-08
		C vs D	No	n.s.	0.465048				C vs D	No		n.s.	0.121535
		C vs E	No	n.s.	0.808677				C vs E	No		n.s.	0.924332
		C vs F	Yes	***	0.000648779				C vs F	Yes		***	3.20572e-05
		D vs E	No	n.s.	0.295468				D vs E	No		n.s.	0.182513
		D vs F	Yes	**	0.00233589				D vs F	Yes		**	0.00227847
		E vs F	Yes	***	0.000186445				E vs F	Yes		***	0.000122502
		Extended Data Figure 2g
		BPH survival rate
		CK		GFP-Ri		Bisp-Ri
		Osrlck185--1 (A)	WT (D)	Osrlck185--1(B)	WT(E)	Osrlck185--1(C)	WT(F)
	6 Days of BPH infestation	One-way ANOVA	Significantly different? (P < 0.05)	P value summary	P value	7 Days of BPH infestation	One-way ANOVA	Significantly different? (P < 0.05)	P value summary	P value	8 Days of BPH infestation	One-way ANOVA	Significantly different? (P < 0.05)		P value summary	P value	9 Days of BPH infestation	One-way ANOVA	Significantly different? (P < 0.05)	P value summary	P value	10 Days of BPH infestation	One-way ANOVA	Significantly different? (P < 0.05)	P value summary	P value
		A vs B	No	n.s.	0.666581		A vs B	No	n.s.	0.544737		A vs B	No		n.s.	0.486042		A vs B	No	n.s.	0.770713		A vs B	No	n.s.	0.523742
		A vs C	Yes	***	3.07265e-05		A vs C	Yes	***	4.9932e-06		A vs C	Yes		***	0.000162352		A vs C	Yes	***	0.000117589		A vs C	Yes	***	0.000190611
		A vs D	Yes	*	0.035946		A vs D	Yes	**	0.00219322		A vs D	Yes		*	0.0178591		A vs D	Yes	*	0.0431767		A vs D	Yes	*	0.0450024
		A vs E	Yes	**	0.00516261		A vs E	Yes	***	0.000257311		A vs E	Yes		**	0.00305815		A vs E	Yes	**	0.00231947		A vs E	Yes	**	0.00516261
		A vs F	Yes	***	4.17577e-05		A vs F	Yes	***	1.03995e-05		A vs F	Yes		***	4.83036e-05		A vs F	Yes	***	5.08708e-06		A vs F	Yes	***	5.23226e-06
		B vs C	Yes	***	6.46324e-06		B vs C	Yes	***	2.46008e-06		B vs C	Yes		***	4.62652e-06		B vs C	Yes	***	5.92437e-05		B vs C	Yes	**	8.36474e-05
		B vs D	Yes	*	0.0395794		B vs D	Yes	**	0.00144525		B vs D	Yes		**	0.00522686		B vs D	Yes	*	0.0290922		B vs D	Yes	*	0.0438246
		B vs E	Yes	**	0.00417822		B vs E	Yes	***	0.000137352		B vs E	Yes		***	0.000439606		B vs E	Yes	**	0.00133713		B vs E	Yes	**	0.0049931
		B vs F	Yes	***	2.84265e-05		B vs F	Yes	***	7.04988e-06		B vs F	Yes		***	7.85893e-06		B vs F	Yes	***	2.66474e-06		B vs F	Yes	***	9.12254e-07
		C vs D	No	n.s.	0.213278		C vs D	No	n.s.	0.200535		C vs D	No		n.s.	0.241504		C vs D	No	n.s.	0.0705487		C vs D	No	n.s.	0.0557665
		C vs E	No	n.s.	0.0727256		C vs E	No	n.s.	0.0527997		C vs E	No		n.s.	0.308008		C vs E	No	n.s.	0.202934		C vs E	No	n.s.	0.0982817
		C vs F	Yes	*	0.0185978		C vs F	Yes	*	0.0399685		C vs F	Yes		*	0.0135707		C vs F	Yes	**	0.00385922		C vs F	Yes	**	0.00648045
		D vs E	No	n.s.	1		D vs E	No	n.s.	0.832723		D vs E	No		n.s.	0.71999		D vs E	No	n.s.	0.372364		D vs E	No	n.s.	0.557292
		D vs F	Yes	*	0.0158933		D vs F	Yes	*	0.0170717		D vs F	Yes		*	0.0110825		D vs F	Yes	**	0.00220525		D vs F	Yes	**	0.00138904
		E vs F	Yes	**	0.00392481		E vs F	Yes	**	0.00394977		E vs F	Yes		**	0.00818057		E vs F	Yes	**	0.00193586		E vs F	Yes	**	0.00103584
		Extended Data Figure 2h							Extended Data Figure 2i
		Weight gain (mg)							Honeydew excretion (mg)
		CK		GFP-Ri		Bisp-Ri			CK			GFP-Ri		Bisp-Ri
		Bph14 (A)	MH63 (D)	Bph14(B)	MH63 (E)	Bph14(C)	MH63 (F)		Bph14 (A)	MH63 (D)		Bph14 (B)	MH63 (E)	Bph14(C)	MH63 (F)
		One-way ANOVA	Significantly different? (P < 0.05)	P value summary	P value				One-way ANOVA	Significantly different? (P < 0.05)		P value summary	P value
		A vs B	No	n.s.	0.495398				A vs B	No		n.s.	0.464871
		A vs C	Yes	***	0.000566796				A vs C	Yes		**	0.000992888
		A vs D	Yes	***	2.68556e-05				A vs D	Yes		***	0.000125887
		A vs E	Yes	***	3.88617e-06				A vs E	Yes		***	3.55983e-05
		A vs F	Yes	**	0.00676972				A vs F	Yes		*	0.0206473
		B vs C	Yes	***	2.51138e-06				B vs C	Yes		***	5.74757e-05
		B vs D	Yes	***	1.18907e-06				B vs D	Yes		***	2.37836e-05
		B vs E	Yes	***	1.81639e-08				B vs E	Yes		***	4.20282e-06
		B vs F	Yes	***	0.000117347				B vs F	Yes		**	0.00303578
		C vs D	Yes	*	0.0148543				C vs D	Yes		*	0.0450912
		C vs E	Yes	**	0.00984524				C vs E	Yes		*	0.0448377
		C vs F	No	n.s.	0.308912				C vs F	No		n.s.	0.485823
		D vs E	No	n.s.	0.483152				D vs E	No		n.s.	0.773659
		D vs F	Yes	**	0.0040289				D vs F	Yes		*	0.0203127
		E vs F	Yes	**	0.00162065				E vs F	Yes		*	0.0186598
		Extended Data Figure 2j
		BPH survival rate
		CK		GFP-Ri		Bisp-Ri
		Bph14 (A)	MH63 (D)	Bph14(B)	MH63(E)	Bph14(C)	MH63 (F)
	6 Days of BPH infestation	One-way ANOVA	Significantly different? (P < 0.05)	P value summary	P value	7 Days of BPH infestation	One-way ANOVA	Significantly different? (P < 0.05)	P value summary	P value	8 Days of BPH infestation	One-way ANOVA	Significantly different? (P < 0.05)		P value summary	P value	9 Days of BPH infestation	One-way ANOVA	Significantly different? (P < 0.05)	P value summary	P value	10 Days of BPH infestation	One-way ANOVA	Significantly different? (P < 0.05)	P value summary	P value
		A vs B	No	n.s.	0.327625		A vs B	No	n.s.	0.273139		A vs B	No		n.s.	0.534592		A vs B	No	n.s.	0.681057		A vs B	No	n.s.	0.784478
		A vs C	Yes	**	0.00164986		A vs C	Yes	***	5.45017e-05		A vs C	Yes		**	0.00338614		A vs C	Yes	*	0.0138499		A vs C	Yes	**	0.00496397
		A vs D	Yes	***	4.20087e-05		A vs D	Yes	***	2.15e-05		A vs D	Yes		***	0.000138717		A vs D	Yes	***	0.000285126		A vs D	Yes	***	0.000244268
		A vs E	Yes	**	0.00104713		A vs E	Yes	***	0.000329863		A vs E	Yes		***	0.00028495		A vs E	Yes	**	0.00181001		A vs E	Yes	***	0.000694643
		A vs F	Yes	***	0.000725493		A vs F	Yes	***	7.56128e-06		A vs F	Yes		***	0.00047069		A vs F	Yes	**	0.00156069		A vs F	Yes	**	0.001528
		B vs C	Yes	*	0.0316178		B vs C	Yes	***	0.000386102		B vs C	Yes		**	0.00385922		B vs C	Yes	**	0.00807908		B vs C	Yes	*	0.0352652
		B vs D	Yes	**	0.00104713		B vs D	Yes	***	6.18796e-05		B vs D	Yes		***	0.000139095		B vs D	Yes	***	0.000242803		B vs D	Yes	***	0.000553775
		B vs E	Yes	*	0.0107385		B vs E	Yes	***	0.000822402		B vs E	Yes		***	0.000301412		B vs E	Yes	**	0.00175545		B vs E	Yes	**	0.00140326
		B vs F	Yes	*	0.0461723		B vs F	Yes	***	9.65768e-05		B vs F	Yes		***	0.00028061		B vs F	Yes	***	0.000417607		B vs F	Yes	*	0.0105932
		C vs D	Yes	*	0.0218057		C vs D	Yes	***	0.00683408		C vs D	Yes		**	0.00361446		C vs D	Yes	**	0.00179594		C vs D	Yes	**	0.00167028
		C vs E	No	n.s.	0.264467		C vs E	No	n.s.	0.0780217		C vs E	Yes		*	0.0101307		C vs E	Yes	*	0.0138499		C vs E	Yes	**	0.00523666
		C vs F	No	n.s.	0.370555		C vs F	No	n.s.	1		C vs F	No		n.s.	0.397204		C vs F	No	n.s.	0.172003		C vs F	No	n.s.	0.172003
		D vs E	No	n.s.	0.327625		D vs E	No	n.s.	0.502797		D vs E	No		n.s.	0.579584		D vs E	No	n.s.	0.462578		D vs E	No	n.s.	0.76684
		D vs F	Yes	**	0.00112124		D vs F	Yes	**	0.00417822		D vs F	Yes		**	0.00430077		D vs F	Yes	**	0.00381492		D vs F	Yes	**	0.00466173
		E vs F	No	n.s.	0.066688		E vs F	No	n.s.	0.0655877		E vs F	Yes		*	0.0135707		E vs F	Yes	*	0.0316178		E vs F	Yes	*	0.0138499

## Sheet: Extended Data Fig. 3
		Extended Data Figure 3b
		Plant height
		One-way ANOVA	Significantly different? (P < 0.05)	P value summary	P value
		N14 vs N14-Bisp-3	No	n.s.	0.932004
		N14 vs N14-Bisp-11	No	n.s.	0.926616
		Extended Data Figure 3c
		Weight gain
		One-way ANOVA	Significantly different? (P < 0.05)	P value summary	P value
		N14 vs N14-Bisp-3	Yes	*	0.0223402
		N14 vs N14-Bisp-11	Yes	*	0.0125037
		Extended Data Figure 3d
		Honeydew excretion
		One-way ANOVA	Significantly different? (P < 0.05)	P value summary	P value
		N14 vs N14-Bisp-3	Yes	*	0.0414385
		N14 vs N14-Bisp-11	Yes	*	0.0103886
		Extended Data Figure 3e
		NO. of settled BPH/ plant
	Hours after BPH release	One-way ANOVA	Significantly different? (P < 0.05)	P value summary	P value
	6	N14 vs N14-Bisp-3	No	n.s.	0.403459
	12	N14 vs N14-Bisp-3	No	n.s.	0.0949859
	24	N14 vs N14-Bisp-3	No	n.s.	0.949313
	48	N14 vs N14-Bisp-3	No	n.s.	0.72334
	72	N14 vs N14-Bisp-3	No	n.s.	0.08322
	96	N14 vs N14-Bisp-3	Yes	*	0.0446954
	120	N14 vs N14-Bisp-3	Yes	*	0.0204383
	Hours after BPH release	One-way ANOVA	Significantly different? (P < 0.05)	P value summary	P value
	6	N14 vs N14-Bisp-11	No	n.s.	0.592477
	12	N14 vs N14-Bisp-11	No	n.s.	0.349746
	24	N14 vs N14-Bisp-11	No	n.s.	0.24375
	48	N14 vs N14-Bisp-11	No	n.s.	0.0912561
	72	N14 vs N14-Bisp-11	No	n.s.	0.06013
	96	N14 vs N14-Bisp-11	Yes	***	0.000934832
	120	N14 vs N14-Bisp-11	Yes	**	0.00397649
		Extended Data Figure 3f
		Relative expression level
	Gene	One-way ANOVA	Significantly different? (P < 0.05)	P value summary	P value
	OsICS1	N14 vs N14-Bisp-3	Yes	**	0.00543288
		N14 vs N14-Bisp-11	Yes	**	0.00178989
	OsNPR1	N14 vs N14-Bisp-3	Yes	**	0.00916533
		N14 vs N14-Bisp-11	Yes	**	0.00633037
	OsPR1a	N14 vs N14-Bisp-3	Yes	***	0.000258463
		N14 vs N14-Bisp-11	Yes	***	0.000155703
	OsPR1b	N14 vs N14-Bisp-3	Yes	*	0.0180281
		N14 vs N14-Bisp-11	Yes	*	0.01062
	OsPR5	N14 vs N14-Bisp-3	Yes	**	0.00224658
		N14 vs N14-Bisp-11	Yes	**	0.00151971
	OsPR10	N14 vs N14-Bisp-3	Yes	**	0.00656418
		N14 vs N14-Bisp-11	Yes	***	0.000833098

## Sheet: Extended Data Fig. 4
		Extended Data Figure 4f
		Weight gain
		One-way ANOVA	Significantly different? (P < 0.05)	P value summary	P value
		WT vs Osrlck185--1	Yes	***	7.09087e-06
		WT vs Osrlck185--2	Yes	***	7.57833e-07
		WT vs Osrlck185--3	Yes	***	4.64144e-07
		Extended Data Figure 4g
		Honeydew excretion
		One-way ANOVA	Significantly different? (P < 0.05)	P value summary	P value
		WT vs Osrlck185--1	Yes	***	1.2094e-12
		WT vs Osrlck185--2	Yes	***	4.22282e-11
		WT vs Osrlck185--3	Yes	***	2.62173e-09

## Sheet: Extended Data Fig. 5
			Extended Data Figure 5h
			Relative expression level
		Gene	One-way ANOVA	Significantly different? (P < 0.05)	P value summary	P value
		OsICS1	Bph14 vs MH63	No	n.s.	0.329297
			Bph14 vs Bph14-Bisp-10	Yes	***	0.000484315
			Bph14 vs Bph14-Bisp-37	Yes	***	0.000269433
			Bph14 vs Bph14-Bisp-32	Yes	***	0.000285437
		OsNPR1	Bph14 vs MH63	No	n.s.	0.685925
			Bph14 vs Bph14-Bisp-10	Yes	*	0.0149892
			Bph14 vs Bph14-Bisp-37	Yes	***	0.000134379
			Bph14 vs Bph14-Bisp-32	Yes	***	0.000352092
		OsPR1a	Bph14 vs MH63	No	n.s.	0.747221
			Bph14 vs Bph14-Bisp-10	Yes	**	0.0015407
			Bph14 vs Bph14-Bisp-37	Yes	***	0.000741135
			Bph14 vs Bph14-Bisp-32	Yes	***	8.01192e-05
		OsPR1b	Bph14 vs MH63	No	n.s.	0.747221
			Bph14 vs Bph14-Bisp-10	Yes	**	0.00160864
			Bph14 vs Bph14-Bisp-37	Yes	***	0.000127558
			Bph14 vs Bph14-Bisp-32	Yes	***	4.46817e-06
		OsPR5	Bph14 vs MH63	No	n.s.	0.813245
			Bph14 vs Bph14-Bisp-10	Yes	***	5.12263e-06
			Bph14 vs Bph14-Bisp-37	Yes	***	2.11895e-06
			Bph14 vs Bph14-Bisp-32	Yes	***	3.03739e-05
		OsPR10	Bph14 vs MH63	No	n.s.	0.396547
			Bph14 vs Bph14-Bisp-10	Yes	***	3.70429e-05
			Bph14 vs Bph14-Bisp-37	Yes	***	4.14908e-06
			Bph14 vs Bph14-Bisp-32	Yes	***	1.05305e-05
			Extended Data Figure 5i
			Honeydew excretion
			One-way ANOVA	Significantly different? (P < 0.05)	P value summary	P value
			Bph14 vs Bph14-Bisp-10	Yes	*	0.045526
			Bph14 vs Bph14-Bisp-37	Yes	**	0.00487213
			Bph14 vs Bph14-Bisp-32	Yes	**	0.00105621
			Extended Data Figure 5j
			BPH survival rate
		Days of BPH infestation	One-way ANOVA	Significantly different? (P < 0.05)	P value summary	P value
		1	Bph14 vs Bph14-Bisp-10	-	-	-
			Bph14 vs Bph14-Bisp-37	-	-	-
			Bph14 vs Bph14-Bisp-32	-	-	-
		2	Bph14 vs Bph14-Bisp-10	Yes	*	0.0399685
			Bph14 vs Bph14-Bisp-37	Yes	**	0.00394977
			Bph14 vs Bph14-Bisp-32	No	n.s.	0.346594
		3	Bph14 vs Bph14-Bisp-10	No	n.s.	0.0649694
			Bph14 vs Bph14-Bisp-37	Yes	**	0.00766973
			Bph14 vs Bph14-Bisp-32	No	n.s.	0.095452
		4	Bph14 vs Bph14-Bisp-10	Yes	*	0.0461723
			Bph14 vs Bph14-Bisp-37	Yes	**	0.005456
			Bph14 vs Bph14-Bisp-32	Yes	**	0.00133713
		5	Bph14 vs Bph14-Bisp-10	No	n.s.	0.0728844
			Bph14 vs Bph14-Bisp-37	Yes	*	0.0479117
			Bph14 vs Bph14-Bisp-32	Yes	**	0.00274639
		6	Bph14 vs Bph14-Bisp-10	No	n.s.	0.128122
			Bph14 vs Bph14-Bisp-37	No	n.s.	0.0655877
			Bph14 vs Bph14-Bisp-32	Yes	*	0.0192562
		7	Bph14 vs Bph14-Bisp-10	Yes	*	0.0140048
			Bph14 vs Bph14-Bisp-37	Yes	**	0.00766973
			Bph14 vs Bph14-Bisp-32	Yes	*	0.033855
		8	Bph14 vs Bph14-Bisp-10	Yes	**	0.00527611
			Bph14 vs Bph14-Bisp-37	Yes	*	0.0277844
			Bph14 vs Bph14-Bisp-32	Yes	*	0.0129588
		9	Bph14 vs Bph14-Bisp-10	No	n.s.	0.0557665
			Bph14 vs Bph14-Bisp-37	Yes	*	0.0285092
			Bph14 vs Bph14-Bisp-32	Yes	**	0.001528
			Extended Data Figure 5k
			NO. of settled BPH/ plant
		Hours after BPH release	One-way ANOVA	Significantly different? (P < 0.05)	P value summary	P value
		3	Bph14 vs Bph14-Bisp-10	No	n.s.	0.285854
		6	Bph14 vs Bph14-Bisp-10	No	n.s.	0.0719842
		12	Bph14 vs Bph14-Bisp-10	No	n.s.	0.094434
		24	Bph14 vs Bph14-Bisp-10	Yes	*	0.0474579
		48	Bph14 vs Bph14-Bisp-10	Yes	**	0.00258905
		72	Bph14 vs Bph14-Bisp-10	Yes	***	0.00022418
		Hours after BPH release	One-way ANOVA	Significantly different? (P < 0.05)	P value summary	P value
		3	Bph14 vs Bph14-Bisp-37	Yes	**	0.00577686
		6	Bph14 vs Bph14-Bisp-37	Yes	**	0.00125584
		12	Bph14 vs Bph14-Bisp-37	Yes	**	0.0023747
		24	Bph14 vs Bph14-Bisp-37	Yes	*	0.0151808
		48	Bph14 vs Bph14-Bisp-37	Yes	***	9.77846e-05
		72	Bph14 vs Bph14-Bisp-37	Yes	***	8.4904e-06
		Hours after BPH release	One-way ANOVA	Significantly different? (P < 0.05)	P value summary	P value
		3	Bph14 vs Bph14-Bisp-32	Yes	***	2.91135e-05
		6	Bph14 vs Bph14-Bisp-32	Yes	***	2.22719e-05
		12	Bph14 vs Bph14-Bisp-32	Yes	***	5.96219e-05
		24	Bph14 vs Bph14-Bisp-32	Yes	***	2.31318e-05
		48	Bph14 vs Bph14-Bisp-32	Yes	***	2.61074e-05
		72	Bph14 vs Bph14-Bisp-32	Yes	***	4.1371e-07

[truncated: 4 more sheets: Extended Data Fig. 6, Extended Data Fig. 7, Extended Data Fig. 8, Extended Data Fig. 10]
