# Supplementary material for: A tripartite rheostat controls self-regulated host plant resistance to insects
Source: Nature. 2023 Jun 14;618(7966):799–807. doi: 10.1038/s41586-023-06197-z (PMC10284691; doi:10.1038/s41586-023-06197-z)
Supplement: Supplementary file 8 — Source Data Fig. 1 [file 41586_2023_6197_MOESM8_ESM.xlsx]

## Sheet: Fig. 1b
		Weight gain（mg）
		N14	Bph14
		1.57	0.41
		1.02	0.34
		1.57	0.09
		1.24	0.91
		0.85	0.82
		1.65	0.11
		1.07	0.32
		0.72	0.23
		2.02	0.14
		1.01	0.81
		1.43	0.43
		0.75	0.45
		1.63	0.16
		1.23	0.19
		1.35	0.28
		1.4	0.72
		1.29	0.24
		1.26	0.47
		1.18	0.48
		0.98	0.78

## Sheet: Fig. 1f
		%YFP/CFP fluorescence intensity
		BISP-YN/BPH14-YC	BISP-YN/N14-YC	BISP125-241-YN/BPH14-YC
		181.18	19.14	16.34
		608.93	12.48	14.24
		265.93	23.34	21.47
		452.49	14.23	18.43
		310.08	18.05	15.28
		326.7
		307.84
		326.34
		292.6
		208.36
