# Supplementary material for: A tripartite rheostat controls self-regulated host plant resistance to insects
Source: Nature. 2023 Jun 14;618(7966):799–807. doi: 10.1038/s41586-023-06197-z (PMC10284691; doi:10.1038/s41586-023-06197-z)
Supplement: Supplementary file 9 — Source Data Fig. 2 [file 41586_2023_6197_MOESM9_ESM.xlsx]

## Sheet: Fig. 2c
	BPH resistance scores
	N14	N14-Bisp-3	N14-Bisp-11
	6	9	9
	5	9	9
	7	7	9
	5	9	9
	5	5	9
	5	9	9
	7	5	7
	4	9	9
	7	7	9
	5	9	6
	6	5	9
	5	8	8
	7	9	9
	8	7	9
	7	6	7
	7	5	9
	7	9	9
	7	6	9
	5	9	9
	6	6	9
	5	7	9
	7	9	9
	4	7	9
	7	8	9
	7	7	6
	5	9	9
	6	6	6
	4	6	5
	4	9	9
	5	6	8
	5	5	7
	5	9	9
	6	9	9
	6	5	5
	7	8	6
	7	9	9
	7	9	7
	5	7	8
	5	9	9

## Sheet: Fig. 2d
			Free SA (μg/g FW)
			N14	N14-Bisp-3	N14-Bisp-11
			8.77194	7.69455	5.83595
			11.0543	6.99406	5.54291
			9.38467	5.83595	4.9639

## Sheet: Fig. 2i
			BPH resistance scores
			Osrlck185--1	Osrlck185--2	Osrlck185--3	WT
			9	9	9	5
			9	9	9	4
			9	7	9	5
			6	9	9	5
			7	9	9	6
			9	9	6	6
			9	6	7	4
			9	9	7	5
			9	6	6	6
			7	6	9	5
			7	9	6	5
			6	7	9	5
			5	9	9	4
			7	7	7	7
			7	9	7	5
			9	9	9	5
			9	7	9	6
			6	9	7	6
			9	9	9	6
			9	9	6	5
			9	7	9	4
			6	7	9	5
			7	9	6	5
			9	9	9	5
			9	6	7	6
			9	9	9	5
			7	9	9	6
			6	7	9	4
			7	6	7	6
			8	7	8	5
			9	9	9	6
			9	9	9	5
			9	9	9	6
			7	7	9	5
			9	9	6	5
			6	9	9	5
			9	7	7	6
			9	7	6	4
			7	9	7	4
			6	7	9	5
			9	6	7	5
			7	9	9	6
			9	7	7	5
			7	6	9	4
			9	8	9	5
