# Supplementary material for: A tripartite rheostat controls self-regulated host plant resistance to insects
Source: Nature. 2023 Jun 14;618(7966):799–807. doi: 10.1038/s41586-023-06197-z (PMC10284691; doi:10.1038/s41586-023-06197-z)
Supplement: Supplementary file 10 — Source Data Fig. 3 [file 41586_2023_6197_MOESM10_ESM.xlsx]

## Sheet: Fig. 3d
	Response (nm)
		BISP concentration (nM)
	Time (s)	1600	800	400	200
	0.01	0.00923236	0.00523984	0.00076216	0.00274541
	0.21	0.00968594	0.00482717	0.00042781	0.00277504
	0.41	0.01111	0.00523713	0.00097297	0.00327585
	0.61	0.0124845	0.00562166	0.00133469	0.00375459
	0.81	0.0142578	0.0064771	0.00256025	0.0043133
	1.01	0.0163163	0.00723711	0.00353293	0.00490311
	1.21	0.0182427	0.00803909	0.00412584	0.00499637
	1.41	0.0207264	0.00884245	0.00443626	0.00539919
	1.61	0.0232517	0.0100915	0.00530452	0.00610344
	1.81	0.0255086	0.0109942	0.00564303	0.00671452
	2.01	0.0277288	0.0120177	0.0060036	0.00696668
	2.21	0.0300642	0.0134172	0.00676733	0.00743875
	2.41	0.03189	0.0141264	0.00705917	0.00687574
	2.61	0.0336825	0.0154789	0.00757752	0.00701057
	2.81	0.0355032	0.0159906	0.00792203	0.00711757
	3.01	0.0381219	0.016761	0.00864477	0.00776228
	3.21	0.0397216	0.0177352	0.00868247	0.00797207
	3.41	0.0418425	0.0188743	0.00899323	0.00883156
	3.61	0.0437375	0.0195881	0.0092225	0.00930098
	3.81	0.0459133	0.0205242	0.00983005	0.0099955
	4.01	0.0478011	0.0209983	0.0100395	0.0105475
	4.21	0.0494364	0.0212126	0.01	0.0106745
	4.41	0.0515232	0.0219315	0.0106409	0.0112198
	4.61	0.0527622	0.0226677	0.0105299	0.0112095
	4.81	0.054439	0.0235823	0.0110325	0.0113599
	5.01	0.0561933	0.0242923	0.011048	0.0117588
	5.21	0.0573684	0.0246613	0.0101448	0.0113463
	5.41	0.059124	0.0250165	0.0096293	0.0115616
	5.61	0.0601187	0.0254828	0.0092049	0.0113521
	5.81	0.0606602	0.0252038	0.00786392	0.0103969
	6.01	0.0620119	0.0254254	0.00717148	0.00925661
	6.21	0.0636986	0.0261049	0.00733935	0.00874457
	6.41	0.0645727	0.02628	0.00693959	0.00811818
	6.61	0.0661546	0.0271032	0.00726378	0.00845259
	6.81	0.0680197	0.0274402	0.00780691	0.00877906
	7.01	0.0698604	0.0281035	0.00811209	0.0097726
	7.21	0.0710764	0.0289746	0.00822627	0.00987898
	7.41	0.0726726	0.0293076	0.0086456	0.0103357
	7.61	0.0746925	0.0303699	0.00929303	0.01061
	7.81	0.076029	0.0309852	0.00994319	0.0106682
	8.01	0.0767992	0.0308171	0.00982357	0.0107387
	8.21	0.0772564	0.0306517	0.00920951	0.0100001
	8.41	0.0784281	0.0307007	0.00925655	0.0100002
	8.61	0.0794993	0.0318051	0.00963111	0.0100632
	8.81	0.0803673	0.0324058	0.00977144	0.00996844
	9.01	0.0812457	0.0327101	0.0100709	0.00997134
	9.21	0.0821431	0.0327527	0.00984986	0.00963453
	9.41	0.0831294	0.0328202	0.00974832	0.00931718
	9.61	0.0843453	0.0332125	0.00910466	0.0090004
	9.81	0.0854562	0.033479	0.00901983	0.00864064
	10.01	0.0876225	0.0342362	0.00942436	0.00884507
	10.21	0.0892031	0.0354964	0.010176	0.00972561
	10.41	0.0906042	0.0363344	0.0104877	0.0106237
	10.61	0.0926154	0.0364582	0.010876	0.0109339
	10.81	0.0942266	0.0372391	0.011664	0.0118953
	11.01	0.0954239	0.037372	0.0113821	0.0117954
	11.21	0.0965986	0.0379199	0.0113538	0.0120322
	11.41	0.0978853	0.037855	0.0106769	0.0119316
	11.61	0.0992876	0.0387716	0.0109051	0.0124527
	11.81	0.0997024	0.037951	0.0105219	0.0119409
	12.01	0.100541	0.0375093	0.0100169	0.0118611
	12.21	0.101514	0.0378172	0.0101453	0.0115426
	12.41	0.10279	0.0380504	0.0102785	0.0117636
	12.61	0.103437	0.0385741	0.0102274	0.0115801
	12.81	0.103985	0.0385776	0.0103173	0.0116694
	13.01	0.105435	0.0391535	0.0107169	0.0126282
	13.21	0.106999	0.0403072	0.011248	0.0138816
	13.41	0.108184	0.0408385	0.0110141	0.0138248
	13.61	0.109983	0.0418744	0.0116344	0.014129
	13.81	0.111286	0.042727	0.0120028	0.014764
	14.01	0.112771	0.0433387	0.0125177	0.0152897
	14.21	0.114075	0.0440211	0.0128879	0.0157206
	14.41	0.115399	0.0443111	0.0129555	0.015734
	14.61	0.11655	0.0446889	0.0134823	0.0156077
	14.81	0.117811	0.0461795	0.0139755	0.0163167
	15.01	0.118327	0.0460146	0.0135753	0.0158691
	15.21	0.119352	0.0463738	0.0134646	0.0163636
	15.41	0.120622	0.0468184	0.0133675	0.0159113
	15.61	0.121647	0.0472603	0.014372	0.0159798
	15.81	0.122136	0.0466239	0.0143165	0.0153365
	16.01	0.122434	0.0469902	0.0138294	0.0146779
	16.21	0.122776	0.0471191	0.0136406	0.0141758
	16.41	0.124087	0.0473042	0.01346	0.0139659
	16.61	0.12523	0.047957	0.0137424	0.0142374
	16.81	0.12644	0.0484207	0.0140788	0.0148166
	17.01	0.128051	0.0495319	0.0142035	0.0157916
	17.21	0.129549	0.0503516	0.0147713	0.0159095
	17.41	0.131274	0.0505829	0.0150405	0.0153824
	17.61	0.132705	0.0511852	0.0151576	0.0155179
	17.81	0.134045	0.0514649	0.0149236	0.0158531
	18.01	0.135106	0.0517371	0.0150155	0.0155306
	18.21	0.136735	0.0526081	0.0148464	0.0152909
	18.41	0.137982	0.0535474	0.0147484	0.0148176
	18.61	0.139213	0.0544041	0.0149572	0.0153642
	18.81	0.140257	0.0544119	0.0146877	0.0159691
	19.01	0.140175	0.0536976	0.014245	0.0150318
	19.21	0.141939	0.0546988	0.0147462	0.0153956
	19.41	0.142719	0.0549662	0.0149394	0.0154382
	19.61	0.143292	0.0549112	0.0153282	0.0153834
	19.81	0.143747	0.0549053	0.014851	0.0152258
	20.01	0.143961	0.0547235	0.0144604	0.0147283
	20.21	0.145188	0.0550843	0.0151106	0.0153163
	20.41	0.146395	0.0555749	0.0157141	0.0157264
	20.61	0.146669	0.0553346	0.0153199	0.0160922
	20.81	0.147497	0.0550038	0.0153163	0.0165311
	21.01	0.148021	0.0551147	0.0153939	0.0166053
	21.21	0.148963	0.054804	0.0153225	0.0162179
	21.41	0.150137	0.0550996	0.0149492	0.016486
	21.61	0.150621	0.0552208	0.01426	0.0162792
	21.81	0.151682	0.0558151	0.0144622	0.0161545
	22.01	0.152467	0.056184	0.013901	0.0154628
	22.21	0.153072	0.0566493	0.0138767	0.0147279
	22.41	0.154203	0.0571453	0.0143311	0.014574
	22.61	0.154985	0.0577236	0.0143871	0.0146239
	22.81	0.154942	0.0572596	0.0140608	0.0134328
	23.01	0.155142	0.0576489	0.0140915	0.0125411
	23.21	0.157159	0.0590665	0.0155249	0.0132065
	23.41	0.158082	0.0592294	0.0160031	0.0133196
	23.61	0.159434	0.059764	0.0166277	0.0134092
	23.81	0.160737	0.0602971	0.0173071	0.0139629
	24.01	0.161741	0.0607857	0.0178403	0.0144473
	24.21	0.162936	0.0621489	0.0184762	0.015066
	24.41	0.163447	0.0624458	0.0186098	0.01516
	24.61	0.164008	0.0622107	0.0179456	0.015404
	24.81	0.165038	0.0620895	0.0179645	0.015447
	25.01	0.165323	0.0618879	0.0179045	0.015304
	25.21	0.166552	0.0626111	0.0180055	0.0163244
	25.41	0.16738	0.0636751	0.0179767	0.0165333
	25.61	0.167583	0.0635713	0.0175577	0.0159225
	25.81	0.168492	0.0641958	0.0179519	0.0160632
	26.01	0.1686	0.0643188	0.0175277	0.0156116
	26.21	0.168955	0.0644809	0.0175917	0.0154306
	26.41	0.169825	0.0648805	0.0178523	0.0158453
	26.61	0.169934	0.0647858	0.0178422	0.015422
	26.81	0.16996	0.064496	0.0177603	0.0149736
	27.01	0.17099	0.0650958	0.018485	0.0156184
	27.21	0.171656	0.0649395	0.0190151	0.0160848
	27.41	0.172335	0.0647516	0.0189376	0.0162596
	27.61	0.173325	0.0646342	0.0190715	0.0166523
	27.81	0.174261	0.0651334	0.0193231	0.0170423
	28.01	0.17467	0.065447	0.019224	0.0171943
	28.21	0.175838	0.0666447	0.0195413	0.0177208
	28.41	0.176131	0.066628	0.019359	0.0175949
	28.61	0.176761	0.0666677	0.0190662	0.0176214
	28.81	0.177142	0.0662314	0.0190932	0.0174134
	29.01	0.177597	0.0665732	0.0187054	0.0172064
	29.21	0.178159	0.0673044	0.018518	0.0169722
	29.41	0.179224	0.067382	0.0185845	0.0169006
	29.61	0.17994	0.0671613	0.0184457	0.016578
	29.81	0.181074	0.0673685	0.0190429	0.0170454
	30.01	0.18141	0.0673232	0.0186825	0.0166366
	30.21	0.182008	0.0672095	0.018566	0.0163249
	30.41	0.182743	0.0676443	0.0187857	0.0169592
	30.61	0.183574	0.0677239	0.0187168	0.0163886
	30.81	0.184104	0.0683668	0.0184619	0.015846
	31.01	0.185019	0.0687335	0.019269	0.0165241
	31.21	0.185317	0.0684825	0.0191532	0.0164161
	31.41	0.186518	0.069073	0.0193061	0.0161891
	31.61	0.187433	0.0691356	0.0190922	0.0163447
	31.81	0.187883	0.069565	0.0187093	0.0167257
	32.01	0.188233	0.0704875	0.0186575	0.0171096
	32.21	0.188733	0.070877	0.0183814	0.0164942
	32.41	0.187659	0.0706874	0.0175913	0.0158219
	32.61	0.188285	0.0713861	0.0175157	0.0155007
	32.81	0.188844	0.071253	0.0174242	0.0155654
	33.01	0.189398	0.0720481	0.017259	0.0155783
	33.21	0.189636	0.0721622	0.0177495	0.015835
	33.41	0.191139	0.0725255	0.018525	0.0169207
	33.61	0.191504	0.0728879	0.0185504	0.0166359
	33.81	0.192248	0.0728581	0.0189478	0.0172081
	34.01	0.192904	0.0732732	0.0190156	0.0176523
	34.21	0.193778	0.0736641	0.0196384	0.0180647
	34.41	0.195218	0.0742998	0.0201815	0.0189452
	34.61	0.195955	0.0744184	0.0204612	0.0186511
	34.81	0.196769	0.0750403	0.0214093	0.0187133
	35.01	0.198051	0.0754391	0.0223481	0.0193846
	35.21	0.198526	0.0754876	0.0218414	0.0185763
	35.41	0.199112	0.0753168	0.0215498	0.0183881
	35.61	0.199698	0.0750085	0.0214781	0.0186139
	35.81	0.200033	0.0749178	0.0214117	0.0181753
	36.01	0.200053	0.0752347	0.0210707	0.0172648
	36.21	0.200253	0.0749046	0.0203634	0.0164202
	36.41	0.200282	0.075676	0.0201591	0.016548
	36.61	0.201474	0.076857	0.0202082	0.0165322
	36.81	0.20215	0.0777079	0.0206451	0.0171499
	37.01	0.202685	0.0788396	0.0207332	0.0174007
	37.21	0.202797	0.078769	0.0203504	0.01695
	37.41	0.204147	0.0796219	0.020863	0.0176549
	37.61	0.20451	0.0804346	0.0211951	0.0179887
	37.81	0.205076	0.0805247	0.0216896	0.0192483
	38.01	0.205801	0.0814013	0.0221362	0.0200407
	38.21	0.206045	0.0816308	0.0224311	0.0201427
	38.41	0.206182	0.0821305	0.0221876	0.0198177
	38.61	0.206334	0.0825717	0.0231295	0.0195127
	38.81	0.206882	0.0824654	0.0232681	0.0192575
	39.01	0.207382	0.0821491	0.0228446	0.0190023
	39.21	0.207211	0.0817822	0.0227824	0.0184393
	39.41	0.207277	0.0810898	0.0229311	0.0183542
	39.61	0.207783	0.0807138	0.0230731	0.0179366
	39.81	0.208162	0.0803232	0.0230557	0.0175522
	40.01	0.208433	0.080547	0.0224324	0.0173503
	40.21	0.209594	0.0809033	0.0222784	0.0179074
	40.41	0.21042	0.0814933	0.0227762	0.0179896
	40.61	0.211164	0.0823465	0.0227041	0.0179632
	40.81	0.211646	0.0820852	0.0222486	0.017931
	41.01	0.212321	0.0824412	0.0218958	0.0179257
	41.21	0.213069	0.0823864	0.0214411	0.0177636
	41.41	0.214446	0.0837774	0.0222271	0.0184308
	41.61	0.214901	0.084308	0.022286	0.0189351
	41.81	0.215787	0.0852166	0.0223023	0.0197049
	42.01	0.216977	0.0865343	0.0228221	0.0198879
	42.21	0.216782	0.0869925	0.0224707	0.0191988
	42.41	0.216979	0.0869602	0.0222736	0.0184217
	42.61	0.21788	0.0869759	0.0228613	0.018463
	42.81	0.217812	0.0859326	0.022029	0.0182251
	43.01	0.217991	0.0858231	0.0217585	0.0180692
	43.21	0.217454	0.0854405	0.0219943	0.0175485
	43.41	0.217706	0.0853029	0.022135	0.0173626
	43.61	0.217769	0.0847854	0.0219454	0.0170331
	43.81	0.217558	0.084336	0.0223594	0.0174087
	44.01	0.218045	0.08405	0.0225669	0.0175835
	44.21	0.218634	0.0843603	0.0230446	0.0181848
	44.41	0.219167	0.0848827	0.0236584	0.0183302
	44.61	0.219421	0.0848624	0.0229331	0.0184765
	44.81	0.220398	0.0851357	0.023074	0.0189847
	45.01	0.221433	0.0863554	0.0240865	0.0196335
	45.21	0.222741	0.0873771	0.0245594	0.0202353
	45.41	0.223725	0.0888111	0.0250809	0.0210419
	45.61	0.224736	0.0894106	0.0254815	0.0216286
	45.81	0.22587	0.0900576	0.0256208	0.0222117
	46.01	0.226732	0.0907689	0.0259656	0.0226408
	46.21	0.226854	0.0908223	0.0255702	0.0220924
	46.41	0.227763	0.0908945	0.0256465	0.0217774
	46.61	0.228497	0.091504	0.0258658	0.0220681
	46.81	0.228287	0.0910641	0.0255152	0.0215858
	47.01	0.228359	0.0909292	0.0251371	0.0207083
	47.21	0.228059	0.0902108	0.0248716	0.0195065
	47.41	0.228318	0.0905451	0.0248637	0.0192911
	47.61	0.228396	0.0902145	0.0250138	0.0190868
	47.81	0.228632	0.0900307	0.0249573	0.0184584
	48.01	0.229072	0.0899103	0.0246971	0.0180388
	48.21	0.229182	0.0901415	0.0241678	0.01795
	48.41	0.229595	0.0906629	0.0242673	0.0180781
	48.61	0.230062	0.0902111	0.0239829	0.0184899
	48.81	0.230845	0.0908713	0.0242943	0.0181922
	49.01	0.23104	0.090694	0.0241145	0.0183746
	49.21	0.231854	0.0912213	0.0236608	0.018933
	49.41	0.232555	0.091653	0.0233884	0.0192514
	49.61	0.233041	0.0913103	0.0231009	0.0191572
	49.81	0.233356	0.0918221	0.0230332	0.0200284
	50.01	0.233914	0.0929272	0.0236337	0.0205501
	50.21	0.234147	0.0935838	0.0242185	0.0205412
	50.41	0.234544	0.0942422	0.0246295	0.0208377
	50.61	0.235227	0.0945347	0.0251418	0.0212489
	50.81	0.235591	0.0944405	0.0253163	0.0206877
	51.01	0.235382	0.0941864	0.0251108	0.0201605
	51.21	0.235945	0.0942801	0.0250249	0.0201039
	51.41	0.235811	0.0942979	0.0249685	0.0198644
	51.61	0.23648	0.0947974	0.025218	0.0198066
	51.81	0.236324	0.0943839	0.0243785	0.018758
	52.01	0.236515	0.0941335	0.0242737	0.0190574
	52.21	0.236858	0.0945075	0.0245187	0.0195445
	52.41	0.237336	0.0954959	0.0252257	0.0195954
	52.61	0.23733	0.09509	0.0247886	0.0185988
	52.81	0.23868	0.0963783	0.0254268	0.018718
	53.01	0.239799	0.096872	0.0256057	0.0193762
	53.21	0.240601	0.0975329	0.0257691	0.0197581
	53.41	0.241467	0.0982713	0.0262973	0.0202923
	53.61	0.241962	0.0986928	0.0270024	0.0208707
	53.81	0.242784	0.0999109	0.0281302	0.0215183
	54.01	0.243509	0.100641	0.0295196	0.0216044
	54.21	0.244066	0.100866	0.0302865	0.0216579
	54.41	0.245074	0.101328	0.0308644	0.0223138
	54.61	0.245736	0.101462	0.0314942	0.0220684
	54.81	0.245915	0.101552	0.0314728	0.0220176
	55.01	0.245439	0.100756	0.0304066	0.0216467
	55.21	0.24593	0.100685	0.0300854	0.0211773
	55.41	0.24565	0.100297	0.0291311	0.0206134
	55.61	0.246022	0.100791	0.0287443	0.0208796
	55.81	0.245857	0.100126	0.0283624	0.020646
	56.01	0.245874	0.100121	0.0281386	0.0206365
	56.21	0.245909	0.100388	0.0278861	0.0204116
	56.41	0.246197	0.100729	0.0276591	0.0201025
	56.61	0.24647	0.100836	0.0272599	0.0201
	56.81	0.247481	0.10142	0.0274943	0.0211912
	57.01	0.247295	0.100932	0.0261462	0.0206811
	57.21	0.247323	0.101083	0.025687	0.0210301
	57.41	0.248127	0.101575	0.0256973	0.0210869
	57.61	0.247889	0.101388	0.0256298	0.0209645
	57.81	0.248374	0.101391	0.0256795	0.0202056
	58.01	0.249131	0.101224	0.0263349	0.0202677
	58.21	0.249494	0.10073	0.0261268	0.020357
	58.41	0.249783	0.100764	0.0265563	0.0206353
	58.61	0.250638	0.101204	0.0273195	0.0206103
	58.81	0.251682	0.101547	0.0274787	0.0209658
	59.01	0.252793	0.102029	0.0277356	0.0212557
	59.21	0.253547	0.102146	0.0282355	0.0214464
	59.41	0.254069	0.103006	0.0278713	0.0220369
	59.61	0.254464	0.103341	0.0289413	0.0228789
	59.81	0.255466	0.104196	0.029663	0.0235533
	60.01	0.256414	0.105084	0.0298716	0.0237014
	60.21	0.257672	0.105654	0.0305668	0.0247361
	60.41	0.257764	0.106117	0.0305117	0.0249436
	60.61	0.257953	0.106508	0.0302682	0.0249399
	60.81	0.25734	0.106417	0.0296761	0.0243036
	61.01	0.257719	0.107457	0.0292372	0.024081
	61.21	0.257667	0.108272	0.0293069	0.0239597
	61.41	0.257916	0.108655	0.0291512	0.0232774
	61.61	0.256944	0.108412	0.0288315	0.0229005
	61.81	0.257598	0.108839	0.0296369	0.0229197
	62.01	0.257626	0.108712	0.0296593	0.0227446
	62.21	0.257768	0.108558	0.0300674	0.0226601
	62.41	0.258257	0.109149	0.0314138	0.0229407
	62.61	0.259213	0.109965	0.0324233	0.0236119
	62.81	0.260482	0.110007	0.0327135	0.0238133
	63.01	0.261221	0.111119	0.0334893	0.0245824
	63.21	0.261323	0.110761	0.0330905	0.0245004
	63.41	0.262056	0.112011	0.0331454	0.0252385
	63.61	0.2624	0.111511	0.0331782	0.0250621
	63.81	0.262866	0.11196	0.0324678	0.0253066
	64.01	0.262904	0.111353	0.0316837	0.0247311
	64.21	0.263521	0.111239	0.0315878	0.0254821
	64.41	0.26319	0.11113	0.0305919	0.0249034
	64.61	0.263276	0.111151	0.0302314	0.0248592
	64.81	0.262919	0.110578	0.0295973	0.0241485
	65.01	0.264036	0.111159	0.0297173	0.0246214
	65.21	0.264338	0.110948	0.0297475	0.0244371
	65.41	0.264664	0.1112	0.0295846	0.0239118
	65.61	0.264875	0.111137	0.0301608	0.0241504
	65.81	0.265335	0.11108	0.030399	0.0244075
	66.01	0.265943	0.111177	0.0308346	0.0242052
	66.21	0.267047	0.111372	0.0321414	0.0251135
	66.41	0.267363	0.111627	0.0328275	0.0258847
	66.61	0.26798	0.11215	0.0332893	0.026634
	66.81	0.268971	0.112249	0.0331042	0.0263418
	67.01	0.269001	0.112827	0.0332517	0.0265154
	67.21	0.269147	0.112193	0.0330361	0.026362
	67.41	0.268945	0.112177	0.0325364	0.0263235
	67.61	0.268686	0.111648	0.031322	0.0254854
	67.81	0.268635	0.112084	0.0312298	0.0258388
	68.01	0.268328	0.111322	0.0308247	0.0251586
	68.21	0.26889	0.111885	0.0312791	0.0254259
	68.41	0.269074	0.112346	0.0315765	0.0254287
	68.61	0.268958	0.11202	0.0313665	0.0250205
	68.81	0.269598	0.112104	0.031481	0.0245473
	69.01	0.270581	0.11312	0.0321829	0.0250395
	69.21	0.271572	0.113913	0.0329286	0.025133
	69.41	0.272016	0.114677	0.0333283	0.0249083
	69.61	0.273133	0.115483	0.0338007	0.0260955
	69.81	0.273164	0.115908	0.0337999	0.0265371
	70.01	0.274723	0.116605	0.0347578	0.0270449
	70.21	0.275097	0.116787	0.0349868	0.0275441
	70.41	0.274886	0.117366	0.0352811	0.0275364
	70.61	0.275257	0.117584	0.0350995	0.0273054
	70.81	0.276153	0.118044	0.0351613	0.0274425
	71.01	0.275798	0.118485	0.0347929	0.0272322
	71.21	0.276183	0.118852	0.0350056	0.0274033
	71.41	0.27678	0.119288	0.0350981	0.0276001
	71.61	0.277636	0.120025	0.0355824	0.0277238
	71.81	0.277542	0.119738	0.0357802	0.0271189
	72.01	0.27766	0.119406	0.0355352	0.0264408
	72.21	0.278341	0.119989	0.0356122	0.0263228
	72.41	0.278472	0.120118	0.0350614	0.0259812
	72.61	0.278206	0.119838	0.0344094	0.0250675
	72.81	0.278702	0.12025	0.0349124	0.0247458
	73.01	0.27833	0.119798	0.0348126	0.0241698
	73.21	0.278948	0.119879	0.0352255	0.0240342
	73.41	0.278788	0.119728	0.0346699	0.023723
	73.61	0.279676	0.12015	0.0348842	0.0241225
	73.81	0.279298	0.119537	0.0346136	0.0237075
	74.01	0.280207	0.119676	0.0348131	0.0236996
	74.21	0.279684	0.119846	0.0348336	0.0233038
	74.41	0.280104	0.120195	0.0352966	0.0233758
	74.61	0.280965	0.121015	0.0352917	0.0235922
	74.81	0.282258	0.122308	0.0359567	0.0244308
	75.01	0.282063	0.122719	0.035528	0.0238463
	75.21	0.282977	0.123069	0.0360991	0.0244877
	75.41	0.283951	0.123131	0.0361409	0.0245259
	75.61	0.284559	0.123621	0.0362585	0.0248879
	75.81	0.28496	0.123379	0.0359434	0.0250751
	76.01	0.285646	0.124111	0.035949	0.0258129
	76.21	0.285932	0.124074	0.0359827	0.0260113
	76.41	0.286248	0.124238	0.0360583	0.0261663
	76.61	0.286658	0.124733	0.0363342	0.0258845
	76.81	0.286184	0.124354	0.0360564	0.0253984
	77.01	0.285819	0.124136	0.0358301	0.025818
	77.21	0.286324	0.1246	0.0360565	0.0263945
	77.41	0.286575	0.124721	0.0358103	0.0265269
	77.61	0.287159	0.124436	0.0360037	0.027101
	77.81	0.287135	0.124142	0.0355702	0.0270307
	78.01	0.287942	0.124348	0.0359188	0.0270931
	78.21	0.288445	0.124509	0.0362905	0.0268509
	78.41	0.289617	0.125326	0.0369458	0.0273889
	78.61	0.289727	0.126116	0.0369163	0.0267415
	78.81	0.289802	0.1258	0.0367071	0.0261998
	79.01	0.289328	0.125804	0.0364615	0.0255002
	79.21	0.289658	0.126039	0.0365752	0.0253987
	79.41	0.290018	0.126373	0.0364002	0.0255563
	79.61	0.291025	0.127759	0.0374262	0.0267373
	79.81	0.291726	0.128338	0.0376527	0.0271476
	80.01	0.292041	0.128601	0.0373889	0.0267113
	80.21	0.292673	0.128971	0.0375619	0.0269664
	80.41	0.293021	0.12953	0.0369016	0.0267398
	80.61	0.292921	0.130001	0.0367399	0.0262468
	80.81	0.293171	0.131	0.0370601	0.0269315
	81.01	0.293944	0.131789	0.0371783	0.0276374
	81.21	0.293885	0.131615	0.0368812	0.0270323
	81.41	0.294036	0.131202	0.0365345	0.0264442
	81.61	0.294272	0.130733	0.0362017	0.0265722
	81.81	0.294959	0.130812	0.0364291	0.0269005
	82.01	0.295028	0.130835	0.0370717	0.0274293
	82.21	0.295233	0.130584	0.0374275	0.0271097
	82.41	0.295706	0.131068	0.0378923	0.0276774
	82.61	0.295757	0.131277	0.0384339	0.0276387
	82.81	0.296121	0.131087	0.0387454	0.028046
	83.01	0.296648	0.131473	0.0395064	0.0285121
	83.21	0.296925	0.131708	0.0395186	0.0287578
	83.41	0.297202	0.131778	0.0393816	0.0288406
	83.61	0.298394	0.132584	0.0399275	0.0292505
	83.81	0.298271	0.131495	0.0389439	0.0288252
	84.01	0.298314	0.131081	0.0384538	0.0288301
	84.21	0.298337	0.131613	0.0380474	0.0292797
	84.41	0.298263	0.131289	0.0376361	0.0284126
	84.61	0.29848	0.132091	0.0379815	0.0279157
	84.81	0.29878	0.132494	0.0371937	0.0273668
	85.01	0.298664	0.131944	0.0366712	0.0267501
	85.21	0.298242	0.131757	0.0358685	0.0260555
	85.41	0.298248	0.131403	0.0355866	0.0255922
	85.61	0.298181	0.131339	0.0351583	0.0254822
	85.81	0.298446	0.131756	0.0359028	0.0258374
	86.01	0.298154	0.131483	0.0355609	0.0252775
	86.21	0.298605	0.131251	0.0353778	0.0246509
	86.41	0.299742	0.132342	0.0359869	0.0255437
	86.61	0.299953	0.132643	0.036134	0.0251241
	86.81	0.30039	0.132977	0.0361729	0.025281
	87.01	0.30119	0.13347	0.0368786	0.0262156
	87.21	0.301021	0.133093	0.0361727	0.0257914
	87.41	0.301852	0.133401	0.0366646	0.0259859
	87.61	0.302928	0.134246	0.0373101	0.0269275
	87.81	0.303016	0.13399	0.0374553	0.0275501
	88.01	0.304173	0.135187	0.0386222	0.0285795
	88.21	0.304281	0.135468	0.0388627	0.0285099
	88.41	0.304717	0.135495	0.0392911	0.0283063
	88.61	0.305182	0.136342	0.0393561	0.0286398
	88.81	0.305517	0.13618	0.0392174	0.0287755
	89.01	0.305521	0.136531	0.039621	0.0292295
	89.21	0.305507	0.136674	0.0391107	0.0291454
	89.41	0.305697	0.136596	0.0398519	0.0292458
	89.61	0.305739	0.136581	0.0398919	0.02909
	89.81	0.306105	0.136897	0.0401121	0.0289422
	90.01	0.305583	0.136045	0.0388086	0.0281133
	90.21	0.30535	0.135932	0.0385575	0.0281433
	90.41	0.306114	0.136595	0.038808	0.0286653
	90.61	0.306218	0.136176	0.0385223	0.0284441
	90.81	0.306503	0.136869	0.0383881	0.0290071
	91.01	0.306389	0.13636	0.0381839	0.0291585
	91.21	0.306004	0.13597	0.0376485	0.0281229
	91.41	0.306572	0.136498	0.0381327	0.0283227
	91.61	0.306951	0.137176	0.0381855	0.0286019
	91.81	0.307041	0.137258	0.0384863	0.028283
	92.01	0.307599	0.137637	0.0385115	0.0278998
	92.21	0.306893	0.137813	0.0378885	0.0274087
	92.41	0.306866	0.137576	0.0374158	0.0269335
	92.61	0.307238	0.137479	0.0371499	0.0264472
	92.81	0.307436	0.137285	0.0370063	0.0263371
	93.01	0.307722	0.137355	0.0370505	0.0260267
	93.21	0.308315	0.137577	0.0372541	0.0260684
	93.41	0.309123	0.138421	0.0385796	0.0264953
	93.61	0.309201	0.137844	0.0380784	0.0262365
	93.81	0.309459	0.138026	0.0379898	0.0262656
	94.01	0.309741	0.138062	0.0378258	0.0265907
	94.21	0.310333	0.138359	0.0380947	0.0274377
	94.41	0.311287	0.139331	0.0388891	0.0277371
	94.61	0.311357	0.139717	0.0384641	0.0273736
	94.81	0.311352	0.140634	0.0388612	0.0276762
	95.01	0.311695	0.140728	0.0392519	0.0280816
	95.21	0.311953	0.141279	0.0394063	0.0279434
	95.41	0.312898	0.142129	0.0399667	0.028371
	95.61	0.312834	0.142371	0.0398358	0.028216
	95.81	0.313222	0.142965	0.0402784	0.028595
	96.01	0.313841	0.143901	0.0406008	0.0290555
	96.21	0.314256	0.143926	0.040978	0.0293087
	96.41	0.314099	0.142766	0.0402889	0.0287794
	96.61	0.314862	0.143362	0.0405046	0.0292703
	96.81	0.315082	0.143743	0.0404424	0.0294438
	97.01	0.315511	0.144184	0.0409721	0.0294965
	97.21	0.315557	0.144186	0.0409021	0.0295716
	97.41	0.315784	0.144514	0.0413556	0.0297876
	97.61	0.315853	0.143757	0.0405347	0.0297042
	97.81	0.316586	0.143754	0.0408775	0.0296203
	98.01	0.316866	0.143695	0.040241	0.0293918
	98.21	0.317084	0.143777	0.0401256	0.029003
	98.41	0.317239	0.144274	0.0402315	0.0287198
	98.61	0.317448	0.144281	0.0399592	0.0283364
	98.81	0.318179	0.144204	0.0402233	0.0284295
	99.01	0.318686	0.14468	0.0403168	0.0284918
	99.21	0.318906	0.144945	0.0405051	0.028146
	99.41	0.319447	0.145431	0.0411391	0.0284478
	99.61	0.318519	0.144905	0.0402055	0.0277667
	99.81	0.319328	0.145611	0.0407357	0.0284322
	100.01	0.31981	0.146258	0.0408901	0.0283864
	100.21	0.319656	0.145822	0.0408798	0.0286491
	100.41	0.318826	0.145264	0.039961	0.0281327
	100.61	0.3194	0.146425	0.0408443	0.0285755
	100.81	0.319588	0.146059	0.0411893	0.0287263
	101.01	0.320455	0.146196	0.0418194	0.0292278
	101.21	0.32116	0.146217	0.0419835	0.0294596
	101.41	0.322045	0.147093	0.0428626	0.0301543
	101.61	0.322707	0.146647	0.042699	0.0300689
	101.81	0.323434	0.146935	0.0435319	0.0302733
	102.01	0.324136	0.147638	0.0437821	0.0305488
	102.21	0.324398	0.147735	0.0438098	0.0305147
	102.41	0.325259	0.14807	0.0439807	0.0311321
	102.61	0.326207	0.148968	0.0445773	0.0315387
	102.81	0.327186	0.14952	0.044299	0.0319217
	103.01	0.327716	0.150451	0.0449698	0.0321493
	103.21	0.328341	0.151581	0.045315	0.0322111
	103.41	0.328668	0.152489	0.0453161	0.0319805
	103.61	0.328458	0.152257	0.044411	0.0314933
	103.81	0.329111	0.15251	0.0444557	0.031481
	104.01	0.328933	0.152553	0.0439894	0.031475
	104.21	0.329127	0.152546	0.0441385	0.0315007
	104.41	0.329429	0.152306	0.0442805	0.0316606
	104.61	0.330041	0.152776	0.0447473	0.0322428
	104.81	0.330343	0.152183	0.0447182	0.0325154
	105.01	0.33063	0.151989	0.0444969	0.0326428
	105.21	0.330477	0.151636	0.0442771	0.032738
	105.41	0.330365	0.151394	0.0443989	0.0321719
	105.61	0.330309	0.150934	0.0443165	0.0319378
	105.81	0.330401	0.151098	0.0448879	0.0321796
	106.01	0.33123	0.151302	0.0449685	0.0325964
	106.21	0.33074	0.150457	0.0439381	0.0318877
	106.41	0.33168	0.150647	0.0441772	0.032329
	106.61	0.332397	0.151067	0.0443287	0.0322496
	106.81	0.333045	0.151418	0.0440208	0.0319932
	107.01	0.332859	0.151762	0.0441449	0.0313745
	107.21	0.333145	0.153057	0.0444597	0.0312773
	107.41	0.333366	0.153419	0.0446426	0.0311311
	107.61	0.332329	0.152245	0.0437245	0.0301127
	107.81	0.332393	0.151714	0.0436876	0.0295774
	108.01	0.332283	0.152461	0.0441086	0.0296645
	108.21	0.332541	0.152759	0.044102	0.0290673
	108.41	0.332821	0.152724	0.0442898	0.0290233
	108.61	0.332665	0.153251	0.0437698	0.0285739
	108.81	0.332327	0.153473	0.0437691	0.0280806
	109.01	0.332632	0.153441	0.0438785	0.028156
	109.21	0.332044	0.153488	0.0435055	0.0275144
	109.41	0.332302	0.15354	0.0438832	0.0273088
	109.61	0.332394	0.153746	0.043562	0.0277049
	109.81	0.332918	0.15427	0.0437075	0.028382
	110.01	0.333789	0.155007	0.0435899	0.028431
	110.21	0.333553	0.154683	0.0431094	0.0280841
	110.41	0.334552	0.155295	0.0435133	0.0290521
	110.61	0.334582	0.15516	0.0429766	0.0290368
	110.81	0.334656	0.156344	0.0433736	0.0297113
	111.01	0.334251	0.156848	0.0431763	0.0300555
	111.21	0.334771	0.157659	0.0436155	0.0305192
	111.41	0.33487	0.157401	0.0439522	0.0303706
	111.61	0.334621	0.157065	0.044058	0.030323
	111.81	0.335282	0.157257	0.0444586	0.0307545
	112.01	0.335425	0.158137	0.0443565	0.0306725
	112.21	0.335845	0.157966	0.0441939	0.0303001
	112.41	0.336282	0.158206	0.0443937	0.0304295
	112.61	0.336849	0.158652	0.0448706	0.030627
	112.81	0.337556	0.158477	0.0449742	0.030803
	113.01	0.338244	0.157974	0.0450814	0.0310904
	113.21	0.338055	0.157594	0.0447249	0.0308863
	113.41	0.339044	0.157649	0.045301	0.0313661
	113.61	0.339867	0.15843	0.0454456	0.0318272
	113.81	0.34071	0.158627	0.0456285	0.0324972
	114.01	0.34103	0.158388	0.0455552	0.0322333
	114.21	0.340881	0.157611	0.0450872	0.0322151
	114.41	0.341195	0.157612	0.0449408	0.0324566
	114.61	0.340824	0.157006	0.044361	0.0320406
	114.81	0.340933	0.157292	0.0447302	0.0314647
	115.01	0.340951	0.157281	0.0448009	0.0313208
	115.21	0.340965	0.157286	0.044819	0.0308133
	115.41	0.340976	0.157494	0.0450981	0.0305054
	115.61	0.340832	0.157775	0.0447904	0.0302371
	115.81	0.34074	0.157851	0.0445336	0.0298943
	116.01	0.340989	0.15835	0.0447164	0.0299913
	116.21	0.341532	0.159056	0.045101	0.0301757
	116.41	0.341732	0.15957	0.0449953	0.0298362
	116.61	0.342524	0.160398	0.045498	0.0303584
	116.81	0.342755	0.160857	0.0457496	0.0308976
	117.01	0.342939	0.161182	0.0459573	0.031152
	117.21	0.342838	0.161772	0.0459252	0.0308705
	117.41	0.342793	0.162371	0.0459625	0.0306853
	117.61	0.343298	0.162792	0.0461773	0.0312683
	117.81	0.343649	0.162194	0.0458537	0.0314706
	118.01	0.342837	0.161417	0.0454719	0.0309
	118.21	0.342952	0.161289	0.0452336	0.0305693
	118.41	0.343429	0.161321	0.045536	0.0307068
	118.61	0.343512	0.160552	0.0450193	0.0302843
	118.81	0.3443	0.160538	0.0454819	0.0299562
	119.01	0.345077	0.161242	0.0458622	0.030524
	119.21	0.345127	0.161126	0.0457246	0.0306861
	119.41	0.345677	0.161201	0.0460137	0.030886
	119.61	0.34691	0.161705	0.0462833	0.0315508
	119.81	0.34785	0.162575	0.0468443	0.0326619
	120.01	0.348727	0.163002	0.046803	0.0329906
	120.21	0.349021	0.16403	0.0467398	0.0329176
	120.41	0.348987	0.164376	0.0464654	0.032613
	120.61	0.349612	0.164412	0.0467463	0.0333936
	120.81	0.349826	0.164614	0.0471822	0.0335982
	121.01	0.350412	0.165191	0.0469901	0.0333519
	121.21	0.350184	0.164998	0.0468088	0.0328713
	121.41	0.350147	0.165267	0.047413	0.0333695
	121.61	0.350769	0.165175	0.0478985	0.0339287
	121.81	0.350834	0.164532	0.0479938	0.0332631
	122.01	0.350087	0.164313	0.0480494	0.0330512
	122.21	0.351602	0.165046	0.0490975	0.033755
	122.41	0.351753	0.164772	0.0489924	0.0337109
	122.61	0.352207	0.164772	0.0489484	0.03373
	122.81	0.353036	0.165729	0.0496014	0.0340921
	123.01	0.353112	0.165962	0.0498305	0.0341619
	123.21	0.353083	0.165882	0.0502997	0.0342357
	123.41	0.353267	0.16637	0.0503206	0.0342211
	123.61	0.353441	0.167016	0.0500985	0.0340169
	123.81	0.353246	0.167482	0.0498938	0.0340399
	124.01	0.352884	0.167725	0.0492431	0.0337125
	124.21	0.352323	0.168005	0.0485511	0.033252
	124.41	0.352953	0.168342	0.0481129	0.0332327
	124.61	0.353577	0.168131	0.0481439	0.03347
	124.81	0.354326	0.168851	0.0484226	0.0337494
	125.01	0.354796	0.169437	0.0482102	0.0336971
	125.21	0.35468	0.169038	0.0482526	0.0338304
	125.41	0.354637	0.16907	0.0486198	0.0338044
	125.61	0.355091	0.168485	0.048238	0.0333289
	125.81	0.354984	0.168373	0.0487088	0.0329626
	126.01	0.355397	0.168478	0.0487724	0.0333009
	126.21	0.356396	0.168124	0.048946	0.0332928
	126.41	0.356371	0.168493	0.0487688	0.0333669
	126.61	0.356993	0.168747	0.0491793	0.0336682
	126.81	0.35724	0.169254	0.0493672	0.033952
	127.01	0.357491	0.169499	0.0499978	0.0335176
	127.21	0.35788	0.169659	0.0502921	0.0337011
	127.41	0.358097	0.169774	0.050048	0.0340546
	127.61	0.358318	0.170232	0.050102	0.0339474
	127.81	0.358472	0.169741	0.0503784	0.0346552
	128.01	0.358257	0.169716	0.0503811	0.0345375
	128.21	0.358044	0.169438	0.0500623	0.0339401
	128.41	0.358675	0.170026	0.0504818	0.0343712
	128.61	0.359061	0.17012	0.050985	0.0345121
	128.81	0.35923	0.17052	0.0509701	0.0345275
	129.01	0.359135	0.170013	0.0505875	0.0337257
	129.21	0.358717	0.169296	0.0502951	0.032754
	129.41	0.358756	0.169405	0.0499593	0.0323606
	129.61	0.358913	0.169403	0.0497457	0.0318914
	129.81	0.358895	0.169583	0.0499938	0.0317795
	130.01	0.359003	0.168911	0.049073	0.0312804
	130.21	0.359535	0.169201	0.049269	0.0312279
	130.41	0.359721	0.169802	0.0492266	0.0314599
	130.61	0.360683	0.170215	0.049326	0.0316797
	130.81	0.360967	0.17046	0.0490769	0.0318615
	131.01	0.361072	0.170827	0.0488261	0.0319647
	131.21	0.362159	0.171288	0.0490024	0.0328206
	131.41	0.362506	0.171289	0.0492796	0.0331698
	131.61	0.36244	0.171647	0.0495746	0.0332946
	131.81	0.362635	0.171671	0.0495546	0.0337609
	132.01	0.362639	0.172396	0.0494587	0.03383
	132.21	0.362803	0.17305	0.0495376	0.033951
	132.41	0.363329	0.173793	0.0497079	0.0346264
	132.61	0.363559	0.173949	0.0497076	0.0343108
	132.81	0.363348	0.173599	0.0495711	0.0340408
	133.01	0.363601	0.173432	0.0496629	0.0336327
	133.21	0.36382	0.173889	0.0503856	0.0335802
	133.41	0.364219	0.174458	0.0511458	0.0339505
	133.61	0.364888	0.174588	0.0521915	0.0340893
	133.81	0.365129	0.174508	0.0524159	0.0342277
	134.01	0.364899	0.174047	0.0520684	0.0334345
	134.21	0.365395	0.174424	0.0527299	0.0331768
	134.41	0.366084	0.174329	0.0530054	0.0333451
	134.61	0.366405	0.174387	0.0527401	0.0335995
	134.81	0.365868	0.173643	0.052675	0.0334795
	135.01	0.365947	0.174205	0.0525458	0.0335986
	135.21	0.366515	0.17487	0.0529681	0.03406
	135.41	0.366673	0.175406	0.0529543	0.0347725
	135.61	0.367049	0.176397	0.0523626	0.035164
	135.81	0.367015	0.17637	0.05164	0.0348416
	136.01	0.367468	0.176465	0.0516288	0.0346909
	136.21	0.368494	0.177255	0.0515881	0.0349961
	136.41	0.368718	0.177349	0.0514821	0.0354231
	136.61	0.368695	0.177087	0.0513168	0.0347444
	136.81	0.368774	0.177198	0.0509764	0.0346761
	137.01	0.369581	0.177674	0.0514454	0.0348425
	137.21	0.370394	0.177709	0.0523442	0.0354886
	137.41	0.371112	0.177831	0.0526594	0.0353295
	137.61	0.371906	0.178237	0.0529076	0.0357476
	137.81	0.371873	0.177955	0.0528106	0.0352617
	138.01	0.371521	0.177882	0.0527017	0.0342944
	138.21	0.372158	0.177945	0.0530823	0.0344158
	138.41	0.372288	0.177488	0.0529375	0.0346264
	138.61	0.371878	0.177059	0.0524825	0.0344449
	138.81	0.371724	0.177051	0.0527329	0.0342358
	139.01	0.371565	0.177211	0.052583	0.0344219
	139.21	0.371533	0.177492	0.0527459	0.0355008
	139.41	0.371477	0.177639	0.0526979	0.0359139
	139.61	0.371234	0.177346	0.0520615	0.0356175
	139.81	0.37104	0.17667	0.0520017	0.0350381
	140.01	0.372242	0.177793	0.0527002	0.0359242
	140.21	0.37249	0.178586	0.0527156	0.0365666
	140.41	0.372704	0.178246	0.0525551	0.0365366
	140.61	0.372575	0.178347	0.0520349	0.0361516
	140.81	0.373322	0.179153	0.051677	0.0364507
	141.01	0.373853	0.179198	0.0518262	0.0365447
	141.21	0.373804	0.179241	0.0520683	0.0362453
	141.41	0.374242	0.179294	0.0516063	0.0358842
	141.61	0.374318	0.179732	0.0515299	0.0360228
	141.81	0.374384	0.179611	0.0515783	0.0350758
	142.01	0.374374	0.179933	0.0514199	0.0345451
	142.21	0.374478	0.180366	0.0513362	0.0349341
	142.41	0.374288	0.180544	0.0509446	0.0347257
	142.61	0.374789	0.180876	0.0514283	0.0349181
	142.81	0.374971	0.180998	0.0514118	0.0348605
	143.01	0.37542	0.181476	0.0513962	0.0347992
	143.21	0.375866	0.181611	0.0516653	0.0351338
	143.41	0.375697	0.181815	0.0516478	0.0343861
	143.61	0.375862	0.181989	0.0515863	0.0342959
	143.81	0.376014	0.182048	0.0518816	0.0344211
	144.01	0.376924	0.182918	0.052882	0.0352225
	144.21	0.376748	0.1826	0.0525172	0.0348971
	144.41	0.376797	0.181954	0.052294	0.0346457
	144.61	0.37685	0.182218	0.0525588	0.0347408
	144.81	0.377073	0.18175	0.0522362	0.034511
	145.01	0.376699	0.180865	0.0522823	0.0336437
	145.21	0.37689	0.180696	0.0528711	0.033891
	145.41	0.377447	0.18039	0.0527222	0.0344749
	145.61	0.377936	0.180367	0.0531629	0.0343101
	145.81	0.378477	0.180995	0.0534382	0.0346655
	146.01	0.378514	0.181187	0.0535136	0.0351144
	146.21	0.37856	0.181556	0.0532651	0.0352696
	146.41	0.379679	0.182199	0.0537697	0.0357959
	146.61	0.380948	0.182686	0.0542657	0.0361616
	146.81	0.382049	0.183406	0.0547696	0.0367084
	147.01	0.382504	0.183852	0.0552632	0.0370312
	147.21	0.382877	0.183774	0.0554287	0.0374779
	147.41	0.382883	0.184254	0.0552805	0.0376419
	147.61	0.38292	0.184158	0.0551277	0.0375623
	147.81	0.38347	0.184791	0.0553194	0.0382318
	148.01	0.384288	0.185467	0.0560189	0.0389397
	148.21	0.384036	0.18551	0.05551	0.0385348
	148.41	0.384127	0.185738	0.0556299	0.0387666
	148.61	0.384216	0.186323	0.0559499	0.0386632
	148.81	0.384104	0.18624	0.0556358	0.0384185
	149.01	0.384755	0.186852	0.0563025	0.0377896
	149.21	0.385688	0.187901	0.0569527	0.0383324
	149.41	0.385884	0.188094	0.0566477	0.0380197
	149.61	0.386051	0.188159	0.0569926	0.0376766
	149.81	0.386414	0.188809	0.057237	0.0376367
	150.01	0.385974	0.187966	0.0567692	0.0368149
	150.21	0.386115	0.18806	0.056662	0.036281
	150.41	0.386718	0.188174	0.0570778	0.0369315
	150.61	0.386584	0.187615	0.0567261	0.0364599
	150.81	0.386084	0.186928	0.0566528	0.0366187
	151.01	0.385627	0.186246	0.0566327	0.0362421
	151.21	0.38576	0.186452	0.0565881	0.0360069
	151.41	0.385585	0.18631	0.056578	0.0360937
	151.61	0.385679	0.186127	0.0563449	0.0360022
	151.81	0.385967	0.186617	0.0563483	0.0369666
	152.01	0.386429	0.186607	0.0565056	0.0374823
	152.21	0.386161	0.18663	0.0560416	0.03688
	152.41	0.386203	0.187208	0.0557301	0.0368569
	152.61	0.38651	0.188024	0.056113	0.037093
	152.81	0.386747	0.18812	0.0559442	0.0370065
	153.01	0.387784	0.189007	0.0567303	0.0367884
	153.21	0.387742	0.189113	0.05679	0.0370276
	153.41	0.387602	0.188827	0.0566111	0.0367591
	153.61	0.387985	0.18917	0.0574959	0.0369183
	153.81	0.388692	0.189853	0.0576538	0.0370297
	154.01	0.389152	0.190286	0.0577177	0.0377802
	154.21	0.389955	0.191052	0.0577577	0.0381235
	154.41	0.390261	0.190836	0.0576899	0.0381154
	154.61	0.390191	0.190704	0.0578222	0.0376284
	154.81	0.390234	0.190497	0.057813	0.037691
	155.01	0.390742	0.191177	0.0585061	0.0381773
	155.21	0.391177	0.192332	0.0591508	0.0386562
	155.41	0.391327	0.192214	0.059061	0.0384917
	155.61	0.391551	0.192059	0.0587027	0.0383321
	155.81	0.391688	0.191887	0.0588565	0.0382572
	156.01	0.391796	0.190981	0.0585879	0.0373961
	156.21	0.39138	0.190776	0.0583136	0.0365211
	156.41	0.391363	0.190567	0.057924	0.0364518
	156.61	0.390986	0.189471	0.0576616	0.0359468
	156.81	0.390137	0.188016	0.0565276	0.0346357
	157.01	0.390321	0.187745	0.0566298	0.0342377
	157.21	0.389808	0.187266	0.0563418	0.0340683
	157.41	0.390268	0.187735	0.0563621	0.0341691
	157.61	0.390822	0.187946	0.0561601	0.0341331
	157.81	0.391214	0.188456	0.056172	0.0343916
	158.01	0.391676	0.188606	0.0559772	0.0348037
	158.21	0.392296	0.189183	0.0559508	0.0350532
	158.41	0.39247	0.189096	0.0557255	0.0351103
	158.61	0.39264	0.189697	0.0554159	0.0356321
	158.81	0.393579	0.190308	0.0554929	0.0362213
	159.01	0.393491	0.191468	0.0555664	0.0365615
	159.21	0.394291	0.192201	0.0563301	0.0369067
	159.41	0.394596	0.19207	0.0565883	0.0372113
	159.61	0.395333	0.192329	0.0576167	0.0375473
	159.81	0.39517	0.192266	0.0581054	0.037741
	160.01	0.395629	0.192142	0.0583711	0.0378726
	160.21	0.396303	0.192726	0.0590443	0.0391952
	160.41	0.397174	0.19296	0.0594179	0.0397936
	160.61	0.396778	0.192462	0.0594615	0.0393238
	160.81	0.396831	0.192471	0.0592229	0.0391975
	161.01	0.397426	0.193145	0.0600715	0.039644
	161.21	0.397677	0.193349	0.0600231	0.0395947
	161.41	0.397496	0.193567	0.0598422	0.0390616
	161.61	0.397624	0.193172	0.0598619	0.0387628
	161.81	0.396724	0.192986	0.0596542	0.038254
	162.01	0.396451	0.193036	0.0589484	0.0378789
	162.21	0.397251	0.194036	0.0591461	0.0383177
	162.41	0.397247	0.193773	0.058709	0.037913
	162.61	0.397446	0.193795	0.0582532	0.0378192
	162.81	0.397995	0.19404	0.0588247	0.0380151
	163.01	0.398256	0.194827	0.0588348	0.0382425
	163.21	0.400019	0.195177	0.0593124	0.039163
	163.41	0.400626	0.196132	0.0600978	0.0395609
	163.61	0.401359	0.196957	0.0605401	0.0395611
	163.81	0.401544	0.197359	0.0599238	0.0397935
	164.01	0.402888	0.198114	0.0602893	0.0404778
	164.21	0.40335	0.198601	0.0607507	0.0411984
	164.41	0.404114	0.19912	0.0608243	0.0412038
	164.61	0.403418	0.198729	0.0604373	0.0410126
	164.81	0.403786	0.199069	0.0601548	0.0412259
	165.01	0.403813	0.199352	0.0603549	0.0410678
	165.21	0.403314	0.198911	0.0599754	0.0403318
	165.41	0.402591	0.198822	0.0597441	0.0396367
	165.61	0.402539	0.19832	0.059807	0.0400961
	165.81	0.402158	0.198449	0.0598676	0.0398322
	166.01	0.402664	0.198626	0.0601668	0.0399576
	166.21	0.403198	0.198662	0.0606659	0.0404779
	166.41	0.403027	0.198092	0.0607386	0.0407422
	166.61	0.403149	0.19816	0.0610679	0.0405971
	166.81	0.403765	0.198563	0.0613845	0.0408495
	167.01	0.404253	0.198971	0.061124	0.040848
	167.21	0.404347	0.198578	0.0605341	0.0409387
	167.41	0.404177	0.198746	0.0610571	0.0404764
	167.61	0.404659	0.198493	0.0606536	0.0406339
	167.81	0.405	0.197856	0.0601882	0.0400198
	168.01	0.405153	0.197757	0.0599869	0.0402663
	168.21	0.405083	0.19766	0.0604351	0.0406729
	168.41	0.405208	0.197865	0.0605068	0.0411654
	168.61	0.404833	0.197697	0.0602038	0.0412084
	168.81	0.404995	0.197878	0.0600744	0.0409855
	169.01	0.404973	0.198	0.0600029	0.0405619
	169.21	0.405186	0.198008	0.0600059	0.0400608
	169.41	0.405371	0.198341	0.0599454	0.0402251
	169.61	0.406207	0.198444	0.0605754	0.0407405
	169.81	0.406394	0.198521	0.0610286	0.0408943
	170.01	0.406356	0.198131	0.0610468	0.0402978
	170.21	0.40708	0.198664	0.0617288	0.0412351
	170.41	0.406807	0.198249	0.0612383	0.0410758
	170.61	0.406873	0.198879	0.0615888	0.0408278
	170.81	0.406738	0.19872	0.0615339	0.0408584
	171.01	0.406761	0.198859	0.0614032	0.0404489
	171.21	0.406774	0.198358	0.06112	0.0400083
	171.41	0.407495	0.198779	0.0623372	0.0400669
	171.61	0.408414	0.198895	0.0627499	0.040378
	171.81	0.408556	0.198841	0.0623363	0.039389
	172.01	0.409261	0.199968	0.0631087	0.0404509
	172.21	0.409488	0.200044	0.0637343	0.0408155
	172.41	0.409729	0.20062	0.0637227	0.0410053
	172.61	0.409839	0.200398	0.0631296	0.0406205
	172.81	0.410214	0.200625	0.0630074	0.040369
	173.01	0.410642	0.20133	0.0630422	0.0403637
	173.21	0.410753	0.201437	0.0627834	0.0402321
	173.41	0.410827	0.201474	0.0622882	0.040251
	173.61	0.411114	0.201778	0.0620728	0.0405141
	173.81	0.410904	0.2018	0.0622336	0.0406365
	174.01	0.410602	0.201692	0.0621382	0.0402499
	174.21	0.411328	0.20197	0.0625229	0.0412736
	174.41	0.410514	0.201275	0.0614133	0.0402417
	174.61	0.410081	0.201126	0.0615171	0.039757
	174.81	0.409845	0.200782	0.061395	0.0391708
	175.01	0.410068	0.200613	0.0610306	0.0383652
	175.21	0.409902	0.20035	0.0613271	0.0381633
	175.41	0.411035	0.201493	0.0630765	0.0389015
	175.61	0.411849	0.201784	0.063297	0.0387128
	175.81	0.411927	0.201663	0.0628187	0.0384689
	176.01	0.412414	0.201985	0.0638726	0.0390921
	176.21	0.41311	0.201812	0.0642955	0.0394063
	176.41	0.413581	0.202759	0.064778	0.0401237
	176.61	0.413334	0.20234	0.0643004	0.0401475
	176.81	0.414173	0.203103	0.0641972	0.0403838
	177.01	0.414736	0.203145	0.0641005	0.0406753
	177.21	0.414869	0.203118	0.0637622	0.0410322
	177.41	0.414886	0.203123	0.0634831	0.0409363
	177.61	0.415018	0.203431	0.0635957	0.0414572
	177.81	0.415128	0.203054	0.0641854	0.0415555
	178.01	0.415014	0.202679	0.0640527	0.0415754
	178.21	0.415732	0.20272	0.0641266	0.0417722
	178.41	0.415676	0.202595	0.0635708	0.0412136
	178.61	0.415771	0.202606	0.0634945	0.041221
	178.81	0.416417	0.203292	0.0635394	0.0414211
	179.01	0.416915	0.20361	0.0636251	0.0413515
	179.21	0.417538	0.204545	0.0640778	0.0417045
	179.41	0.418427	0.205546	0.0643898	0.0418069
	179.61	0.418695	0.205739	0.0638185	0.0414532
	179.81	0.418815	0.20597	0.0635868	0.041377
	180.01	0.407299	0.19848	0.0600931	0.0296652
	180.21	0.406285	0.198065	0.0591487	0.029367
	180.41	0.40502	0.197484	0.0581774	0.0290633
	180.61	0.403655	0.196761	0.0574562	0.0288743
	180.81	0.402695	0.19603	0.0561048	0.0284076
	181.01	0.402371	0.195708	0.0558296	0.0287081
	181.21	0.401628	0.195334	0.0550726	0.0288451
	181.41	0.400647	0.194786	0.0546444	0.0285502
	181.61	0.40047	0.194791	0.0547231	0.0290629
	181.81	0.400376	0.194641	0.0549721	0.0292641
	182.01	0.40039	0.194575	0.0553026	0.0294999
	182.21	0.400208	0.194233	0.0557148	0.029414
	182.41	0.400506	0.194202	0.0562066	0.0302953
	182.61	0.399795	0.193182	0.0558504	0.0301492
	182.81	0.399782	0.193036	0.056086	0.0300841
	183.01	0.399719	0.192795	0.056659	0.029936
	183.21	0.399392	0.192767	0.0573561	0.0306778
	183.41	0.398915	0.192645	0.0582308	0.0306072
	183.61	0.398492	0.193016	0.0581477	0.0308245
	183.81	0.398357	0.19315	0.0581977	0.0307866
	184.01	0.398169	0.192501	0.0580987	0.0301937
	184.21	0.397477	0.192426	0.0581886	0.0293993
	184.41	0.397367	0.192098	0.0580625	0.0296878
	184.61	0.397248	0.191578	0.0580091	0.0296066
	184.81	0.397659	0.19148	0.0573106	0.0291646
	185.01	0.397524	0.191654	0.0570739	0.0293947
	185.21	0.3976	0.192283	0.0568914	0.0291453
	185.41	0.39758	0.192262	0.0571288	0.0291046
	185.61	0.397904	0.193024	0.0572428	0.0293357
	185.81	0.398021	0.193256	0.0568745	0.0294372
	186.01	0.397709	0.193209	0.0563085	0.0289188
	186.21	0.397028	0.192737	0.0556324	0.028865
	186.41	0.396898	0.192511	0.0556564	0.0293875
	186.61	0.396811	0.192002	0.0554437	0.0290142
	186.81	0.396332	0.191864	0.0550809	0.0285203
	187.01	0.396431	0.19178	0.0560244	0.0286152
	187.21	0.395987	0.191776	0.0562279	0.0284365
	187.41	0.395771	0.191671	0.0567467	0.0283113
	187.61	0.39591	0.191832	0.0569891	0.0284647
	187.81	0.395605	0.191265	0.0572665	0.0282657
	188.01	0.39474	0.19061	0.0573671	0.0279458
	188.21	0.394122	0.190244	0.0576529	0.0280634
	188.41	0.394443	0.189829	0.0578007	0.0286825
	188.61	0.393517	0.189266	0.0574495	0.0281723
	188.81	0.393205	0.189312	0.056893	0.0278328
	189.01	0.393003	0.189686	0.0573236	0.0285902
	189.21	0.393747	0.190103	0.0583972	0.0289143
	189.41	0.393531	0.189585	0.0584672	0.0290745
	189.61	0.393492	0.189719	0.0583031	0.0291204
	189.81	0.393571	0.189212	0.0580089	0.0298142
	190.01	0.393054	0.188877	0.0576896	0.0295641
	190.21	0.393051	0.18887	0.0576021	0.0297993
	190.41	0.393443	0.188361	0.0574243	0.0297634
	190.61	0.393591	0.188269	0.0572191	0.0294478
	190.81	0.393407	0.188303	0.0574318	0.0292571
	191.01	0.393599	0.18823	0.0577299	0.0289087
	191.21	0.393096	0.188039	0.0574718	0.0287985
	191.41	0.393219	0.188193	0.0580213	0.0292978
	191.61	0.393106	0.188653	0.0581358	0.0292764
	191.81	0.392893	0.188377	0.0583304	0.0292759
	192.01	0.39247	0.188355	0.0578462	0.028826
	192.21	0.392024	0.188256	0.0580365	0.0282716
	192.41	0.392447	0.188525	0.0578177	0.028469
	192.61	0.392212	0.188752	0.0576366	0.0289218
	192.81	0.392614	0.189286	0.0580068	0.0294038
	193.01	0.392841	0.189736	0.0586022	0.0304925
	193.21	0.392547	0.189275	0.057921	0.0300865
	193.41	0.392001	0.18866	0.0573815	0.0299409
	193.61	0.391274	0.188049	0.0568993	0.0297254
	193.81	0.390106	0.187534	0.0563979	0.0298784
	194.01	0.389094	0.18726	0.0556455	0.0289808
	194.21	0.388657	0.186667	0.0551307	0.028494
	194.41	0.388171	0.186334	0.054712	0.0286412
	194.61	0.387864	0.186569	0.0547656	0.0289851
	194.81	0.387166	0.18629	0.0543259	0.0287119
	195.01	0.386881	0.186047	0.0538367	0.0284303
	195.21	0.386622	0.18606	0.0543774	0.028328
	195.41	0.387121	0.18659	0.0548749	0.0284684
	195.61	0.387223	0.186633	0.0550002	0.0278063
	195.81	0.387671	0.186269	0.055698	0.027731
	196.01	0.388042	0.186176	0.0560266	0.0270678
	196.21	0.388158	0.186753	0.0569376	0.0272071
	196.41	0.388989	0.187241	0.0574247	0.0281134
	196.61	0.389394	0.187613	0.0576065	0.028598
	196.81	0.389236	0.187864	0.0575843	0.0287716
	197.01	0.389482	0.187971	0.0576015	0.0288886
	197.21	0.389127	0.187546	0.0568821	0.0285098
	197.41	0.389103	0.187689	0.0572746	0.0291494
	197.61	0.388676	0.187712	0.0569778	0.0294376
	197.81	0.388371	0.187876	0.0569295	0.0296441
	198.01	0.388129	0.187776	0.0567408	0.0293217
	198.21	0.38819	0.187393	0.0564355	0.0292489
	198.41	0.388058	0.18761	0.0564096	0.0298655
	198.61	0.388181	0.187093	0.0563557	0.0298255
	198.81	0.387796	0.186805	0.0559042	0.0295921
	199.01	0.388198	0.186866	0.0561043	0.0294474
	199.21	0.387689	0.186667	0.0563161	0.029138
	199.41	0.388203	0.187002	0.0567389	0.0293617
	199.61	0.388161	0.18657	0.0572854	0.028981
	199.81	0.388644	0.186888	0.0581658	0.029086
	200.01	0.388354	0.186634	0.0580824	0.0285625
	200.21	0.387608	0.187062	0.0582689	0.0285933
	200.41	0.387424	0.186445	0.0581625	0.0279986
	200.61	0.3872	0.186386	0.0583032	0.0278614
	200.81	0.386513	0.185986	0.0584504	0.0273812
	201.01	0.386872	0.185981	0.0588755	0.0272619
	201.21	0.38704	0.186182	0.0588407	0.0275957
	201.41	0.387071	0.1862	0.0596674	0.028311
	201.61	0.386796	0.185448	0.0592758	0.0279245
	201.81	0.38695	0.185962	0.0598173	0.0280507
	202.01	0.38665	0.185545	0.0592911	0.0286123
	202.21	0.387042	0.18563	0.0588253	0.0285296
	202.41	0.387068	0.185603	0.0589194	0.0287339
	202.61	0.386904	0.185617	0.0586821	0.0288232
	202.81	0.386974	0.186278	0.0580926	0.0290599
	203.01	0.387087	0.186814	0.0581158	0.0293289
	203.21	0.386885	0.187024	0.0578503	0.029628
	203.41	0.387202	0.187314	0.0583028	0.0297638
	203.61	0.386048	0.186473	0.0575115	0.028595
	203.81	0.385317	0.186502	0.0573063	0.0282795
	204.01	0.384663	0.186169	0.057058	0.028241
	204.21	0.384398	0.186246	0.0572011	0.0280857
	204.41	0.384834	0.186216	0.0578465	0.0281604
	204.61	0.384568	0.186559	0.0582909	0.0286071
	204.81	0.384778	0.186714	0.0585606	0.028638
	205.01	0.385297	0.186656	0.0589058	0.0290603
	205.21	0.385282	0.186256	0.0590473	0.0291989
	205.41	0.384488	0.184972	0.0585195	0.028716
	205.61	0.384359	0.184347	0.0580889	0.0287479
	205.81	0.384491	0.184851	0.0585084	0.0291267
	206.01	0.384801	0.18457	0.0579924	0.0290794
	206.21	0.385294	0.184391	0.0580857	0.0281727
	206.41	0.384838	0.183679	0.0580184	0.0277769
	206.61	0.385024	0.183725	0.0576665	0.0280056
	206.81	0.385609	0.183617	0.0574919	0.0277707
	207.01	0.385323	0.182989	0.0571252	0.0274659
	207.21	0.385127	0.182403	0.0566753	0.0269907
	207.41	0.384104	0.181287	0.0564387	0.025769
	207.61	0.383454	0.181275	0.0564947	0.0254216
	207.81	0.383559	0.181627	0.0568967	0.0256639
	208.01	0.383583	0.181897	0.0567643	0.0256203
	208.21	0.383753	0.181997	0.0569246	0.0256635
	208.41	0.383935	0.182775	0.0575658	0.025941
	208.61	0.383987	0.183481	0.0575162	0.0262085
	208.81	0.384772	0.184362	0.0584078	0.0269604
	209.01	0.384524	0.184257	0.0580829	0.0269303
	209.21	0.384997	0.184682	0.0586024	0.0272384
	209.41	0.38515	0.184609	0.0581571	0.0273102
	209.61	0.385726	0.184938	0.0589658	0.0282882
	209.81	0.386268	0.185802	0.0594857	0.0289264
	210.01	0.387026	0.185992	0.059769	0.0295618
	210.21	0.386924	0.18596	0.0603945	0.0299922
	210.41	0.38656	0.185448	0.0599947	0.029888
	210.61	0.386924	0.18474	0.059224	0.0297171
	210.81	0.38614	0.184	0.058521	0.0291703
	211.01	0.385592	0.183628	0.0581347	0.0289442
	211.21	0.385534	0.183622	0.0583099	0.0288195
	211.41	0.385049	0.183115	0.0581276	0.0281883
	211.61	0.384287	0.182917	0.0578142	0.0275824
	211.81	0.383662	0.182122	0.0566766	0.0270308
	212.01	0.38306	0.182196	0.0558597	0.0263869
	212.21	0.383026	0.182477	0.0559935	0.0263789
	212.41	0.382527	0.182865	0.0559668	0.0260808
	212.61	0.382299	0.182704	0.0558837	0.0257063
	212.81	0.382456	0.18309	0.0564191	0.0257114
	213.01	0.382277	0.183048	0.0565743	0.0252956
	213.21	0.38246	0.183061	0.0568773	0.0255724
	213.41	0.382258	0.183069	0.0562284	0.0253527
	213.61	0.382678	0.183079	0.0565483	0.0255694
	213.81	0.382691	0.18382	0.0568052	0.0260073
	214.01	0.382796	0.183924	0.0574142	0.026002
	214.21	0.382368	0.183887	0.057682	0.025943
	214.41	0.381897	0.182654	0.0569906	0.0251972
	214.61	0.38205	0.182017	0.0567222	0.0252162
	214.81	0.38192	0.182058	0.0568244	0.0253836
	215.01	0.382121	0.181714	0.0567718	0.0256734
	215.21	0.382743	0.181755	0.0572507	0.0260019
	215.41	0.383122	0.181562	0.0569772	0.0265007
	215.61	0.383052	0.181323	0.0570342	0.0270214
	215.81	0.383439	0.180957	0.0568753	0.0276259
	216.01	0.383238	0.181255	0.0573285	0.0280321
	216.21	0.38355	0.181102	0.0580419	0.0284926
	216.41	0.383031	0.180444	0.0580865	0.028156
	216.61	0.3828	0.180031	0.0579052	0.0276273
	216.81	0.382679	0.180069	0.0577705	0.027853
	217.01	0.381909	0.179692	0.0574003	0.0273871
	217.21	0.381719	0.179811	0.0572337	0.027731
	217.41	0.381754	0.18046	0.0571581	0.0276093
	217.61	0.381807	0.180844	0.0574781	0.0279134
	217.81	0.381181	0.181096	0.05771	0.0276719
	218.01	0.381531	0.181253	0.0582019	0.0277823
	218.21	0.381775	0.18157	0.058284	0.0276667
	218.41	0.382026	0.18183	0.0579887	0.0273208
	218.61	0.382228	0.181584	0.057719	0.0272717
	218.81	0.382494	0.181836	0.0576327	0.027603
	219.01	0.382713	0.181986	0.0578253	0.0279129
	219.21	0.382849	0.182726	0.0581203	0.0284225
	219.41	0.382853	0.182788	0.0579672	0.0283884
	219.61	0.382881	0.182643	0.0582413	0.0284015
	219.81	0.382452	0.182161	0.058246	0.0279038
	220.01	0.382233	0.182099	0.0586295	0.0281711
	220.21	0.381874	0.181689	0.0585114	0.0275872
	220.41	0.381249	0.181288	0.0582165	0.0270685
	220.61	0.380717	0.180983	0.0580754	0.0267379
	220.81	0.379926	0.180499	0.0574133	0.0267411
	221.01	0.379896	0.180821	0.0574121	0.0266885
	221.21	0.379949	0.180273	0.057502	0.0269491
	221.41	0.379944	0.181021	0.0571736	0.0268256
	221.61	0.380566	0.181062	0.0571995	0.0269381
	221.81	0.380853	0.181417	0.0576287	0.0268108
	222.01	0.381833	0.182256	0.0577999	0.0273459
	222.21	0.382276	0.182588	0.0574225	0.0273928
	222.41	0.382641	0.182795	0.0576762	0.0280079
	222.61	0.382982	0.18229	0.0577744	0.028428
	222.81	0.384001	0.18353	0.0584847	0.0294506
	223.01	0.384295	0.18397	0.0592267	0.0298198
	223.21	0.384318	0.184068	0.0591488	0.0298546
	223.41	0.384466	0.18416	0.0596009	0.0295373
	223.61	0.38452	0.184148	0.06009	0.0301275
	223.81	0.383682	0.183297	0.0602529	0.0301652
	224.01	0.383806	0.183657	0.0607981	0.0302901
	224.21	0.383254	0.183527	0.0611677	0.0303757
	224.41	0.383185	0.18399	0.0615562	0.0308218
	224.61	0.382293	0.183313	0.0609476	0.0307273
	224.81	0.381778	0.182566	0.0599875	0.030088
	225.01	0.381513	0.182538	0.0594288	0.0296313
	225.21	0.380822	0.181284	0.0583924	0.0290802
	225.41	0.380911	0.182147	0.0582873	0.0288562
	225.61	0.381013	0.182298	0.0581103	0.0286628
	225.81	0.38087	0.18272	0.058214	0.0288373
	226.01	0.381173	0.182715	0.0581112	0.0288391
	226.21	0.380757	0.18223	0.0579016	0.028747
	226.41	0.381018	0.182811	0.0584739	0.028438
	226.61	0.381393	0.182473	0.0582809	0.0280129
	226.81	0.381603	0.182517	0.0585418	0.0276772
	227.01	0.381599	0.181594	0.0586214	0.0274275
	227.21	0.381665	0.180878	0.0584413	0.0273323
	227.41	0.382032	0.181375	0.0591902	0.0276032
	227.61	0.382462	0.181312	0.0599229	0.0282535
	227.81	0.382475	0.180981	0.0602509	0.0284651
	228.01	0.382868	0.181855	0.060565	0.0289866
	228.21	0.382701	0.181478	0.0606146	0.0291474
	228.41	0.382057	0.181218	0.0603794	0.0291471
	228.61	0.381102	0.180305	0.0593341	0.028923
	228.81	0.380876	0.179844	0.0592527	0.0283894
	229.01	0.380778	0.179694	0.0592641	0.0290796
	229.21	0.380825	0.179244	0.0594039	0.0292749
	229.41	0.380711	0.179836	0.0600497	0.0292569
	229.61	0.380404	0.180281	0.0598572	0.0289373
	229.81	0.38018	0.180001	0.0600322	0.0288007
	230.01	0.379677	0.179878	0.0597731	0.0277922
	230.21	0.379033	0.180072	0.05945	0.0273392
	230.41	0.379479	0.180571	0.0595664	0.026587
	230.61	0.378967	0.179895	0.0589479	0.0261779
	230.81	0.378794	0.179999	0.0590434	0.0260041
	231.01	0.379421	0.180114	0.0595249	0.0265561
	231.21	0.379613	0.180181	0.0594798	0.0267007
	231.41	0.379934	0.180323	0.0595597	0.0270892
	231.61	0.37995	0.179873	0.0593341	0.0273287
	231.81	0.37994	0.179741	0.0588327	0.0278345
	232.01	0.37983	0.179345	0.0588065	0.0281071
	232.21	0.379847	0.1787	0.0590043	0.0280647
	232.41	0.379718	0.178705	0.0590115	0.0287022
	232.61	0.380028	0.178036	0.0586629	0.0291494
	232.81	0.380638	0.177663	0.0591618	0.0294515
	233.01	0.381148	0.177949	0.0592553	0.0304012
	233.21	0.382099	0.178415	0.0599841	0.0306775
	233.41	0.381275	0.178452	0.0596599	0.0301102
	233.61	0.381202	0.178541	0.05941	0.0298433
	233.81	0.381194	0.178997	0.0595978	0.0299496
	234.01	0.381122	0.179974	0.0600991	0.0299682
	234.21	0.381071	0.180401	0.0603697	0.0296623
	234.41	0.381157	0.180728	0.0606322	0.0290411
	234.61	0.380193	0.180788	0.0602389	0.0288286
	234.81	0.380503	0.181169	0.0602794	0.0288951
	235.01	0.38034	0.180996	0.0603571	0.0287047
	235.21	0.379955	0.180937	0.0599184	0.028118
	235.41	0.379679	0.180706	0.0595134	0.0277107
	235.61	0.379526	0.180664	0.0593484	0.0277495
	235.81	0.379618	0.181167	0.0597133	0.0280487
	236.01	0.379757	0.181128	0.0607836	0.0282572
	236.21	0.37957	0.181377	0.0608362	0.0283881
	236.41	0.379361	0.181142	0.0600898	0.0283456
	236.61	0.378948	0.180136	0.0595665	0.0284612
	236.81	0.37939	0.18078	0.0599206	0.0292057
	237.01	0.37937	0.180979	0.059921	0.0299127
	237.21	0.37934	0.181073	0.0604566	0.0302285
	237.41	0.37852	0.180624	0.0601126	0.0302303
	237.61	0.379084	0.180682	0.0606355	0.0307609
	237.81	0.378889	0.180357	0.0606052	0.031021
	238.01	0.378331	0.179535	0.0604589	0.030937
	238.21	0.377796	0.178526	0.0599846	0.0297347
	238.41	0.377493	0.178458	0.0599847	0.0291639
	238.61	0.377242	0.177845	0.0593449	0.0291782
	238.81	0.37778	0.17792	0.0597029	0.0290662
	239.01	0.377661	0.177893	0.0602576	0.0285519
	239.21	0.378238	0.178264	0.0599341	0.0281512
	239.41	0.37821	0.178378	0.0593203	0.0279352
	239.61	0.378129	0.178282	0.059077	0.0280938
	239.81	0.378818	0.179755	0.060159	0.0287693
	240.01	0.379315	0.18051	0.060549	0.0291139
	240.21	0.378643	0.180713	0.0597329	0.0287575
	240.41	0.378486	0.180613	0.0591949	0.028576
	240.61	0.378485	0.180233	0.059234	0.0286048
	240.81	0.379059	0.180909	0.0594451	0.0289328
	241.01	0.379302	0.180965	0.0597503	0.0288473
	241.21	0.378964	0.180738	0.0596324	0.0287083
	241.41	0.379158	0.180162	0.0596733	0.0285244
	241.61	0.378739	0.179552	0.0593406	0.0282633
	241.81	0.377984	0.178715	0.0584025	0.0276403
	242.01	0.377097	0.17811	0.0583425	0.0265839
	242.21	0.377085	0.177996	0.0586989	0.0261875
	242.41	0.376925	0.17773	0.0591755	0.0262912
	242.61	0.377351	0.1774	0.0593635	0.0268374
	242.81	0.377268	0.177109	0.0598837	0.0265664
	243.01	0.377117	0.176615	0.0595733	0.0266798
	243.21	0.37789	0.177249	0.059431	0.0277623
	243.41	0.377335	0.177056	0.0591568	0.0279122
	243.61	0.378171	0.177915	0.0602013	0.029462
	243.81	0.378874	0.178756	0.0608614	0.0302022
	244.01	0.378895	0.178991	0.0606903	0.0305728
	244.21	0.378488	0.179306	0.0608417	0.030557
	244.41	0.378665	0.1791	0.0611485	0.0304712
	244.61	0.378563	0.178703	0.0610306	0.0303131
	244.81	0.378809	0.178626	0.0611215	0.0305058
	245.01	0.37898	0.17847	0.0614435	0.0304943
	245.21	0.37836	0.178539	0.0608939	0.0303876
	245.41	0.378677	0.179096	0.0612629	0.0306693
	245.61	0.37801	0.178772	0.0606736	0.0299702
	245.81	0.378207	0.178997	0.0604607	0.029264
	246.01	0.378289	0.179254	0.060846	0.0290496
	246.21	0.378951	0.179348	0.0616186	0.029437
	246.41	0.378873	0.179544	0.0620801	0.0293958
	246.61	0.37942	0.17984	0.0622049	0.0294151
	246.81	0.379867	0.179604	0.0627364	0.0293126
	247.01	0.380475	0.179835	0.0630433	0.030024
	247.21	0.380293	0.179908	0.0628781	0.030177
	247.41	0.380023	0.17959	0.0627782	0.029643
	247.61	0.38068	0.179987	0.06334	0.0303701
	247.81	0.380291	0.179793	0.0630493	0.0297128
	248.01	0.380576	0.180139	0.0632724	0.0298885
	248.21	0.38015	0.179852	0.0630358	0.0298683
	248.41	0.379802	0.178801	0.0622373	0.0293123
	248.61	0.379146	0.178099	0.0609868	0.0285159
	248.81	0.379163	0.177887	0.060764	0.0287246
	249.01	0.378928	0.178107	0.0600289	0.0288256
	249.21	0.378614	0.177887	0.0595108	0.0288836
	249.41	0.378315	0.177457	0.0590459	0.028321
	249.61	0.378143	0.176873	0.0583831	0.0276797
	249.81	0.378288	0.177099	0.0579728	0.027437
	250.01	0.377987	0.177452	0.0580648	0.0275177
	250.21	0.378348	0.177624	0.0589786	0.0278365
	250.41	0.378409	0.178222	0.0595185	0.0281979
	250.61	0.378942	0.178345	0.0606024	0.028444
	250.81	0.379385	0.178605	0.0615888	0.028891
	251.01	0.379001	0.179019	0.0616665	0.0290339
	251.21	0.378152	0.178816	0.0613325	0.0288874
	251.41	0.378622	0.18022	0.0625414	0.0296194
	251.61	0.378616	0.180383	0.0629849	0.0296977
	251.81	0.379004	0.180917	0.0634841	0.0297866
	252.01	0.379423	0.180716	0.0632597	0.0301377
	252.21	0.378766	0.179885	0.0627193	0.0298988
	252.41	0.378785	0.179568	0.062067	0.0294674
	252.61	0.378379	0.179083	0.0616432	0.0292604
	252.81	0.378252	0.179011	0.0615722	0.0296753
	253.01	0.378446	0.178683	0.0610419	0.029461
	253.21	0.378135	0.17778	0.061005	0.0292867
	253.41	0.377609	0.177327	0.0603159	0.0283215
	253.61	0.37748	0.177145	0.0599833	0.0281074
	253.81	0.377082	0.177652	0.0597776	0.0279575
	254.01	0.377134	0.178188	0.0603502	0.0280165
	254.21	0.377516	0.178709	0.0610985	0.0285644
	254.41	0.377076	0.178392	0.0611283	0.0283214
	254.61	0.377209	0.178697	0.0614956	0.0285438
	254.81	0.377182	0.179361	0.0614653	0.0286855
	255.01	0.376931	0.179706	0.0611161	0.0284217
	255.21	0.376468	0.179251	0.0608859	0.0280278
	255.41	0.376887	0.180207	0.0614824	0.0282508
	255.61	0.377165	0.179725	0.0614556	0.0282671
	255.81	0.377195	0.179306	0.0613366	0.0285373
	256.01	0.377245	0.178802	0.0609558	0.0283542
	256.21	0.377577	0.178829	0.0610279	0.0285435
	256.41	0.377807	0.178495	0.0610375	0.0288403
	256.61	0.37805	0.178292	0.061449	0.0296089
	256.81	0.378216	0.17825	0.0605792	0.0290847
	257.01	0.378289	0.177639	0.0603944	0.0286848
	257.21	0.378157	0.177404	0.0605953	0.0283643
	257.41	0.378385	0.177413	0.0604256	0.0283503
	257.61	0.37846	0.177532	0.0604008	0.0280752
	257.81	0.378519	0.17776	0.0604984	0.0282237
	258.01	0.37855	0.177851	0.0602714	0.0277724
	258.21	0.378512	0.177698	0.0598728	0.0275626
	258.41	0.378254	0.177155	0.0595808	0.026794
	258.61	0.378644	0.177509	0.059788	0.0269121
	258.81	0.378896	0.177763	0.0597001	0.0266286
	259.01	0.378388	0.177777	0.0597094	0.0259061
	259.21	0.378071	0.177497	0.0598405	0.0262151
	259.41	0.378668	0.178222	0.0604423	0.0271316
	259.61	0.378906	0.178363	0.0605144	0.0278787
	259.81	0.378874	0.178162	0.0606374	0.0284338
	260.01	0.378765	0.178344	0.0612289	0.0287788
	260.21	0.378742	0.178597	0.0617407	0.0293763
	260.41	0.378455	0.178253	0.0620304	0.0294079
	260.61	0.378462	0.178919	0.0623963	0.0303054
	260.81	0.378231	0.178666	0.0620059	0.029792
	261.01	0.378018	0.178485	0.0626513	0.0300437
	261.21	0.377941	0.178726	0.0628327	0.0299852
	261.41	0.377509	0.178455	0.062281	0.0299318
	261.61	0.376885	0.178156	0.06158	0.0291225
	261.81	0.377007	0.178423	0.0613174	0.0288927
	262.01	0.377078	0.178937	0.0610926	0.0284387
	262.21	0.377215	0.178586	0.0607978	0.0282407
	262.41	0.377156	0.177975	0.0606033	0.0280201
	262.61	0.377832	0.177712	0.0605197	0.028062
	262.81	0.377879	0.177945	0.0605643	0.0280094
	263.01	0.377439	0.177485	0.0603809	0.0274166
	263.21	0.378386	0.177463	0.0605158	0.0287637
	263.41	0.379255	0.177646	0.0606317	0.0291691
	263.61	0.379276	0.177726	0.0607433	0.0297108
	263.81	0.379418	0.177488	0.0612238	0.0297177
	264.01	0.379619	0.177791	0.062013	0.0294969
	264.21	0.379442	0.178141	0.0617766	0.0292647
	264.41	0.380156	0.178443	0.0624969	0.0297476
	264.61	0.380322	0.178943	0.0630371	0.0302827
	264.81	0.380375	0.178865	0.0630314	0.0300703
	265.01	0.379957	0.178832	0.0623507	0.0293147
	265.21	0.379654	0.179207	0.0618262	0.0288744
	265.41	0.379655	0.179829	0.062053	0.0291908
	265.61	0.379682	0.180512	0.0620789	0.0295394
	265.81	0.379637	0.181132	0.0622059	0.02987
	266.01	0.379663	0.180699	0.0617592	0.030017
	266.21	0.379481	0.18071	0.0614159	0.0304067
	266.41	0.378545	0.179388	0.0606454	0.0295845
	266.61	0.378637	0.17946	0.0608182	0.0296752
	266.81	0.377964	0.179491	0.0611648	0.0297363
	267.01	0.377505	0.17858	0.0608001	0.0295
	267.21	0.377641	0.178182	0.0605022	0.0297774
	267.41	0.377412	0.177699	0.0602978	0.0289374
	267.61	0.376894	0.177506	0.0599829	0.0281124
	267.81	0.377394	0.177043	0.0597728	0.0279106
	268.01	0.377019	0.176457	0.059612	0.0273309
	268.21	0.376434	0.175967	0.058935	0.0265792
	268.41	0.376904	0.175255	0.0594228	0.0263805
	268.61	0.376808	0.174904	0.0591122	0.026205
	268.81	0.37694	0.174949	0.059113	0.0259178
	269.01	0.376508	0.17505	0.0585447	0.0254565
	269.21	0.377041	0.175594	0.0591373	0.02614
	269.41	0.37757	0.175897	0.0598747	0.0269921
	269.61	0.377495	0.175902	0.059807	0.0273612
	269.81	0.377643	0.175989	0.0601314	0.0276878
	270.01	0.378078	0.17608	0.0601587	0.0277034
	270.21	0.377597	0.176686	0.0601464	0.0280416
	270.41	0.377456	0.176104	0.060354	0.0280626
	270.61	0.378055	0.177497	0.0612759	0.0288775
	270.81	0.378007	0.177478	0.0615116	0.0289987
	271.01	0.377847	0.176805	0.0611565	0.0287279
	271.21	0.37784	0.176872	0.0606385	0.0283001
	271.41	0.37757	0.176816	0.0604628	0.0279614
	271.61	0.377259	0.176921	0.0601083	0.0277426
	271.81	0.377258	0.176784	0.0599732	0.0282757
	272.01	0.376814	0.176452	0.0599823	0.0275538
	272.21	0.377268	0.176398	0.0600878	0.0277637
	272.41	0.37712	0.175857	0.0602998	0.0280653
	272.61	0.37721	0.175692	0.0601513	0.028165
	272.81	0.377218	0.175415	0.0598759	0.0278165
	273.01	0.376758	0.175108	0.0593441	0.0276899
	273.21	0.377589	0.175242	0.0598799	0.0281887
	273.41	0.377709	0.174887	0.0597687	0.028476
	273.61	0.377485	0.174753	0.0595605	0.0284605
	273.81	0.377801	0.174837	0.0595285	0.0285199
	274.01	0.377252	0.174858	0.0592275	0.0284167
	274.21	0.377076	0.174963	0.0593876	0.0289895
	274.41	0.377533	0.175224	0.0599659	0.0290406
	274.61	0.377394	0.175474	0.0596004	0.0290795
	274.81	0.377439	0.175279	0.0596117	0.0290629
	275.01	0.377057	0.175234	0.0592038	0.028494
	275.21	0.376836	0.175722	0.0594391	0.0288184
	275.41	0.37693	0.176259	0.0599663	0.0293649
	275.61	0.37719	0.17707	0.0608765	0.0301502
	275.81	0.377511	0.177541	0.0616835	0.0308864
	276.01	0.377953	0.177145	0.0625121	0.0314736
	276.21	0.378068	0.177088	0.0629279	0.031789
	276.41	0.377866	0.177231	0.063042	0.0312106
	276.61	0.378178	0.177231	0.0628256	0.0310865
	276.81	0.377898	0.176791	0.0621281	0.0302166
	277.01	0.377414	0.176971	0.0620961	0.0298124
	277.21	0.378321	0.177579	0.0624288	0.0302045
	277.41	0.378549	0.177613	0.062466	0.0300236
	277.61	0.378407	0.177652	0.0621527	0.0297392
	277.81	0.377953	0.177688	0.0621302	0.029672
	278.01	0.377186	0.177435	0.062083	0.0292155
	278.21	0.377205	0.177442	0.0622038	0.0288464
	278.41	0.377589	0.177465	0.0618768	0.028248
	278.61	0.377605	0.177305	0.0618458	0.0283462
	278.81	0.37813	0.177812	0.0625931	0.0283309
	279.01	0.377591	0.177177	0.0623898	0.0281174
	279.21	0.378327	0.177426	0.0635566	0.0288529
	279.41	0.378873	0.178008	0.0644051	0.0293766
	279.61	0.378774	0.177917	0.0644851	0.0296838
	279.81	0.378931	0.177867	0.0646039	0.0298495
	280.01	0.379087	0.177695	0.0646978	0.0300853
	280.21	0.37903	0.177584	0.0641796	0.0301602
	280.41	0.378764	0.17735	0.063961	0.0294651
	280.61	0.378177	0.177145	0.0633693	0.0296831
	280.81	0.378039	0.177053	0.0631808	0.0294572
	281.01	0.377838	0.177308	0.0633672	0.0300389
	281.21	0.377697	0.176659	0.0631784	0.0304652
	281.41	0.377552	0.176822	0.0633774	0.0307142
	281.61	0.376782	0.176629	0.0627469	0.030657
	281.81	0.375957	0.176402	0.0627383	0.0307522
	282.01	0.375537	0.17589	0.0623325	0.0303347
	282.21	0.375413	0.175903	0.0621512	0.0306893
	282.41	0.375701	0.175473	0.0621004	0.0302654
	282.61	0.375737	0.175286	0.0627166	0.0307889
	282.81	0.37589	0.175314	0.0626292	0.0306272
	283.01	0.376662	0.17587	0.062769	0.0315823
	283.21	0.377345	0.176687	0.0630043	0.0321583
	283.41	0.3773	0.17723	0.0627233	0.0323827
	283.61	0.377173	0.177302	0.0619433	0.0324302
	283.81	0.378702	0.178271	0.0630166	0.0328774
	284.01	0.378868	0.17868	0.0629432	0.0330675
	284.21	0.37833	0.178028	0.0621508	0.0320225
	284.41	0.378151	0.178349	0.0622119	0.0309806
	284.61	0.377627	0.178019	0.0617898	0.0308002
	284.81	0.37757	0.177944	0.0616336	0.0305509
	285.01	0.377527	0.177456	0.0615252	0.0302554
	285.21	0.377676	0.177	0.0618772	0.0298946
	285.41	0.378198	0.177731	0.0626143	0.0303381
	285.61	0.377863	0.1771	0.0621811	0.0294114
	285.81	0.378039	0.176507	0.0621857	0.0294651
	286.01	0.378111	0.176139	0.0624333	0.029236
	286.21	0.378108	0.175912	0.0626563	0.0293987
	286.41	0.378475	0.175289	0.0627589	0.028965
	286.61	0.378799	0.175466	0.0633143	0.0299795
	286.81	0.379008	0.17529	0.0630257	0.0299222
	287.01	0.379348	0.176267	0.0634913	0.0305979
	287.21	0.379041	0.176468	0.0634915	0.0305848
	287.41	0.379034	0.176921	0.0636475	0.0303929
	287.61	0.37921	0.177081	0.0637226	0.0306523
	287.81	0.379127	0.177616	0.063801	0.0305351
	288.01	0.377666	0.177498	0.0626027	0.0294936
	288.21	0.377379	0.177181	0.0620652	0.0283513
	288.41	0.377027	0.176813	0.0617725	0.0284237
	288.61	0.376768	0.17665	0.0620147	0.0286237
	288.81	0.37648	0.176714	0.0617059	0.0286663
	289.01	0.376476	0.176529	0.0615594	0.0284055
	289.21	0.376067	0.176573	0.0613676	0.0280602
	289.41	0.37575	0.176965	0.061138	0.0280273
	289.61	0.375449	0.176749	0.0611333	0.0276729
	289.81	0.375532	0.176665	0.0612486	0.028132
	290.01	0.375508	0.176827	0.0618781	0.0280531
	290.21	0.375758	0.176416	0.061897	0.0286521
	290.41	0.376543	0.176456	0.0626306	0.0293767
	290.61	0.376756	0.176786	0.0635482	0.0293689
	290.81	0.377005	0.176855	0.0634652	0.0292708
	291.01	0.377481	0.178212	0.064128	0.0298611
	291.21	0.377549	0.178385	0.064223	0.0303204
	291.41	0.377092	0.178077	0.0637618	0.0304481
	291.61	0.377353	0.177835	0.0634888	0.030697
	291.81	0.377778	0.178507	0.0635196	0.0306462
	292.01	0.378581	0.178553	0.0634621	0.0306416
	292.21	0.379461	0.178736	0.0632416	0.031192
	292.41	0.379677	0.178462	0.0625684	0.03138
	292.61	0.379697	0.178599	0.0625917	0.0311759
	292.81	0.379244	0.178068	0.0617715	0.0304219
	293.01	0.378988	0.178472	0.0612768	0.030085
	293.21	0.378842	0.178761	0.0611361	0.0300441
	293.41	0.378861	0.178821	0.0609153	0.0298388
	293.61	0.378548	0.178838	0.0610884	0.0301191
	293.81	0.378354	0.178236	0.0608294	0.0297021
	294.01	0.378498	0.178562	0.0616716	0.0300349
	294.21	0.378478	0.178396	0.0618177	0.0306964
	294.41	0.378971	0.179568	0.0629652	0.0311457
	294.61	0.37859	0.179394	0.0632286	0.0309804
	294.81	0.378334	0.179381	0.0632145	0.0316143
	295.01	0.378394	0.179933	0.0641547	0.0318432
	295.21	0.378724	0.180207	0.0649339	0.0324878
	295.41	0.378474	0.179857	0.0646799	0.0322759
	295.61	0.378891	0.180009	0.0645014	0.0319278
	295.81	0.379743	0.180539	0.0648946	0.032078
	296.01	0.379898	0.180123	0.0643259	0.0316919
	296.21	0.379987	0.179947	0.0639206	0.0314851
	296.41	0.380442	0.179806	0.0639062	0.0308835
	296.61	0.380742	0.179529	0.0643146	0.0306388
	296.81	0.380932	0.179473	0.0641704	0.0302524
	297.01	0.38048	0.179291	0.0637036	0.030096
	297.21	0.380289	0.178524	0.0632866	0.0294496
	297.41	0.380424	0.178435	0.0633403	0.0294648
	297.61	0.379296	0.178012	0.0624146	0.0287217
	297.81	0.378802	0.177361	0.0621444	0.0282263
	298.01	0.378517	0.177814	0.0626463	0.0288175
	298.21	0.378286	0.177873	0.0624251	0.0289333
	298.41	0.377905	0.177739	0.0623293	0.0285183
	298.61	0.377209	0.176729	0.0622029	0.0283492
	298.81	0.377232	0.177036	0.0622415	0.0284341
	299.01	0.377383	0.177693	0.0629602	0.0287329
	299.21	0.377287	0.177506	0.063053	0.0286817
	299.41	0.376476	0.176817	0.062023	0.0279175
	299.61	0.377005	0.177123	0.0624873	0.0283222
	299.81	0.377894	0.177393	0.063309	0.028976
	300.01	0.377771	0.177196	0.0626113	0.028971
	300.21	0.378139	0.177701	0.0628468	0.0294823
	300.41	0.378756	0.178206	0.0632105	0.0295441
	300.61	0.378868	0.177994	0.0632652	0.0295941
	300.81	0.37916	0.178801	0.063955	0.0297571
	301.01	0.37911	0.178987	0.0642314	0.0300865
	301.21	0.379921	0.179689	0.064898	0.0307921
	301.41	0.380182	0.180165	0.0652902	0.0320235
	301.61	0.37929	0.179567	0.064357	0.0310811
	301.81	0.379646	0.179818	0.0647523	0.0317518
	302.01	0.379607	0.180196	0.0645975	0.0318994
	302.21	0.379534	0.179945	0.0636517	0.031709
	302.41	0.379204	0.179415	0.0634713	0.031829
	302.61	0.379388	0.179722	0.0638794	0.0322651
	302.81	0.379361	0.180135	0.0643762	0.0322722
	303.01	0.378992	0.179467	0.0642571	0.0321866
	303.21	0.378753	0.178752	0.0637927	0.0319215
	303.41	0.378533	0.178162	0.0632083	0.0321321
	303.61	0.378775	0.177886	0.0633191	0.0324072
	303.81	0.378895	0.177598	0.0626244	0.0323256
	304.01	0.378644	0.177463	0.0620248	0.0323404
	304.21	0.378462	0.177274	0.0616943	0.0320716
	304.41	0.378252	0.176576	0.0616369	0.031208
	304.61	0.378811	0.177098	0.0622543	0.031241
	304.81	0.37881	0.177742	0.0630592	0.0314169
	305.01	0.37865	0.177519	0.0626748	0.0313065
	305.21	0.379057	0.177661	0.0624925	0.0314062
	305.41	0.378121	0.177069	0.0618926	0.0312951
	305.61	0.378409	0.177383	0.0616468	0.0308838
	305.81	0.378603	0.177618	0.0616056	0.0308925
	306.01	0.378179	0.177843	0.0615315	0.0304955
	306.21	0.378053	0.177324	0.0613782	0.0302715
	306.41	0.378113	0.177079	0.0621057	0.0306465
	306.61	0.378264	0.177201	0.062849	0.0306918
	306.81	0.37809	0.176938	0.0626216	0.0305147
	307.01	0.377577	0.176358	0.0619933	0.0303917
	307.21	0.37744	0.176064	0.0618684	0.0302749
	307.41	0.377418	0.175864	0.0620291	0.0303051
	307.61	0.377459	0.175986	0.0620884	0.0303975
	307.81	0.37767	0.176664	0.0625411	0.0305241
	308.01	0.377763	0.176665	0.0627953	0.0309427
	308.21	0.377918	0.176871	0.0629536	0.0306817
	308.41	0.377856	0.17705	0.0634969	0.0303482
	308.61	0.377749	0.17802	0.0638074	0.0304592
	308.81	0.377684	0.178042	0.0637976	0.0306255
	309.01	0.377901	0.178494	0.0637113	0.0306374
	309.21	0.37817	0.178713	0.0637486	0.0306391
	309.41	0.378582	0.178622	0.0638605	0.0310201
	309.61	0.379429	0.179124	0.0643484	0.0312824
	309.81	0.378663	0.178332	0.0638158	0.030385
	310.01	0.37819	0.177854	0.0629038	0.0296606
	310.21	0.37824	0.177005	0.0629817	0.0295232
	310.41	0.378811	0.176894	0.0633714	0.0297577
	310.61	0.378862	0.17713	0.0630404	0.0297333
	310.81	0.378986	0.177083	0.0623422	0.0294745
	311.01	0.378705	0.176735	0.0625114	0.0289844
	311.21	0.378453	0.176734	0.0624323	0.0285324
	311.41	0.378527	0.177467	0.0628687	0.0283189
	311.61	0.378611	0.177505	0.0631287	0.0284044
	311.81	0.378635	0.178135	0.063565	0.0284599
	312.01	0.379138	0.178274	0.0636962	0.0289702
	312.21	0.379456	0.17909	0.0643879	0.0295642
	312.41	0.379479	0.179058	0.0645096	0.029739
	312.61	0.379593	0.179322	0.064839	0.0303254
	312.81	0.380193	0.179336	0.0653011	0.0311441
	313.01	0.3796	0.178788	0.0646488	0.0306423
	313.21	0.37991	0.178603	0.0644853	0.0311412
	313.41	0.379368	0.177738	0.0632725	0.031021
	313.61	0.378442	0.177877	0.0629144	0.0308795
	313.81	0.377768	0.177513	0.0621094	0.0307012
	314.01	0.377629	0.177376	0.0617908	0.031018
	314.21	0.377428	0.176589	0.0620754	0.0312055
	314.41	0.377773	0.176974	0.0615605	0.0309408
	314.61	0.377094	0.176504	0.0607635	0.0306443
	314.81	0.377349	0.17652	0.0607794	0.0307907
	315.01	0.376874	0.176359	0.0608202	0.0301731
	315.21	0.376284	0.176463	0.0606288	0.0302131
	315.41	0.376538	0.176593	0.0605784	0.0304561
	315.61	0.37624	0.176142	0.060373	0.0309891
	315.81	0.376472	0.176427	0.0606678	0.0311724
	316.01	0.376886	0.176765	0.0610449	0.0317127
	316.21	0.377297	0.176994	0.0616357	0.0319064
	316.41	0.377284	0.17648	0.061581	0.0314064
	316.61	0.37716	0.176503	0.0621174	0.0315663
	316.81	0.3769	0.176833	0.0624757	0.0314237
	317.01	0.376276	0.176352	0.0623968	0.0309099
	317.21	0.375991	0.176955	0.0628925	0.0310934
	317.41	0.375271	0.176458	0.0625418	0.0304024
	317.61	0.375273	0.176989	0.0630312	0.0301209
	317.81	0.375578	0.176811	0.0633473	0.0303418
	318.01	0.375651	0.176731	0.0634301	0.0299109
	318.21	0.375967	0.176786	0.0635583	0.0292505
	318.41	0.376208	0.177291	0.0636408	0.0287728
	318.61	0.376267	0.177271	0.0636571	0.0287424
	318.81	0.37654	0.177312	0.0632169	0.0287597
	319.01	0.37643	0.176924	0.0627791	0.0282954
	319.21	0.375856	0.176105	0.0620733	0.0279789
	319.41	0.37636	0.175836	0.0620549	0.0281
	319.61	0.376548	0.175634	0.062395	0.0282722
	319.81	0.377104	0.175866	0.0626154	0.0286199
	320.01	0.377573	0.175745	0.0623779	0.0290359
	320.21	0.378118	0.17588	0.062767	0.0289183
	320.41	0.37799	0.176107	0.0630857	0.0294759
	320.61	0.377764	0.176594	0.0631633	0.0297163
	320.81	0.377228	0.176406	0.0633901	0.0300151
	321.01	0.377047	0.175622	0.0631278	0.0300093
	321.21	0.37717	0.175882	0.0632853	0.0306179
	321.41	0.376948	0.175687	0.0629097	0.0307165
	321.61	0.376997	0.175684	0.0629435	0.0308536
	321.81	0.376997	0.175785	0.063149	0.030937
	322.01	0.377293	0.176165	0.0629472	0.030741
	322.21	0.377463	0.176892	0.0630652	0.0310297
	322.41	0.377569	0.1771	0.0632323	0.0309389
	322.61	0.37748	0.176905	0.0626418	0.0306422
	322.81	0.377532	0.176758	0.0624789	0.0307576
	323.01	0.3775	0.176804	0.0623665	0.0303642
	323.21	0.377712	0.17674	0.0628317	0.0306058
	323.41	0.378036	0.176681	0.06309	0.0307738
	323.61	0.378128	0.176747	0.0629211	0.0309648
	323.81	0.378582	0.176856	0.0629852	0.0313582
	324.01	0.379103	0.176864	0.0633334	0.0310664
	324.21	0.378986	0.177318	0.0634744	0.0311443
	324.41	0.379221	0.177435	0.0632553	0.0312941
	324.61	0.379232	0.177325	0.0626451	0.0310096
	324.81	0.379373	0.176815	0.0633259	0.0315469
	325.01	0.379374	0.176294	0.0631344	0.0313035
	325.21	0.379074	0.176083	0.0634278	0.0315306
	325.41	0.378656	0.175876	0.0632049	0.0309288
	325.61	0.379065	0.175627	0.063176	0.0306598
	325.81	0.379	0.175642	0.0630278	0.0298595
	326.01	0.379603	0.176069	0.0632865	0.0300323
	326.21	0.379662	0.176738	0.0641498	0.0306521
	326.41	0.380218	0.176906	0.0646768	0.0306383
	326.61	0.379757	0.176865	0.0643595	0.0305048
	326.81	0.380007	0.177475	0.0649081	0.0309924
	327.01	0.379866	0.177425	0.0643178	0.0309874
	327.21	0.37966	0.177555	0.0643974	0.0313885
	327.41	0.379502	0.178013	0.0639839	0.0316055
	327.61	0.379575	0.178612	0.0641188	0.0319329
	327.81	0.379848	0.178959	0.0646518	0.0319378
	328.01	0.379185	0.178902	0.0644003	0.0314388
	328.21	0.37911	0.178905	0.0637101	0.0317434
	328.41	0.379592	0.179212	0.0635949	0.0318325
	328.61	0.379094	0.178622	0.0631434	0.0318895
	328.81	0.378645	0.177789	0.0625913	0.0315487
	329.01	0.37872	0.177395	0.0620469	0.0313507
	329.21	0.378866	0.177294	0.0618389	0.0309986
	329.41	0.379236	0.176752	0.0616149	0.0309693
	329.61	0.380201	0.17679	0.0617209	0.031129
	329.81	0.38058	0.17653	0.0621993	0.0309809
	330.01	0.381135	0.176739	0.0625692	0.0317024
	330.21	0.38153	0.176478	0.0630484	0.0322104
	330.41	0.381575	0.176007	0.0629945	0.032202
	330.61	0.381315	0.175942	0.0632603	0.0321365
	330.81	0.381108	0.175594	0.0630926	0.032156
	331.01	0.38074	0.175551	0.0629475	0.0325051
	331.21	0.380043	0.176057	0.0633702	0.0324568
	331.41	0.380118	0.176453	0.0639362	0.0329916
	331.61	0.379402	0.176305	0.0641288	0.0321524
	331.81	0.379539	0.176133	0.0644308	0.0318584
	332.01	0.378838	0.176052	0.0645194	0.031509
	332.21	0.3793	0.176419	0.06466	0.0319094
	332.41	0.378839	0.176324	0.0641991	0.0317533
	332.61	0.378165	0.175913	0.0639225	0.0311202
	332.81	0.378386	0.176213	0.0638448	0.0308058
	333.01	0.378755	0.176745	0.0638694	0.0309682
	333.21	0.378801	0.176601	0.0637978	0.0304334
	333.41	0.379182	0.176579	0.0641947	0.0309777
	333.61	0.37971	0.177116	0.0650587	0.0312841
	333.81	0.379493	0.177096	0.0646164	0.0307502
	334.01	0.379429	0.176792	0.0644298	0.0310138
	334.21	0.379173	0.176108	0.0642148	0.0307241
	334.41	0.378781	0.176322	0.0642707	0.0307642
	334.61	0.378912	0.176501	0.0645327	0.0309129
	334.81	0.378432	0.176077	0.0642909	0.0309375
	335.01	0.377629	0.175833	0.0641694	0.0309369
	335.21	0.377704	0.175792	0.0644005	0.031039
	335.41	0.37766	0.175367	0.0637377	0.0309339
	335.61	0.378025	0.175812	0.0638958	0.0305925
	335.81	0.378528	0.176114	0.0639635	0.0310546
	336.01	0.378357	0.176196	0.0637983	0.0305571
	336.21	0.378749	0.176283	0.0636242	0.0301872
	336.41	0.378672	0.175845	0.0632138	0.029492
	336.61	0.379114	0.17618	0.0642464	0.0292493
	336.81	0.379512	0.17657	0.063975	0.029302
	337.01	0.379717	0.176629	0.0637106	0.0292173
	337.21	0.379934	0.176576	0.0637474	0.0293277
	337.41	0.380502	0.176947	0.0641167	0.0304929
	337.61	0.380014	0.176335	0.0637258	0.0301852
	337.81	0.379849	0.176318	0.0632597	0.0298531
	338.01	0.380116	0.176365	0.0639415	0.0306143
	338.21	0.379851	0.176366	0.0640759	0.0307776
	338.41	0.380269	0.177144	0.0649359	0.0317282
	338.61	0.379863	0.17689	0.0652419	0.0322646
	338.81	0.37979	0.176779	0.0648234	0.0324766
	339.01	0.378898	0.176141	0.0643379	0.0323258
	339.21	0.378734	0.175856	0.0641757	0.0321405
	339.41	0.378747	0.176106	0.0636504	0.0317421
	339.61	0.378874	0.176847	0.0640611	0.0316924
	339.81	0.379053	0.177061	0.0638765	0.0314382
	340.01	0.378861	0.176851	0.0635826	0.0300453
	340.21	0.379266	0.176958	0.0636891	0.0293159
	340.41	0.379012	0.176738	0.0638097	0.0291387
	340.61	0.378362	0.176748	0.0635792	0.0287636
	340.81	0.378544	0.177138	0.0634892	0.0288532
	341.01	0.378966	0.176859	0.0633811	0.0288086
	341.21	0.378847	0.176713	0.0629171	0.0288105
	341.41	0.37911	0.176963	0.063421	0.0293103
	341.61	0.378827	0.177028	0.063144	0.0291321
	341.81	0.379382	0.177816	0.0639432	0.0299058
	342.01	0.379799	0.17812	0.0642055	0.0302888
	342.21	0.380081	0.178332	0.064985	0.0310073
	342.41	0.380607	0.178843	0.0653434	0.0313835
	342.61	0.380764	0.178657	0.0649052	0.0315888
	342.81	0.381222	0.178015	0.0647499	0.0319792
	343.01	0.380503	0.177566	0.0646164	0.0318082
	343.21	0.380784	0.177678	0.0645576	0.0314914
	343.41	0.380926	0.178199	0.0645647	0.031391
	343.61	0.380874	0.178353	0.064808	0.0315867
	343.81	0.380635	0.177736	0.0644614	0.0311853
	344.01	0.379652	0.177454	0.064036	0.0305434
	344.21	0.379405	0.177391	0.063754	0.0303095
	344.41	0.379104	0.177504	0.0640513	0.0306156
	344.61	0.378931	0.17783	0.0644108	0.0308062
	344.81	0.379073	0.178061	0.0651116	0.0307234
	345.01	0.379067	0.177579	0.0652333	0.0308637
	345.21	0.379216	0.177683	0.0655626	0.0308314
	345.41	0.37955	0.178176	0.0666554	0.0315186
	345.61	0.379441	0.177941	0.0660253	0.0313928
	345.81	0.380305	0.177968	0.066444	0.0319337
	346.01	0.380675	0.178001	0.0669803	0.0323834
	346.21	0.381007	0.178274	0.0676525	0.0325159
	346.41	0.381289	0.178335	0.0670863	0.0322009
	346.61	0.381638	0.178456	0.0668661	0.0323732
	346.81	0.381583	0.178044	0.0670596	0.0323683
	347.01	0.381605	0.178326	0.0664183	0.0321722
	347.21	0.381956	0.178054	0.0660264	0.032026
	347.41	0.38154	0.177454	0.0653493	0.0314039
	347.61	0.381152	0.176952	0.0650153	0.0311228
	347.81	0.379864	0.176091	0.0636199	0.0305863
	348.01	0.379257	0.176113	0.0631385	0.0304112
	348.21	0.378808	0.175539	0.0627298	0.0301131
	348.41	0.379142	0.175817	0.0629226	0.0304083
	348.61	0.378635	0.17531	0.0626223	0.0300816
	348.81	0.37799	0.174504	0.0620684	0.0293015
	349.01	0.37782	0.17391	0.0623429	0.029576
	349.21	0.377455	0.173864	0.0619665	0.0287858
	349.41	0.376714	0.173759	0.0617624	0.0286804
	349.61	0.377021	0.173948	0.0617003	0.0285585
	349.81	0.377682	0.174403	0.0623622	0.0294027
	350.01	0.377044	0.174163	0.062331	0.0293703
	350.21	0.377308	0.174894	0.0624995	0.0295255
	350.41	0.378121	0.175216	0.0629436	0.0300734
	350.61	0.378395	0.175593	0.0634589	0.030264
	350.81	0.378669	0.17569	0.0637482	0.0308353
	351.01	0.379062	0.175635	0.0640929	0.031631
	351.21	0.379568	0.175694	0.0641228	0.0317832
	351.41	0.379637	0.176082	0.0645176	0.0316478
	351.61	0.379554	0.17678	0.0648462	0.0321306
	351.81	0.380442	0.177264	0.0652077	0.0331628
	352.01	0.381397	0.17768	0.0660731	0.0339124
	352.21	0.382132	0.177789	0.066623	0.0344954
	352.41	0.382953	0.178399	0.0674922	0.0346209
	352.61	0.382256	0.177929	0.0671534	0.0345437
	352.81	0.381986	0.177371	0.0669392	0.0341126
	353.01	0.38182	0.177099	0.0671425	0.0335732
	353.21	0.381849	0.177584	0.0674957	0.033196
	353.41	0.381723	0.177819	0.0677053	0.0330384
	353.61	0.381731	0.17763	0.0679933	0.0324854
	353.81	0.380893	0.176955	0.0671272	0.0320316
	354.01	0.380757	0.176665	0.0666586	0.0319546
	354.21	0.380812	0.176644	0.0659851	0.0318381
	354.41	0.380849	0.175946	0.0657749	0.0310442
	354.61	0.380425	0.176042	0.065719	0.0308767
	354.81	0.380195	0.175818	0.0652845	0.0305456
	355.01	0.379918	0.17577	0.0651697	0.0300576
	355.21	0.380265	0.17654	0.0646899	0.0296784
	355.41	0.380449	0.176936	0.0646523	0.0296118
	355.61	0.381329	0.178297	0.0650604	0.0306891
	355.81	0.381839	0.178154	0.0651296	0.0313154
	356.01	0.382276	0.178007	0.0653862	0.0317714
	356.21	0.382632	0.177937	0.0655768	0.0323522
	356.41	0.382861	0.17802	0.0658055	0.0325424
	356.61	0.383199	0.178087	0.0656849	0.0333041
	356.81	0.383632	0.177964	0.0655244	0.0334054
	357.01	0.383866	0.178091	0.0660184	0.033295
	357.21	0.383797	0.178181	0.0661991	0.0331491
	357.41	0.383136	0.17698	0.0655668	0.0324531
	357.61	0.382695	0.17607	0.0650627	0.032248
	357.81	0.382374	0.175551	0.0645459	0.0320666
	358.01	0.382478	0.175264	0.0644417	0.0320521
	358.21	0.382118	0.174927	0.0640627	0.0315998
	358.41	0.382348	0.175341	0.0649436	0.0317045
	358.61	0.382317	0.176016	0.0653858	0.0320984
	358.81	0.382176	0.176553	0.0654702	0.0319617
	359.01	0.382379	0.177702	0.0659312	0.0324942
	359.21	0.383044	0.178947	0.0665531	0.0335059
	359.41	0.383489	0.179972	0.0670924	0.0344643
	359.61	0.384143	0.181555	0.0678234	0.0358304
	359.81	0.384297	0.181727	0.0679493	0.0362492

## Sheet: Fig. 3e
	Response (nm)
	Time (s)	LRR-BISP26-124-BISP	LRR-BISP26-124-PBS	LRR-PBS-BISP	LRR-BISP26-124-BISP26-124
	0	8.69e-05	3.49e-05	8.8e-05	7.87e-05
	0.2	-0.001641	0.0015461	-0.00289	-0.001346
	0.4	0.0023894	0.0046841	-0.00118	0.0002897
	0.6	0.0046142	0.0017749	-0.00011	-0.000643
	0.8	0.0019587	0.0066543	0.002728	-0.004716
	1	0.0019439	0.0046851	-0.00145	-0.000208
	1.2	0.0003511	0.0055384	0.002339	0.0055333
	1.4	0.0033679	0.0024121	-0.00146	-0.000133
	1.6	0.0093274	0.0075342	0.001653	0.002261
	1.8	0.0043919	0.0057438	-0.00034	0.0041812
	2	0.0132242	0.0021896	-0.00406	0.0077499
	2.2	0.0059119	0.0100337	0.001935	0.0041584
	2.4	0.0059384	0.0045482	3.2e-06	0.0051415
	2.6	0.0058879	0.0110763	-0.00136	0.0048666
	2.8	0.0109194	0.0073282	-0.00545	0.0083685
	3	0.0107868	0.0083546	0.003056	0.0099433
	3.2	0.0056932	0.0128359	0.000221	0.0050692
	3.4	0.0120032	0.0107461	-0.00324	0.0092348
	3.6	0.0054112	0.0122147	0.000918	0.0034057
	3.8	0.0100226	0.0141788	-0.00608	0.0056392
	4	0.0125029	0.0074384	-0.00511	0.0101653
	4.2	0.0099509	0.0137517	0.001287	0.006388
	4.4	0.0126803	0.0086958	-0.00054	0.0075054
	4.6	0.0147113	0.0138012	0.000277	0.0099068
	4.8	0.0165227	0.0171837	-0.00213	0.0107971
	5	0.0076015	0.0149681	-0.00347	0.0077376
	5.2	0.0122947	0.0121967	0.001165	0.0104592
	5.4	0.0140335	0.012049	-0.00532	0.0107408
	5.6	0.0147041	0.0136836	-0.00011	0.0093881
	5.8	0.0120209	0.0178932	-0.00296	0.0068559
	6	0.0146126	0.0203299	-0.00091	0.014989
	6.2	0.0136316	0.0188916	0.001811	0.0175632
	6.4	0.0134892	0.0178144	-0.00135	0.0180059
	6.6	0.01799	0.0201784	-0.00309	0.0103983
	6.8	0.0190393	0.015577	-0.00185	0.0107606
	7	0.0171429	0.0198907	-0.00271	0.0137054
	7.2	0.016774	0.0179815	0.000279	0.0201355
	7.4	0.0160161	0.0151757	-0.00416	0.0121123
	7.6	0.0159315	0.0174114	-0.00186	0.0147488
	7.8	0.0194135	0.0192064	-0.00058	0.0175781
	8	0.021059	0.0193572	0.001563	0.0187086
	8.2	0.0206475	0.0234014	-0.00654	0.0143819
	8.4	0.0188547	0.0191506	-0.00336	0.0108702
	8.6	0.0190512	0.0208281	-0.00037	0.0178996
	8.8	0.0179651	0.0249708	0.001988	0.0134408
	9	0.0146634	0.018339	0.000539	0.0177311
	9.2	0.0165805	0.0197278	0.000146	0.0109127
	9.4	0.0201374	0.020031	-0.00211	0.0150292
	9.6	0.0202764	0.0216754	0.002797	0.0150932
	9.8	0.019451	0.0199241	-0.00358	0.0154558
	10	0.022217	0.0206387	-0.00088	0.0150804
	10.2	0.0275425	0.0222924	-0.00333	0.0166711
	10.4	0.0220415	0.0222309	-0.00331	0.01616
	10.6	0.0230647	0.0223667	-0.00497	0.018767
	10.8	0.0240701	0.0222145	-0.00187	0.0216984
	11	0.0212771	0.0243302	-0.00304	0.0180965
	11.2	0.0181232	0.0250785	-0.00323	0.0199082
	11.4	0.0220511	0.0219723	-0.00564	0.0208158
	11.6	0.0235414	0.0234735	-0.0039	0.0194551
	11.8	0.0227613	0.0251879	-0.00174	0.0180798
	12	0.026275	0.0251103	-0.00196	0.0232526
	12.2	0.0260251	0.0277711	-0.00634	0.0173504
	12.4	0.023049	0.0238953	-0.00173	0.0232581
	12.6	0.0207423	0.021844	-0.00266	0.0213691
	12.8	0.024087	0.0247617	-0.0063	0.0183519
	13	0.0257951	0.0243124	-0.00288	0.0245377
	13.2	0.0280446	0.0279319	-0.00383	0.0253073
	13.4	0.0236104	0.0282424	-0.0006	0.0253866
	13.6	0.0261793	0.0245894	-0.00123	0.0215504
	13.8	0.024307	0.0282049	-0.00552	0.0258171
	14	0.0276636	0.0269001	-0.00353	0.027192
	14.2	0.0234021	0.0270705	-0.00078	0.0188572
	14.4	0.0236595	0.0237047	-0.00188	0.0200658
	14.6	0.0234744	0.0276168	-0.00206	0.0232071
	14.8	0.0231823	0.0250819	-0.00782	0.027648
	15	0.0278296	0.0266447	-0.00751	0.0304664
	15.2	0.029191	0.0264566	-0.00241	0.0267701
	15.4	0.0301415	0.0269033	-0.00349	0.0281144
	15.6	0.0305306	0.0317303	-0.00277	0.0237905
	15.8	0.0286186	0.0314037	-0.00399	0.0211013
	16	0.0269602	0.0249905	0.002353	0.0272245
	16.2	0.0302946	0.0281131	-0.00515	0.0296189
	16.4	0.0282115	0.0268306	-0.00465	0.0253034
	16.6	0.0318191	0.0282817	-0.00162	0.0244184
	16.8	0.0315795	0.0368899	0.000707	0.0310763
	17	0.0286327	0.03001	-0.00275	0.0301607
	17.2	0.030044	0.029186	-0.00467	0.0260536
	17.4	0.02555	0.0338333	-0.00232	0.0224225
	17.6	0.0334506	0.0331654	-0.00534	0.0304479
	17.8	0.0310145	0.0350908	-0.00295	0.0282035
	18	0.0339928	0.0291825	-0.00467	0.0286459
	18.2	0.0297216	0.0313873	-0.00678	0.0259487
	18.4	0.0300299	0.02703	-0.00133	0.0275013
	18.6	0.0309577	0.0334248	-0.00431	0.0312201
	18.8	0.0340912	0.0337759	-0.00175	0.0330055
	19	0.0323795	0.0319484	-0.00314	0.0308072
	19.2	0.0314065	0.0329856	-0.0032	0.0329006
	19.4	0.0310997	0.0338471	-0.00725	0.0310699
	19.6	0.0301507	0.0287658	-0.00656	0.0342703
	19.8	0.0292754	0.034354	-0.00241	0.0286588
	20	0.0328652	0.0335204	-0.00484	0.0315931
	20.2	0.0346597	0.0347138	-0.00433	0.0301556
	20.4	0.0324098	0.0368203	-0.00173	0.0315532
	20.6	0.0359429	0.0367016	-0.00401	0.0339182
	20.8	0.0305981	0.0318597	-0.00487	0.0327086
	21	0.0342796	0.0296787	-0.00578	0.0326504
	21.2	0.0345471	0.0375073	-0.00152	0.0341205
	21.4	0.0348103	0.0371334	-0.00099	0.0287269
	21.6	0.0349007	0.0340316	-3.9e-05	0.0333439
	21.8	0.031989	0.0370706	-0.00313	0.0378757
	22	0.0306281	0.0359785	-0.00195	0.0317181
	22.2	0.0346818	0.0287722	-0.00479	0.0324241
	22.4	0.0387004	0.0314417	0.000397	0.0384852
	22.6	0.0310281	0.0380518	-0.00291	0.0383269
	22.8	0.0368849	0.0349018	-0.00499	0.0339574
	23	0.0342668	0.0343715	-0.00462	0.0413917
	23.2	0.0333077	0.0382608	-0.00308	0.0330402
	23.4	0.0345808	0.0381454	-0.00173	0.0357917
	23.6	0.0410857	0.03669	-0.00321	0.0379236
	23.8	0.0332669	0.0370291	-0.00481	0.031569
	24	0.0408655	0.0399187	-0.00208	0.0395141
	24.2	0.038005	0.0354507	-0.00488	0.0356959
	24.4	0.0361042	0.0349093	-0.00232	0.0326831
	24.6	0.0392385	0.0371069	-0.00474	0.0401022
	24.8	0.0372522	0.0380952	-0.00052	0.0368683
	25	0.0377807	0.0386001	-0.00676	0.0368817
	25.2	0.0347409	0.0396605	-0.00607	0.0404588
	25.4	0.0388286	0.0429623	-0.00155	0.0394962
	25.6	0.0364896	0.0399686	-0.00736	0.0397673
	25.8	0.0381858	0.0368172	-0.00536	0.0368135
	26	0.0393561	0.0416723	-0.00203	0.0363267
	26.2	0.0372567	0.0404247	-0.00508	0.0359919
	26.4	0.0398613	0.0369261	-0.0032	0.0436771
	26.6	0.0394187	0.0390434	-0.00712	0.0430449
	26.8	0.0403248	0.0394979	-0.00223	0.0402325
	27	0.0413428	0.0398435	-0.00995	0.0419357
	27.2	0.038678	0.0393442	-0.0064	0.0430561
	27.4	0.0387017	0.0365589	-0.007	0.038041
	27.6	0.038792	0.0394697	-0.00412	0.0397533
	27.8	0.043077	0.0427937	-0.00427	0.0426053
	28	0.0414331	0.0394612	-0.00795	0.0429421
	28.2	0.0392452	0.0439307	-0.0038	0.0446892
	28.4	0.0380788	0.043206	-0.00079	0.0402553
	28.6	0.0423561	0.0417175	-0.00458	0.0395235
	28.8	0.0420784	0.0400129	-0.00509	0.0446096
	29	0.0431844	0.0439905	-0.00341	0.0421049
	29.2	0.0382951	0.0425572	-0.00401	0.0385669
	29.4	0.0417376	0.0476322	-0.00467	0.040817
	29.6	0.0442276	0.0426295	-0.00013	0.0396247
	29.8	0.041119	0.0441029	-0.00447	0.0413798
	30	0.0438781	0.042423	-0.00736	0.0458098
	30.2	0.0415765	0.0447837	-0.00651	0.0440662
	30.4	0.0459631	0.046103	-0.00922	0.0408347
	30.6	0.0459989	0.0449132	-0.00423	0.0454451
	30.8	0.042856	0.0474363	-0.00439	0.0468548
	31	0.0407087	0.0474015	-0.00296	0.0420764
	31.2	0.0482879	0.0486227	-0.00663	0.041386
	31.4	0.0431071	0.0468273	-0.00263	0.0426725
	31.6	0.0403819	0.0441017	-0.00462	0.0419633
	31.8	0.0416749	0.0453468	-0.006	0.043432
	32	0.0428788	0.040582	-0.00195	0.0458847
	32.2	0.0413542	0.0440335	-0.00796	0.0457333
	32.4	0.0450142	0.0457536	-0.0062	0.0491861
	32.6	0.0464038	0.0511045	-0.00502	0.043607
	32.8	0.0468753	0.0477918	-0.00731	0.0438597
	33	0.0493537	0.0476716	-0.00398	0.047391
	33.2	0.0458235	0.049461	-0.00135	0.0433341
	33.4	0.0438506	0.0488423	-0.0061	0.0497784
	33.6	0.046419	0.0491913	-0.00571	0.0480672
	33.8	0.0430643	0.046099	-0.00439	0.050545
	34	0.0478632	0.0467417	-0.00424	0.0464455
	34.2	0.0428986	0.0471614	0.000424	0.051078
	34.4	0.0491741	0.0489213	-0.00877	0.0534155
	34.6	0.0443508	0.0458737	-0.00356	0.0481693
	34.8	0.0473589	0.0491557	-0.00605	0.0451187
	35	0.0481339	0.0510972	-0.00654	0.0470727
	35.2	0.0485025	0.0461171	-0.00449	0.0450694
	35.4	0.046632	0.0488616	-0.00727	0.0501946
	35.6	0.0452581	0.0496453	-0.00375	0.0476255
	35.8	0.0483755	0.0498115	-0.00188	0.0513223
	36	0.049596	0.050357	-0.00493	0.0454269
	36.2	0.0428754	0.0469303	-0.00584	0.0485601
	36.4	0.0479055	0.0487036	-0.00152	0.0511867
	36.6	0.0462949	0.0525388	-0.00079	0.047001
	36.8	0.0487487	0.0513728	-0.00446	0.0500372
	37	0.0458935	0.0489209	-0.00486	0.0479446
	37.2	0.0490592	0.0532575	-0.00156	0.050046
	37.4	0.0463505	0.0531744	-0.00354	0.0489135
	37.6	0.0476056	0.0490628	-0.00769	0.0498411
	37.8	0.0497187	0.0502922	-0.00642	0.0516694
	38	0.0487347	0.0565376	-0.00217	0.053871
	38.2	0.0494043	0.0515998	-0.00547	0.0559433
	38.4	0.0500292	0.0488865	-0.00323	0.0499425
	38.6	0.0511512	0.0537738	-0.00338	0.0535021
	38.8	0.0511252	0.0528065	-0.00326	0.0540147
	39	0.0489268	0.0521712	-0.00821	0.053168
	39.2	0.0534093	0.051559	-0.00576	0.0522643
	39.4	0.0486775	0.058191	-0.00569	0.0538815
	39.6	0.0456588	0.0533361	-0.00415	0.0507838
	39.8	0.0499776	0.0548282	-0.0026	0.0539221
	40	0.0513708	0.0522559	-0.00577	0.0512416
	40.2	0.0489426	0.0535345	-0.00764	0.0536261
	40.4	0.0510187	0.0531116	-0.00278	0.057847
	40.6	0.048928	0.0550019	-0.00746	0.0551945
	40.8	0.0493144	0.0551167	-0.00747	0.0560703
	41	0.0521833	0.0545358	-0.00508	0.0529471
	41.2	0.0541315	0.058969	-0.00269	0.0560222
	41.4	0.0493901	0.0511584	-0.00421	0.0560887
	41.6	0.0532329	0.0526908	-0.00658	0.0586985
	41.8	0.0496966	0.0562445	-0.00595	0.0573623
	42	0.0507281	0.0545099	-0.00475	0.0599942
	42.2	0.0536418	0.0521525	-0.00492	0.0572117
	42.4	0.0539002	0.0551679	-0.00573	0.05939
	42.6	0.0515617	0.0528626	-0.00733	0.0573093
	42.8	0.0580177	0.0531894	-0.0036	0.0592546
	43	0.0548128	0.0550134	-0.002	0.0585491
	43.2	0.0512664	0.0569544	-0.00318	0.0582681
	43.4	0.0526991	0.056683	-0.0061	0.0559082
	43.6	0.0525724	0.0577957	-0.004	0.0573542
	43.8	0.0504759	0.0545907	-0.00383	0.0603506
	44	0.0552469	0.0513735	-0.0121	0.0573534
	44.2	0.0546878	0.0573815	-0.00468	0.0578801
	44.4	0.0555035	0.0534469	-0.00591	0.0599649
	44.6	0.0552272	0.0572341	-0.00459	0.0577447
	44.8	0.055412	0.0561842	-0.00481	0.0597074
	45	0.0525662	0.0535076	-0.00458	0.0604329
	45.2	0.0513655	0.0611283	-0.009	0.0612212
	45.4	0.0579043	0.0574373	-0.00683	0.0572921
	45.6	0.0588107	0.0580659	-0.00019	0.0638218
	45.8	0.0550262	0.0538981	-0.00593	0.0559981
	46	0.0548317	0.057926	-0.00605	0.0623435
	46.2	0.0564021	0.0593216	-0.00411	0.059023
	46.4	0.056409	0.0580687	-0.00625	0.062911
	46.6	0.0534312	0.058149	-0.00166	0.0630683
	46.8	0.0536827	0.0577363	-0.00461	0.0625954
	47	0.055312	0.0600507	-0.00419	0.057952
	47.2	0.0596753	0.0617714	-0.00467	0.059052
	47.4	0.0552818	0.0585843	-0.00597	0.0611769
	47.6	0.0615619	0.0618807	-0.00532	0.0634787
	47.8	0.0605	0.0571383	-0.00118	0.0633335
	48	0.0561578	0.0628736	-0.00962	0.0603635
	48.2	0.0589207	0.0637686	-0.00537	0.062378
	48.4	0.0577462	0.0571506	-0.00574	0.058477
	48.6	0.0569921	0.0620905	-0.00603	0.0593104
	48.8	0.0572958	0.0611492	-0.00716	0.0603672
	49	0.0553618	0.0639227	-0.00423	0.0641491
	49.2	0.0592801	0.0590026	-0.00462	0.0660385
	49.4	0.058683	0.0591194	-0.003	0.060556
	49.6	0.0590059	0.0651418	-0.0069	0.0627592
	49.8	0.0614874	0.0563995	-0.00675	0.0629503
	50	0.0564774	0.0621868	-0.00616	0.0659378
	50.2	0.0542139	0.0615531	-0.01049	0.0665655
	50.4	0.0586214	0.059251	-0.00576	0.0642504
	50.6	0.0560347	0.0609392	-0.00254	0.0632817
	50.8	0.0569701	0.0604922	-0.0095	0.0672872
	51	0.0573736	0.0626721	-0.00527	0.0629151
	51.2	0.0604629	0.0614284	-0.00454	0.0659092
	51.4	0.0593522	0.0644151	-0.00897	0.063746
	51.6	0.0597762	0.0610974	-0.00629	0.0658567
	51.8	0.061209	0.0621225	-0.00494	0.0628619
	52	0.059252	0.0654991	-0.00408	0.0589831
	52.2	0.057682	0.063391	-0.00875	0.0613605
	52.4	0.0609481	0.0628613	-0.00541	0.0670942
	52.6	0.0629834	0.066586	-0.00257	0.0651009
	52.8	0.0581137	0.0668578	-0.00759	0.0691725
	53	0.0600394	0.0651536	-0.00503	0.0707755
	53.2	0.0637828	0.0664821	-0.00481	0.0658146
	53.4	0.0601676	0.0640619	-0.00671	0.0683244
	53.6	0.0635976	0.0648787	-0.00282	0.0663165
	53.8	0.0631626	0.0651459	-0.01027	0.0669531
	54	0.0567305	0.0664299	-0.00577	0.0663032
	54.2	0.0644953	0.06355	-0.00868	0.0679644
	54.4	0.0591291	0.0650948	-0.00781	0.0658609
	54.6	0.0623443	0.0678011	-0.00895	0.0646347
	54.8	0.0586404	0.0678141	-0.00917	0.068292
	55	0.0604951	0.0643065	-0.00644	0.0671433
	55.2	0.0643299	0.0641981	-0.00783	0.0666873
	55.4	0.0601785	0.0617088	-0.00958	0.0677633
	55.6	0.0661329	0.0642782	-0.00582	0.070653
	55.8	0.0640225	0.0666289	-0.0109	0.0692683
	56	0.0660607	0.0642944	-0.00917	0.0691546
	56.2	0.0617432	0.0695167	-0.00991	0.0722055
	56.4	0.06102	0.0683759	-0.00795	0.0670246
	56.6	0.0644081	0.0648666	-0.00696	0.0706348
	56.8	0.0644236	0.0711376	-0.00806	0.0722536
	57	0.0619107	0.0680359	-0.00791	0.0694376
	57.2	0.066793	0.0623406	-0.00552	0.0721084
	57.4	0.0668416	0.0680959	-0.00623	0.07139
	57.6	0.0655834	0.0660331	-0.00693	0.0705925
	57.8	0.0645422	0.0623927	-0.00436	0.0698306
	58	0.0622739	0.0669187	-0.00934	0.0772356
	58.2	0.0667097	0.0667688	-0.00663	0.0733165
	58.4	0.0617518	0.0693022	-0.0101	0.0690261
	58.6	0.0665789	0.0671527	-0.00694	0.0725165
	58.8	0.0679865	0.0642102	-0.00432	0.0729551
	59	0.0658801	0.0683975	-0.00879	0.0727226
	59.2	0.0637149	0.069262	-0.00746	0.0703929
	59.4	0.0647137	0.0706694	-0.00881	0.071692
	59.6	0.0713288	0.0723039	-0.00925	0.0727363
	59.8	0.0624042	0.0666113	-0.00366	0.0800666
	60	0.065681	0.0678757	-0.00628	0.0758603
	60.2	0.067497	0.0647951	-0.00581	0.0745986
	60.4	0.0663484	0.068234	-0.00465	0.0748065
	60.6	0.0674454	0.0659979	-0.00655	0.0721231
	60.8	0.0647995	0.0659035	-0.00676	0.0697801
	61	0.0672373	0.0694127	-0.00276	0.0756294
	61.2	0.0676805	0.075636	-0.00735	0.071501
	61.4	0.0665477	0.072278	-0.00599	0.0743806
	61.6	0.0618668	0.074306	-0.00504	0.0754059
	61.8	0.0650415	0.0689282	-0.0037	0.0732453
	62	0.0665521	0.0707287	-0.00971	0.074937
	62.2	0.0644262	0.0734558	-0.00621	0.0774465
	62.4	0.0682128	0.0705615	-0.00466	0.0747683
	62.6	0.0681547	0.0728434	-0.00728	0.0770994
	62.8	0.0724601	0.0678581	-0.00984	0.0731736
	63	0.0641702	0.0710335	-0.00499	0.076155
	63.2	0.0652852	0.0691665	-0.00436	0.0745319
	63.4	0.0702801	0.070896	-0.00966	0.0780521
	63.6	0.0698636	0.070159	-0.00767	0.0761472
	63.8	0.0672474	0.0730726	-0.00517	0.0800654
	64	0.0667413	0.0762687	-0.00644	0.076495
	64.2	0.0649261	0.068283	-0.00821	0.0717447
	64.4	0.0722199	0.0746013	-0.00973	0.0789692
	64.6	0.0700274	0.0725137	-0.0062	0.0802907
	64.8	0.0672983	0.070192	-0.00716	0.0746488
	65	0.0714524	0.0727837	-0.00644	0.0798747
	65.2	0.0683691	0.0725546	-0.0039	0.0754829
	65.4	0.0696722	0.0754453	-0.00714	0.0781781
	65.6	0.0692089	0.0773692	-0.00504	0.0799136
	65.8	0.0709425	0.0741682	-0.00922	0.0741914
	66	0.0698455	0.0755926	-0.00807	0.0773938
	66.2	0.0701148	0.0729532	-0.00367	0.077787
	66.4	0.0728141	0.0697924	-0.00862	0.0806064
	66.6	0.0729605	0.0707853	-0.00694	0.0819041
	66.8	0.0724434	0.0720133	-0.00505	0.0793375
	67	0.0675946	0.0748003	-0.00697	0.0821567
	67.2	0.0697604	0.0765668	-0.00227	0.0800757
	67.4	0.074818	0.0777394	-0.00345	0.0793671
	67.6	0.0705679	0.0728142	-0.00812	0.0756327
	67.8	0.0746706	0.0745118	-0.01264	0.0810581
	68	0.0691832	0.0743266	-0.00626	0.0812243
	68.2	0.0750746	0.0783669	-0.00493	0.0835433
	68.4	0.0748228	0.0761831	-0.00237	0.0822933
	68.6	0.0736805	0.0734877	-0.00934	0.0813214
	68.8	0.0737856	0.0751481	-0.00301	0.0770348
	69	0.0744596	0.0780792	-0.00456	0.0798857
	69.2	0.073021	0.0721028	-0.01027	0.0794983
	69.4	0.066796	0.0766503	-0.00842	0.0807043
	69.6	0.0736207	0.0782689	-0.00568	0.0820158
	69.8	0.0728692	0.0785683	-0.01089	0.0852611
	70	0.0739289	0.0780753	-0.00475	0.0821113
	70.2	0.0698024	0.0745597	-0.00584	0.0831311
	70.4	0.0713618	0.0794404	-0.0043	0.0794359
	70.6	0.0749721	0.0717056	-0.01058	0.0829408
	70.8	0.0723161	0.074745	-0.00387	0.0810227
	71	0.0762508	0.0750449	-0.00615	0.0831136
	71.2	0.0723944	0.0781266	-0.00369	0.0830963
	71.4	0.0753123	0.0738383	-0.00797	0.0827315
	71.6	0.0718658	0.0778354	-0.0064	0.0825325
	71.8	0.0711206	0.076618	-0.00364	0.0823275
	72	0.074329	0.0778421	-0.00719	0.0835466
	72.2	0.0776909	0.0802437	-0.00248	0.0798734
	72.4	0.0729295	0.0787725	-0.01061	0.0829446
	72.6	0.0716846	0.0780393	-0.00406	0.0840873
	72.8	0.0727963	0.0728577	-0.00534	0.0861526
	73	0.0701868	0.0810716	-0.01068	0.0842539
	73.2	0.0731201	0.0837236	-0.00273	0.0833236
	73.4	0.0731963	0.0819221	-0.00759	0.0864194
	73.6	0.0747457	0.0776935	-0.00801	0.0838128
	73.8	0.0775574	0.0766515	-0.00709	0.0847997
	74	0.0749952	0.0821151	-0.00611	0.0831579
	74.2	0.0775685	0.0804395	-0.01123	0.0851631
	74.4	0.0752926	0.075673	-0.00713	0.0852644
	74.6	0.0767799	0.0781998	-0.00779	0.0864215
	74.8	0.0743806	0.0816325	-0.01131	0.0838235
	75	0.0732555	0.0746648	-0.00609	0.0868312
	75.2	0.0768021	0.0803316	-0.00201	0.0846694
	75.4	0.0764744	0.0821705	-0.00781	0.0854436
	75.6	0.0799641	0.0797787	-0.0057	0.0886239
	75.8	0.0772217	0.0823775	-0.00818	0.0844288
	76	0.0769609	0.0810832	-0.00506	0.0883598
	76.2	0.0749538	0.0791237	-0.00779	0.0875359
	76.4	0.0819886	0.080931	-0.00836	0.0843297
	76.6	0.0756857	0.0774749	-0.00667	0.0869542
	76.8	0.0773306	0.0814716	-0.00577	0.085409
	77	0.0765792	0.0800964	-0.00648	0.086154
	77.2	0.0813685	0.0765638	-0.00903	0.0833033
	77.4	0.0774839	0.0818928	-0.01038	0.0849918
	77.6	0.0789818	0.0804542	-0.00985	0.0855607
	77.8	0.0734722	0.0805039	-0.00669	0.087279
	78	0.0777003	0.0842825	-0.00552	0.0832191
	78.2	0.0767823	0.0812645	-0.01134	0.0879533
	78.4	0.0800717	0.0814809	-0.00634	0.0871498
	78.6	0.0807104	0.0806972	-0.00821	0.0842218
	78.8	0.0802927	0.0792267	-0.00841	0.0883171
	79	0.0788464	0.0841432	-0.00604	0.0875189
	79.2	0.0787754	0.0851955	-0.00504	0.092734
	79.4	0.0791424	0.0828291	-0.00712	0.0903483
	79.6	0.0743908	0.0799528	-0.00742	0.0902101
	79.8	0.0808852	0.0838377	-0.00669	0.0903269
	80	0.0768833	0.0847333	-0.00524	0.0910259
	80.2	0.0783361	0.0835904	-0.009	0.0910858
	80.4	0.0776813	0.0821445	-0.00665	0.0947667
	80.6	0.079641	0.084303	-0.00761	0.0895274
	80.8	0.0777452	0.0810578	-0.00714	0.0910004
	81	0.0814453	0.0832983	-0.00683	0.0936018
	81.2	0.0824356	0.0857752	-0.0081	0.0975934
	81.4	0.0833861	0.0847721	-0.01201	0.0912269
	81.6	0.0765307	0.0835106	-0.01043	0.0958467
	81.8	0.0817676	0.0844227	-0.00855	0.0902847
	82	0.082091	0.0825938	-0.00658	0.0958756
	82.2	0.0825117	0.0796171	-0.00807	0.0904856
	82.4	0.0785642	0.0830237	-0.01108	0.0916486
	82.6	0.0828718	0.0843005	-0.00511	0.0937042
	82.8	0.0772126	0.085247	-0.00665	0.0928936
	83	0.0752352	0.0819682	-0.00795	0.0909383
	83.2	0.0800089	0.0874992	-0.00772	0.0934048
	83.4	0.0807133	0.0866694	-0.01231	0.0925968
	83.6	0.0795736	0.0867643	-0.00622	0.0917935
	83.8	0.0808225	0.0860565	-0.00593	0.0946567
	84	0.0802459	0.0848036	-0.00968	0.0904547
	84.2	0.0818413	0.0836138	-0.00438	0.0919338
	84.4	0.0840372	0.0858794	-0.00631	0.0977866
	84.6	0.0777651	0.087641	-0.00781	0.0941575
	84.8	0.0820492	0.0832764	-0.00603	0.0905068
	85	0.0829316	0.0848068	-0.00985	0.0909992
	85.2	0.0827272	0.087781	-0.00844	0.09405
	85.4	0.0815455	0.0869725	-0.00771	0.0952462
	85.6	0.081903	0.0857483	-0.00669	0.0951161
	85.8	0.0765483	0.0846249	-0.00627	0.0952272
	86	0.0819894	0.0869771	-0.00893	0.0965541
	86.2	0.0812587	0.0887469	-0.00439	0.0905946
	86.4	0.082636	0.0848275	-0.00884	0.0936148
	86.6	0.0835143	0.0882231	-0.00906	0.0929608
	86.8	0.0806989	0.0877117	-0.00761	0.095848
	87	0.0864223	0.0856774	-0.00454	0.0999959
	87.2	0.083017	0.0878645	-0.00861	0.0948935
	87.4	0.0837454	0.0851133	-0.00497	0.0987139
	87.6	0.0864266	0.091676	-0.01032	0.0970975
	87.8	0.0874882	0.0850681	-0.0161	0.0944549
	88	0.0824079	0.0865095	-0.0069	0.0981127
	88.2	0.0801319	0.0860112	-0.00563	0.0950114
	88.4	0.084332	0.084765	-0.0118	0.0989767
	88.6	0.0867332	0.0874049	-0.0066	0.0973827
	88.8	0.0815802	0.0864422	-0.00865	0.0943152
	89	0.0899595	0.0905902	-0.01006	0.0957726
	89.2	0.0856804	0.0856834	-0.009	0.0977766
	89.4	0.0862169	0.0892806	-0.00815	0.0947003
	89.6	0.0851077	0.0888938	-0.00657	0.0983218
	89.8	0.0871809	0.0870578	-0.00634	0.0967455
	90	0.0830633	0.0894236	-0.00814	0.0957982
	90.2	0.0800699	0.0882702	-0.01119	0.0992927
	90.4	0.0857188	0.0853583	-0.00769	0.0978585
	90.6	0.0826259	0.0896315	-0.0026	0.101374
	90.8	0.0832192	0.0904721	-0.00544	0.0982092
	91	0.0819399	0.0832772	-0.0093	0.100633
	91.2	0.0853988	0.0897462	-0.00596	0.0975929
	91.4	0.0873731	0.0883781	-0.0088	0.101295
	91.6	0.0855611	0.089965	-0.00579	0.102515
	91.8	0.0874173	0.0921796	-0.00615	0.0996536
	92	0.0856672	0.0918835	-0.01062	0.0989226
	92.2	0.0856061	0.0937748	-0.01017	0.0972921
	92.4	0.0864238	0.0921683	-0.00767	0.100262
	92.6	0.0844303	0.0868591	-0.01108	0.101644
	92.8	0.0848068	0.0909517	-0.00857	0.103484
	93	0.0827847	0.0908068	-0.00814	0.0976441
	93.2	0.0885067	0.090239	-0.00807	0.103921
	93.4	0.0805659	0.0927718	-0.00584	0.0985024
	93.6	0.0832602	0.094441	-0.00843	0.102129
	93.8	0.0873046	0.0920591	-0.01143	0.0988061
	94	0.0887507	0.0952551	-0.00593	0.0991888
	94.2	0.0874862	0.0911826	-0.00652	0.0967057
	94.4	0.0874872	0.0933659	-0.00634	0.0980655
	94.6	0.0904549	0.0929266	-0.01119	0.101253
	94.8	0.0890064	0.0913243	-0.00945	0.104613
	95	0.0890604	0.0910095	-0.00857	0.106903
	95.2	0.0886767	0.093893	-0.00263	0.103361
	95.4	0.0870474	0.090655	-0.00239	0.101778
	95.6	0.0897569	0.0946978	-0.00351	0.103453
	95.8	0.0885643	0.0931994	-0.00852	0.101241
	96	0.088195	0.0908215	-0.0092	0.101116
	96.2	0.0870586	0.0913549	-0.00735	0.098604
	96.4	0.0842301	0.0921908	-0.00754	0.104012
	96.6	0.0849985	0.0904146	-0.00538	0.101035
	96.8	0.0829308	0.0932854	-0.00984	0.100544
	97	0.0856058	0.0988164	-0.00837	0.105593
	97.2	0.0864074	0.0930443	-0.00724	0.105147
	97.4	0.0887287	0.0932716	-0.01157	0.104217
	97.6	0.0873222	0.0934622	-0.00829	0.10104
	97.8	0.0888997	0.0919433	-0.00554	0.108275
	98	0.0904237	0.093475	-0.0078	0.105528
	98.2	0.0885457	0.0953802	-0.0067	0.102202
	98.4	0.0864881	0.0950277	-0.00952	0.103421
	98.6	0.0913393	0.0910839	-0.01227	0.10357
	98.8	0.0903095	0.0954721	-0.01012	0.107814
	99	0.0913148	0.0937836	-0.01012	0.102532
	99.2	0.0893334	0.0983961	-0.00955	0.103565
	99.4	0.0873031	0.0962687	-0.01099	0.102365
	99.6	0.0893302	0.0968823	-0.0086	0.097604
	99.8	0.0916607	0.0921175	-0.00884	0.102846
	100	0.0912793	0.0967228	-0.00676	0.10272
	100.2	0.0894938	0.100718	-0.00983	0.100095
	100.4	0.0880599	0.0969117	-0.00858	0.105636
	100.6	0.0934627	0.0958694	-0.01007	0.103754
	100.8	0.0895602	0.0929414	-0.00929	0.110955
	101	0.0923409	0.102503	-0.00598	0.108143
	101.2	0.0928709	0.0948203	-0.01108	0.104425
	101.4	0.0920026	0.0975741	-0.00898	0.107789
	101.6	0.0880401	0.095502	-0.00942	0.107315
	101.8	0.0913921	0.0945724	-0.00499	0.106951
	102	0.0917243	0.0954081	-0.00806	0.107813
	102.2	0.091382	0.0938511	-0.00607	0.106753
	102.4	0.0940009	0.0993031	-0.0101	0.107174
	102.6	0.0927846	0.0980825	-0.00519	0.102419
	102.8	0.0896669	0.0926102	-0.00822	0.105479
	103	0.0924209	0.0986418	-0.00807	0.109055
	103.2	0.09392	0.0946056	-0.00785	0.105768
	103.4	0.0920986	0.0968953	-0.00846	0.103963
	103.6	0.0913262	0.0945234	-0.01412	0.106532
	103.8	0.0915424	0.0969503	-0.00904	0.107487
	104	0.0932094	0.0986956	-0.00655	0.10793
	104.2	0.0919936	0.0977361	-0.01014	0.109978
	104.4	0.0893676	0.0963398	-0.00786	0.108607
	104.6	0.0916567	0.0938946	-0.00861	0.105113
	104.8	0.0931549	0.0972637	-0.00804	0.110898
	105	0.09256	0.0975655	-0.01095	0.106825
	105.2	0.0922498	0.0948418	-0.01213	0.10943
	105.4	0.0905954	0.0988825	-0.00806	0.111064
	105.6	0.0936744	0.098789	-0.01294	0.108595
	105.8	0.0992634	0.101767	-0.00931	0.110771
	106	0.0918085	0.0995172	-0.00668	0.103343
	106.2	0.0978062	0.100996	-0.00982	0.107886
	106.4	0.0925969	0.101907	-0.01017	0.109978
	106.6	0.0914148	0.0993401	-0.00776	0.112097
	106.8	0.0903564	0.0977223	-0.00741	0.1088
	107	0.0955458	0.100097	-0.00995	0.109804
	107.2	0.0969889	0.098848	-0.01029	0.113994
	107.4	0.093903	0.0996116	-0.01046	0.112377
	107.6	0.094251	0.101103	-0.0108	0.110306
	107.8	0.0906723	0.101747	-0.00886	0.1078
	108	0.0937465	0.10058	-0.00741	0.110986
	108.2	0.0905878	0.0997891	-0.00965	0.112593
	108.4	0.0957561	0.0999885	-0.00852	0.112667
	108.6	0.0948611	0.0981201	-0.01212	0.110223
	108.8	0.0953111	0.0967504	-0.01012	0.11038
	109	0.0970503	0.0950016	-0.00785	0.113914
	109.2	0.0937362	0.0986552	-0.01084	0.1095
	109.4	0.0972804	0.102006	-0.01024	0.113915
	109.6	0.0942665	0.0991778	-0.01156	0.110168
	109.8	0.0955201	0.0959507	-0.00736	0.112069
	110	0.0969455	0.0961255	-0.01151	0.109376
	110.2	0.0945403	0.100351	-0.00833	0.117816
	110.4	0.0976313	0.0997087	-0.01158	0.111157
	110.6	0.0977986	0.102823	-0.01456	0.116202
	110.8	0.101557	0.103712	-0.00964	0.112824
	111	0.0980564	0.0957453	-0.01334	0.110371
	111.2	0.100612	0.100483	-0.0094	0.113402
	111.4	0.0955665	0.0997182	-0.01135	0.1122
	111.6	0.0981293	0.100158	-0.00805	0.112267
	111.8	0.098463	0.10163	-0.00955	0.113265
	112	0.0950448	0.102316	-0.01138	0.114506
	112.2	0.0966839	0.100517	-0.00667	0.114898
	112.4	0.0977161	0.100814	-0.00422	0.113038
	112.6	0.0984323	0.102479	-0.0078	0.115962
	112.8	0.101012	0.0984628	-0.00478	0.115834
	113	0.0983913	0.10517	-0.00846	0.11287
	113.2	0.0972991	0.100693	-0.00803	0.114368
	113.4	0.0972357	0.102564	-0.00765	0.115643
	113.6	0.095768	0.10467	-0.01237	0.119038
	113.8	0.0944681	0.101483	-0.00822	0.11408
	114	0.0975679	0.103972	-0.0093	0.115009
	114.2	0.0948204	0.100045	-0.00649	0.115883
	114.4	0.099554	0.101574	-0.00807	0.112719
	114.6	0.0946169	0.104772	-0.00903	0.117297
	114.8	0.100892	0.102772	-0.00601	0.115386
	115	0.0978903	0.102074	-0.00743	0.116528
	115.2	0.0982636	0.101809	-0.01023	0.117942
	115.4	0.0947131	0.101122	-0.00951	0.116072
	115.6	0.0978286	0.0981573	-0.00957	0.115948
	115.8	0.0972259	0.105757	-0.00957	0.113666
	116	0.0976203	0.104496	-0.008	0.114828
	116.2	0.100912	0.106012	-0.00777	0.115401
	116.4	0.102281	0.104334	-0.00464	0.115832
	116.6	0.100527	0.100621	-0.00974	0.118182
	116.8	0.0996227	0.102872	-0.00922	0.119656
	117	0.099192	0.101137	-0.01284	0.117079
	117.2	0.0999867	0.102449	-0.01322	0.1183
	117.4	0.0986963	0.104637	-0.00819	0.115565
	117.6	0.0989494	0.104733	-0.00862	0.120984
	117.8	0.100945	0.106204	-0.00822	0.119129
	118	0.0994582	0.107024	-0.00909	0.11494
	118.2	0.0991875	0.102249	-0.00505	0.118264
	118.4	0.0973294	0.104193	-0.0055	0.120594
	118.6	0.106461	0.106028	-0.00885	0.119662
	118.8	0.0960624	0.105319	-0.01153	0.120947
	119	0.102782	0.110133	-0.01015	0.119034
	119.2	0.0995372	0.108654	-0.01559	0.118637
	119.4	0.10236	0.104872	-0.00651	0.119439
	119.6	0.101795	0.103745	-0.01108	0.119358
	119.8	0.0962703	0.104445	-0.00873	0.118663
	120	0.102765	0.104607	-0.00487	0.117139
	120.2	0.101898	0.110747	-0.00926	0.123931
	120.4	0.102547	0.107413	-0.0078	0.118564
	120.6	0.0989289	0.108669	-0.01226	0.119661
	120.8	0.102445	0.107832	-0.00703	0.11621
	121	0.101607	0.108381	-0.00923	0.120781
	121.2	0.102392	0.107142	-0.01397	0.123136
	121.4	0.102489	0.106574	-0.01361	0.1187
	121.6	0.102491	0.105184	-0.00781	0.119155
	121.8	0.104028	0.107713	-0.00285	0.118186
	122	0.10276	0.106081	-0.01037	0.125761
	122.2	0.105418	0.105787	-0.00917	0.121183
	122.4	0.101799	0.108154	-0.00744	0.121998
	122.6	0.101037	0.108708	-0.00909	0.1229
	122.8	0.101346	0.10435	-0.01229	0.120222
	123	0.102931	0.108831	-0.00824	0.122664
	123.2	0.102407	0.111912	-0.00994	0.122586
	123.4	0.102111	0.108564	-0.01125	0.119362
	123.6	0.103179	0.10063	-0.00645	0.12873
	123.8	0.10432	0.110439	-0.00848	0.121199
	124	0.104362	0.102738	-0.0078	0.119222
	124.2	0.102627	0.111482	-0.01438	0.119156
	124.4	0.105024	0.112087	-0.0065	0.123495
	124.6	0.105149	0.108248	-0.00603	0.122073
	124.8	0.101326	0.10821	-0.01017	0.118818
	125	0.100812	0.10545	-0.00569	0.127911
	125.2	0.101874	0.107899	-0.00987	0.127178
	125.4	0.1034	0.108558	-0.00918	0.123003
	125.6	0.10551	0.108727	-0.01265	0.120955
	125.8	0.105814	0.109739	-0.00855	0.125611
	126	0.109124	0.107428	-0.01154	0.12398
	126.2	0.100088	0.107678	-0.00497	0.122956
	126.4	0.107191	0.105316	-0.00783	0.121352
	126.6	0.105567	0.108682	-0.00959	0.126935
	126.8	0.105043	0.113659	-0.01386	0.126683
	127	0.101093	0.107167	-0.01097	0.123827
	127.2	0.102002	0.112293	-0.01204	0.127016
	127.4	0.109537	0.107999	-0.00409	0.126868
	127.6	0.103034	0.110345	-0.00897	0.124152
	127.8	0.108817	0.110458	-0.0106	0.126937
	128	0.104079	0.10816	-0.01074	0.12572
	128.2	0.108006	0.108632	-0.01074	0.126794
	128.4	0.104444	0.110511	-0.0086	0.124724
	128.6	0.102867	0.108591	-0.01201	0.125905
	128.8	0.103056	0.114168	-0.00752	0.125268
	129	0.104576	0.112107	-0.01001	0.12361
	129.2	0.104504	0.110577	-0.00791	0.125344
	129.4	0.104613	0.10657	-0.01146	0.128677
	129.6	0.102918	0.10891	-0.01312	0.124759
	129.8	0.103029	0.112148	-0.00853	0.125705
	130	0.106292	0.115807	-0.0108	0.125646
	130.2	0.102191	0.108769	-0.01165	0.12636
	130.4	0.103136	0.108163	-0.00818	0.124588
	130.6	0.108838	0.111558	-0.01116	0.12611
	130.8	0.105929	0.111562	-0.00931	0.125642
	131	0.0988128	0.107777	-0.00802	0.12687
	131.2	0.107618	0.109046	-0.01004	0.130402
	131.4	0.110785	0.110517	-0.00824	0.127201
	131.6	0.110102	0.109227	-0.00974	0.129193
	131.8	0.105081	0.10877	-0.01122	0.123793
	132	0.10662	0.115489	-0.00974	0.133277
	132.2	0.104222	0.111482	-0.01096	0.129939
	132.4	0.106232	0.113047	-0.01184	0.124128
	132.6	0.10378	0.113895	-0.01079	0.128008
	132.8	0.109013	0.113578	-0.01048	0.127622
	133	0.110343	0.116144	-0.0144	0.127462
	133.2	0.103382	0.114364	-0.00911	0.126212
	133.4	0.106099	0.111852	-0.00912	0.129902
	133.6	0.105897	0.116144	-0.0115	0.127035
	133.8	0.108942	0.111338	-0.0095	0.12281
	134	0.1069	0.111871	-0.01279	0.130005
	134.2	0.10712	0.112084	-0.00739	0.130793
	134.4	0.105127	0.112942	-0.00882	0.130036
	134.6	0.109681	0.109348	-0.01064	0.129221
	134.8	0.112024	0.115095	-0.00847	0.130601
	135	0.106502	0.11244	-0.00655	0.127679
	135.2	0.110364	0.11277	-0.00547	0.129095
	135.4	0.105848	0.110992	-0.01497	0.128188
	135.6	0.109729	0.112191	-0.00845	0.132461
	135.8	0.10919	0.112952	-0.01275	0.129929
	136	0.110132	0.116697	-0.01063	0.13459
	136.2	0.108312	0.114403	-0.01246	0.132319
	136.4	0.108274	0.116784	-0.0161	0.132805
	136.6	0.10256	0.113437	-0.00887	0.127773
	136.8	0.107106	0.116274	-0.01134	0.130075
	137	0.107692	0.10855	-0.00856	0.134233
	137.2	0.105732	0.11176	-0.00829	0.135033
	137.4	0.110791	0.115869	-0.0169	0.12612
	137.6	0.111747	0.117441	-0.01016	0.13546
	137.8	0.111217	0.111614	-0.00816	0.129984
	138	0.111611	0.114902	-0.01161	0.128996
	138.2	0.110607	0.115851	-0.00702	0.130776
	138.4	0.109263	0.11583	-0.01205	0.129095
	138.6	0.111495	0.110632	-0.00988	0.133317
	138.8	0.107963	0.113645	-0.01089	0.131522
	139	0.109501	0.114326	-0.01335	0.133125
	139.2	0.110695	0.114193	-0.00657	0.135453
	139.4	0.110119	0.113217	-0.01138	0.129805
	139.6	0.104941	0.114275	-0.01111	0.12959
	139.8	0.107217	0.118938	-0.00884	0.132228
	140	0.110246	0.113602	-0.00888	0.132697
	140.2	0.108403	0.119903	-0.01139	0.134334
	140.4	0.110207	0.115672	-0.0126	0.133961
	140.6	0.106981	0.118566	-0.00939	0.133468
	140.8	0.105588	0.114924	-0.00944	0.133476
	141	0.10998	0.114008	-0.00879	0.129042
	141.2	0.113923	0.112364	-0.01322	0.136192
	141.4	0.111437	0.118121	-0.0136	0.134214
	141.6	0.106657	0.119771	-0.01096	0.132833
	141.8	0.109336	0.114972	-0.01347	0.138657
	142	0.109737	0.112602	-0.01187	0.13636
	142.2	0.111796	0.116114	-0.01063	0.12698
	142.4	0.110269	0.114888	-0.00919	0.135553
	142.6	0.108999	0.11782	-0.01013	0.137013
	142.8	0.110681	0.112836	-0.01384	0.134125
	143	0.111414	0.114169	-0.00737	0.134642
	143.2	0.112656	0.118544	-0.01319	0.132157
	143.4	0.114253	0.117881	-0.01124	0.129821
	143.6	0.109072	0.11751	-0.00848	0.134319
	143.8	0.11197	0.119839	-0.00805	0.134727
	144	0.11349	0.118645	-0.01245	0.134287
	144.2	0.109463	0.117654	-0.01382	0.134665
	144.4	0.11811	0.117511	-0.01238	0.135695
	144.6	0.114354	0.118278	-0.00997	0.136055
	144.8	0.111077	0.1178	-0.00509	0.132503
	145	0.106613	0.119083	-0.0099	0.136384
	145.2	0.108884	0.122482	-0.00967	0.13826
	145.4	0.112117	0.115952	-0.00675	0.133221
	145.6	0.113548	0.1214	-0.00938	0.134583
	145.8	0.115568	0.116146	-0.00935	0.138143
	146	0.108445	0.113128	-0.01025	0.133869
	146.2	0.11305	0.116245	-0.01358	0.134962
	146.4	0.114935	0.115668	-0.00527	0.138141
	146.6	0.116229	0.119859	-0.01249	0.136587
	146.8	0.113962	0.117745	-0.00964	0.134581
	147	0.115644	0.119744	-0.01028	0.135074
	147.2	0.11514	0.124418	-0.00913	0.134365
	147.4	0.110464	0.116299	-0.0139	0.139837
	147.6	0.109645	0.1238	-0.00667	0.136835
	147.8	0.115493	0.122733	-0.00823	0.138672
	148	0.111656	0.11626	-0.00733	0.136144
	148.2	0.112207	0.119958	-0.01211	0.134721
	148.4	0.10921	0.119831	-0.00949	0.138779
	148.6	0.117695	0.120405	-0.01262	0.139777
	148.8	0.111924	0.121691	-0.00816	0.137362
	149	0.115482	0.118226	-0.01076	0.14118
	149.2	0.115424	0.121767	-0.00751	0.140886
	149.4	0.113953	0.1206	-0.00932	0.137533
	149.6	0.11453	0.119226	-0.01117	0.140759
	149.8	0.114732	0.118865	-0.00869	0.140187
	150	0.114284	0.118139	-0.00826	0.134068
	150.2	0.113403	0.122622	-0.01399	0.140954
	150.4	0.115866	0.120399	-0.01505	0.138015
	150.6	0.116914	0.120612	-0.00729	0.135452
	150.8	0.113942	0.122992	-0.0066	0.13557
	151	0.115924	0.121432	-0.0062	0.138677
	151.2	0.115346	0.118557	-0.01118	0.137715
	151.4	0.113784	0.122869	-0.01151	0.141095
	151.6	0.111643	0.122814	-0.00839	0.139705
	151.8	0.111653	0.120138	-0.00983	0.137196
	152	0.116401	0.124407	-0.00795	0.13859
	152.2	0.117293	0.122641	-0.01314	0.138839
	152.4	0.118136	0.12211	-0.01021	0.137065
	152.6	0.119015	0.119967	-0.01072	0.137838
	152.8	0.116871	0.120273	-0.01038	0.140029
	153	0.118898	0.12249	-0.00883	0.136844
	153.2	0.117263	0.123036	-0.00918	0.13953
	153.4	0.115012	0.123807	-0.00971	0.140758
	153.6	0.118382	0.119373	-0.01324	0.140704
	153.8	0.11845	0.125981	-0.01133	0.138134
	154	0.113234	0.127929	-0.01168	0.141965
	154.2	0.115363	0.118011	-0.01419	0.144388
	154.4	0.115049	0.124567	-0.01005	0.143117
	154.6	0.116717	0.119904	-0.01274	0.140668
	154.8	0.116112	0.122303	-0.01088	0.14094
	155	0.114371	0.119832	-0.00855	0.139268
	155.2	0.113929	0.122911	-0.01188	0.139637
	155.4	0.114716	0.123605	-0.01252	0.140978
	155.6	0.12239	0.122115	-0.01206	0.139743
	155.8	0.117861	0.124044	-0.00872	0.145408
	156	0.118161	0.119853	-0.01145	0.140515
	156.2	0.118869	0.126496	-0.0089	0.144587
	156.4	0.116696	0.118283	-0.01151	0.141961
	156.6	0.119366	0.125046	-0.01391	0.144695
	156.8	0.119727	0.120721	-0.00874	0.140803
	157	0.117716	0.124649	-0.01267	0.142452
	157.2	0.121065	0.124252	-0.00785	0.142859
	157.4	0.115187	0.122585	-0.01439	0.142246
	157.6	0.115393	0.124807	-0.01369	0.141045
	157.8	0.118434	0.126649	-0.00939	0.143672
	158	0.116923	0.123009	-0.0096	0.141561
	158.2	0.119011	0.121197	-0.01197	0.144116
	158.4	0.113099	0.123629	-0.01507	0.143876
	158.6	0.114747	0.124387	-0.00987	0.140255
	158.8	0.11689	0.123654	-0.0091	0.139635
	159	0.115397	0.125462	-0.00803	0.143997
	159.2	0.119979	0.125182	-0.01098	0.148849
	159.4	0.116388	0.122709	-0.01034	0.144266
	159.6	0.11779	0.123966	-0.01073	0.146173
	159.8	0.116182	0.123934	-0.01054	0.143329
	160	0.116477	0.123728	-0.01727	0.147164
	160.2	0.119328	0.126395	-0.01016	0.141842
	160.4	0.123786	0.125823	-0.00943	0.143864
	160.6	0.120387	0.121062	-0.0097	0.143049
	160.8	0.115787	0.131003	-0.01084	0.141338
	161	0.121378	0.125966	-0.01231	0.140622
	161.2	0.12312	0.124621	-0.01239	0.142908
	161.4	0.113995	0.124137	-0.00961	0.148217
	161.6	0.117534	0.124068	-0.00691	0.147068
	161.8	0.121353	0.122762	-0.01154	0.145243
	162	0.117448	0.125352	-0.01143	0.145276
	162.2	0.118254	0.126221	-0.01128	0.144265
	162.4	0.117349	0.129311	-0.00783	0.143674
	162.6	0.122741	0.123708	-0.01279	0.146235
	162.8	0.124275	0.123588	-0.01322	0.144036
	163	0.119778	0.125403	-0.01141	0.144203
	163.2	0.116907	0.126753	-0.01227	0.142259
	163.4	0.119936	0.12869	-0.01033	0.141557
	163.6	0.119758	0.126179	-0.01113	0.145097
	163.8	0.119963	0.124501	-0.00995	0.148767
	164	0.118963	0.121635	-0.01319	0.146887
	164.2	0.121281	0.125199	-0.01173	0.147833
	164.4	0.118374	0.12903	-0.01615	0.148241
	164.6	0.119009	0.127138	-0.01424	0.144837
	164.8	0.121339	0.125196	-0.01148	0.142869
	165	0.121384	0.124125	-0.01115	0.142941
	165.2	0.124599	0.126023	-0.00991	0.149765
	165.4	0.119073	0.129676	-0.00997	0.150329
	165.6	0.121942	0.129196	-0.01254	0.146979
	165.8	0.119286	0.128385	-0.01089	0.144246
	166	0.124609	0.130846	-0.01196	0.149272
	166.2	0.119971	0.126849	-0.01107	0.144709
	166.4	0.117448	0.128915	-0.00929	0.145062
	166.6	0.121762	0.1268	-0.01409	0.148921
	166.8	0.123365	0.126341	-0.01302	0.151151
	167	0.122477	0.130124	-0.01543	0.150758
	167.2	0.126753	0.127478	-0.01119	0.148965
	167.4	0.122035	0.125961	-0.00926	0.146752
	167.6	0.121487	0.132269	-0.01137	0.150032
	167.8	0.124534	0.130782	-0.0124	0.148163
	168	0.121978	0.126203	-0.01332	0.150161
	168.2	0.118806	0.128436	-0.01055	0.149115
	168.4	0.125303	0.129839	-0.01168	0.146575
	168.6	0.126407	0.131295	-0.01068	0.150861
	168.8	0.12415	0.128471	-0.0111	0.150143
	169	0.125022	0.129153	-0.00894	0.147368
	169.2	0.121498	0.12854	-0.0088	0.150157
	169.4	0.121259	0.125791	-0.00979	0.148169
	169.6	0.124178	0.12713	-0.00966	0.151829
	169.8	0.123813	0.132333	-0.01097	0.152716
	170	0.121433	0.125959	-0.00942	0.148312
	170.2	0.120393	0.129789	-0.01286	0.150424
	170.4	0.122373	0.125481	-0.01058	0.151621
	170.6	0.12452	0.12844	-0.00929	0.150018
	170.8	0.121879	0.131746	-0.01028	0.154133
	171	0.124406	0.129114	-0.00838	0.148121
	171.2	0.121351	0.127111	-0.0131	0.151388
	171.4	0.123299	0.128927	-0.01218	0.151143
	171.6	0.120034	0.129664	-0.00964	0.147546
	171.8	0.12501	0.128501	-0.01405	0.151811
	172	0.120151	0.131687	-0.01167	0.149962
	172.2	0.121041	0.129374	-0.01469	0.151235
	172.4	0.122675	0.129209	-0.0124	0.153996
	172.6	0.127149	0.127999	-0.0139	0.148657
	172.8	0.125922	0.129495	-0.0099	0.153538
	173	0.123041	0.129746	-0.01458	0.149955
	173.2	0.127853	0.127872	-0.01035	0.150598
	173.4	0.123641	0.132167	-0.0096	0.150372
	173.6	0.125014	0.131953	-0.0156	0.151628
	173.8	0.125113	0.132763	-0.01204	0.150113
	174	0.122145	0.12942	-0.01215	0.148049
	174.2	0.129237	0.12973	-0.01033	0.152549
	174.4	0.1224	0.127503	-0.00907	0.149605
	174.6	0.123179	0.126458	-0.00943	0.153676
	174.8	0.122865	0.130333	-0.01452	0.150083
	175	0.127496	0.13456	-0.01287	0.156388
	175.2	0.123246	0.13192	-0.00864	0.152576
	175.4	0.123347	0.12864	-0.01252	0.154291
	175.6	0.122396	0.133194	-0.01118	0.154375
	175.8	0.130086	0.12988	-0.01164	0.155043
	176	0.123799	0.129921	-0.01284	0.151849
	176.2	0.125378	0.130268	-0.01394	0.157283
	176.4	0.124257	0.133595	-0.00671	0.152694
	176.6	0.123897	0.130385	-0.0088	0.155197
	176.8	0.123371	0.139168	-0.01323	0.151702
	177	0.126111	0.135082	-0.01271	0.154274
	177.2	0.128542	0.132401	-0.01005	0.155479
	177.4	0.126056	0.132099	-0.01007	0.154594
	177.6	0.125432	0.13123	-0.00879	0.15649
	177.8	0.128703	0.136091	-0.01033	0.152335
	178	0.126766	0.136461	-0.00939	0.152599
	178.2	0.127225	0.135058	-0.0124	0.158007
	178.4	0.127508	0.127689	-0.01211	0.152563
	178.6	0.125463	0.134337	-0.01242	0.150239
	178.8	0.131166	0.133186	-0.00834	0.152947
	179	0.127188	0.132805	-0.00794	0.155325
	179.2	0.127129	0.135379	-0.01233	0.15587
	179.4	0.128319	0.130708	-0.01138	0.154835
	179.6	0.132051	0.129961	-0.00945	0.150036
	179.8	0.12857	0.134544	-0.01634	0.153734
	180	0.12549	0.135479	-0.0143	0.154435
	180.2	0.129867	0.134599	-0.00837	0.155398
	180.4	0.132808	0.131741	-0.01133	0.153863
	180.6	0.128833	0.132251	-0.01305	0.158517
	180.8	0.130012	0.139165	-0.01089	0.156276
	181	0.129791	0.132575	-0.01285	0.158999
	181.2	0.125632	0.132279	-0.01058	0.157356
	181.4	0.129774	0.134885	-0.01119	0.158316
	181.6	0.128581	0.133069	-0.01217	0.156386
	181.8	0.129822	0.136965	-0.01241	0.153477
	182	0.131593	0.130782	-0.00923	0.153605
	182.2	0.129108	0.138392	-0.01494	0.158701
	182.4	0.128175	0.131502	-0.00661	0.153282
	182.6	0.127307	0.133817	-0.01644	0.159018
	182.8	0.125387	0.132587	-0.01245	0.155019
	183	0.125469	0.138642	-0.01236	0.156242
	183.2	0.127464	0.137413	-0.01391	0.157444
	183.4	0.130693	0.136301	-0.01064	0.160129
	183.6	0.126447	0.136705	-0.01134	0.153266
	183.8	0.126042	0.133983	-0.01099	0.157272
	184	0.135945	0.135895	-0.01375	0.16099
	184.2	0.131331	0.138517	-0.01619	0.157695
	184.4	0.128812	0.13367	-0.01331	0.157395
	184.6	0.129067	0.134175	-0.01287	0.157419
	184.8	0.128456	0.136593	-0.0126	0.15794
	185	0.125416	0.137611	-0.01078	0.157368
	185.2	0.12695	0.138712	-0.01216	0.159871
	185.4	0.127871	0.135942	-0.00952	0.159652
	185.6	0.128788	0.136481	-0.01273	0.158532
	185.8	0.129848	0.136732	-0.00959	0.158036
	186	0.129271	0.137676	-0.01034	0.15344
	186.2	0.133107	0.13453	-0.01753	0.157896
	186.4	0.129852	0.136789	-0.0118	0.157167
	186.6	0.127918	0.139126	-0.0133	0.157315
	186.8	0.133295	0.133967	-0.01648	0.158662
	187	0.132779	0.136741	-0.01525	0.161417
	187.2	0.130008	0.1373	-0.01343	0.158184
	187.4	0.129045	0.135186	-0.01144	0.159734
	187.6	0.128994	0.137888	-0.01357	0.158583
	187.8	0.129359	0.139318	-0.00805	0.156526
	188	0.132103	0.137213	-0.01403	0.15773
	188.2	0.125378	0.136012	-0.01355	0.160687
	188.4	0.129658	0.135267	-0.00748	0.159742
	188.6	0.128745	0.137559	-0.00899	0.162809
	188.8	0.128582	0.13586	-0.01342	0.159611
	189	0.129384	0.136942	-0.01349	0.156312
	189.2	0.134116	0.139447	-0.01264	0.161618
	189.4	0.129657	0.140044	-0.01359	0.162017
	189.6	0.125934	0.139316	-0.01143	0.155411
	189.8	0.127737	0.139287	-0.01244	0.165545
	190	0.133205	0.135757	-0.0122	0.156662
	190.2	0.128302	0.141677	-0.01119	0.160709
	190.4	0.134104	0.139586	-0.0133	0.161828
	190.6	0.135316	0.139881	-0.00816	0.163521
	190.8	0.135006	0.140456	-0.01534	0.165113
	191	0.130632	0.13822	-0.01316	0.163401
	191.2	0.12984	0.131699	-0.01443	0.161746
	191.4	0.128723	0.14275	-0.01212	0.159236
	191.6	0.130369	0.138264	-0.01051	0.15497
	191.8	0.132056	0.138758	-0.01322	0.161497
	192	0.129202	0.136962	-0.01623	0.164897
	192.2	0.127502	0.143484	-0.01384	0.161874
	192.4	0.130329	0.140747	-0.01414	0.159991
	192.6	0.130043	0.142375	-0.01155	0.15999
	192.8	0.134579	0.140419	-0.01196	0.165798
	193	0.13597	0.14082	-0.01388	0.162489
	193.2	0.13329	0.140832	-0.0113	0.164683
	193.4	0.133079	0.138481	-0.00962	0.159368
	193.6	0.128776	0.140133	-0.01327	0.162122
	193.8	0.135054	0.132835	-0.01518	0.161747
	194	0.132761	0.14047	-0.01049	0.166683
	194.2	0.131679	0.142301	-0.0132	0.16153
	194.4	0.133321	0.137525	-0.01581	0.159885
	194.6	0.135972	0.140605	-0.01124	0.162368
	194.8	0.128031	0.136877	-0.01487	0.164239
	195	0.135059	0.141891	-0.01754	0.159911
	195.2	0.127882	0.1408	-0.01349	0.15801
	195.4	0.132104	0.139354	-0.01216	0.167375
	195.6	0.131833	0.139367	-0.01262	0.164033
	195.8	0.128901	0.133843	-0.0164	0.163694
	196	0.133564	0.135176	-0.01291	0.164316
	196.2	0.135323	0.141261	-0.01259	0.159405
	196.4	0.135263	0.142525	-0.0127	0.159961
	196.6	0.134241	0.137054	-0.01157	0.164545
	196.8	0.132186	0.138701	-0.0138	0.160794
	197	0.13449	0.139152	-0.01085	0.164781
	197.2	0.131813	0.139073	-0.01577	0.168014
	197.4	0.130581	0.14251	-0.01454	0.159794
	197.6	0.133185	0.139663	-0.01124	0.161734
	197.8	0.132728	0.140603	-0.00938	0.165405
	198	0.13224	0.14317	-0.0083	0.16469
	198.2	0.135848	0.138965	-0.00957	0.165069
	198.4	0.13473	0.142619	-0.01707	0.165616
	198.6	0.131793	0.138044	-0.01187	0.161493
	198.8	0.135547	0.141292	-0.01293	0.160466
	199	0.131161	0.145381	-0.01468	0.165307
	199.2	0.132535	0.14162	-0.01244	0.165716
	199.4	0.133274	0.136238	-0.00864	0.164675
	199.6	0.133542	0.140953	-0.01365	0.164497
	199.8	0.137967	0.138892	-0.01313	0.165444
	200	0.134348	0.142465	-0.01057	0.162786
	200.2	0.135172	0.142004	-0.01072	0.163525
	200.4	0.131703	0.14216	-0.01128	0.16625
	200.6	0.136125	0.140382	-0.01389	0.167119
	200.8	0.135589	0.143727	-0.01286	0.163603
	201	0.133932	0.138569	-0.01873	0.168885
	201.2	0.136378	0.140627	-0.01506	0.168033
	201.4	0.136021	0.140152	-0.01456	0.167338
	201.6	0.133138	0.14204	-0.01263	0.166982
	201.8	0.135826	0.145124	-0.0161	0.162604
	202	0.135958	0.142229	-0.01169	0.16544
	202.2	0.132916	0.142782	-0.01413	0.165056
	202.4	0.139145	0.144992	-0.01257	0.168819
	202.6	0.135209	0.137674	-0.00885	0.163911
	202.8	0.135333	0.142538	-0.01203	0.167598
	203	0.133576	0.143388	-0.01648	0.165955
	203.2	0.134637	0.142836	-0.01345	0.164653
	203.4	0.137474	0.143913	-0.01109	0.168203
	203.6	0.135374	0.143967	-0.01262	0.170569
	203.8	0.138744	0.143462	-0.01375	0.166172
	204	0.137493	0.14717	-0.0092	0.166934
	204.2	0.135258	0.147167	-0.00913	0.168649
	204.4	0.134748	0.141552	-0.01354	0.164937
	204.6	0.134408	0.138855	-0.01073	0.167062
	204.8	0.13406	0.142226	-0.01192	0.166684
	205	0.134703	0.145022	-0.01216	0.167889
	205.2	0.137616	0.142073	-0.01036	0.166962
	205.4	0.134389	0.142709	-0.01169	0.172575
	205.6	0.136599	0.144172	-0.01228	0.165781
	205.8	0.136633	0.144912	-0.01269	0.168486
	206	0.135235	0.143915	-0.01652	0.169279
	206.2	0.135843	0.14347	-0.01046	0.166803
	206.4	0.135851	0.144781	-0.01035	0.167229
	206.6	0.135214	0.144858	-0.01409	0.165943
	206.8	0.134288	0.148807	-0.01425	0.169144
	207	0.135357	0.146451	-0.01289	0.170041
	207.2	0.135308	0.143437	-0.00985	0.17039
	207.4	0.136621	0.148482	-0.00976	0.170803
	207.6	0.135946	0.142604	-0.01435	0.169079
	207.8	0.136472	0.146088	-0.01262	0.168958
	208	0.137269	0.143796	-0.01304	0.172541
	208.2	0.13617	0.148101	-0.01092	0.168229
	208.4	0.135995	0.145328	-0.0136	0.171028
	208.6	0.135786	0.141239	-0.01118	0.17251
	208.8	0.134988	0.146361	-0.01251	0.170795
	209	0.140027	0.14656	-0.01261	0.168272
	209.2	0.141494	0.149904	-0.01351	0.172372
	209.4	0.136662	0.146502	-0.01602	0.17083
	209.6	0.13602	0.146387	-0.01475	0.169663
	209.8	0.138774	0.144415	-0.009	0.170044
	210	0.134319	0.145493	-0.01081	0.169422
	210.2	0.137673	0.144479	-0.01503	0.171148
	210.4	0.141033	0.140606	-0.01509	0.170656
	210.6	0.138661	0.146569	-0.01216	0.170882
	210.8	0.138822	0.142394	-0.01204	0.171637
	211	0.136866	0.144051	-0.01169	0.172208
	211.2	0.138064	0.144148	-0.01037	0.168148
	211.4	0.135997	0.146827	-0.01612	0.171856
	211.6	0.14137	0.144264	-0.0134	0.168174
	211.8	0.139022	0.145254	-0.01787	0.172543
	212	0.140644	0.146624	-0.01043	0.171973
	212.2	0.136286	0.143301	-0.00923	0.172076
	212.4	0.139075	0.141188	-0.01414	0.173094
	212.6	0.138452	0.140542	-0.01475	0.169337
	212.8	0.137034	0.14717	-0.01464	0.176807
	213	0.144401	0.146797	-0.01239	0.171017
	213.2	0.139866	0.148236	-0.01542	0.171153
	213.4	0.135377	0.147038	-0.01135	0.170643
	213.6	0.143058	0.147315	-0.01589	0.168709
	213.8	0.13979	0.144265	-0.01123	0.174533
	214	0.137377	0.146454	-0.01125	0.175872
	214.2	0.141751	0.14176	-0.01501	0.171761
	214.4	0.141139	0.147447	-0.01399	0.167796
	214.6	0.137715	0.148279	-0.01579	0.175582
	214.8	0.137728	0.148394	-0.01343	0.17282
	215	0.138716	0.14275	-0.01533	0.170403
	215.2	0.14134	0.146315	-0.01146	0.171607
	215.4	0.143491	0.145197	-0.0157	0.173978
	215.6	0.138704	0.148507	-0.0166	0.172115
	215.8	0.141543	0.148216	-0.01432	0.168877
	216	0.140779	0.144055	-0.01516	0.173915
	216.2	0.139553	0.1428	-0.0206	0.175768
	216.4	0.139694	0.151457	-0.0186	0.175302
	216.6	0.141935	0.145476	-0.01399	0.176004
	216.8	0.141519	0.147504	-0.01126	0.172492
	217	0.139039	0.147852	-0.01191	0.17282
	217.2	0.140956	0.144904	-0.01631	0.175309
	217.4	0.135533	0.150252	-0.01095	0.176182
	217.6	0.137453	0.150214	-0.01567	0.174578
	217.8	0.141678	0.145546	-0.0117	0.174307
	218	0.138952	0.146935	-0.0122	0.173293
	218.2	0.140854	0.144186	-0.01531	0.173688
	218.4	0.14165	0.146391	-0.01252	0.175039
	218.6	0.141628	0.146785	-0.01606	0.173697
	218.8	0.143089	0.149394	-0.01372	0.171196
	219	0.14449	0.151489	-0.01202	0.175463
	219.2	0.145458	0.150229	-0.01041	0.178205
	219.4	0.140706	0.146593	-0.01523	0.172357
	219.6	0.139834	0.150224	-0.01139	0.172306
	219.8	0.140543	0.144706	-0.01694	0.175663
	220	0.137475	0.146281	-0.01117	0.175552
	220.2	0.141219	0.149294	-0.01694	0.174382
	220.4	0.139862	0.147228	-0.01062	0.174359
	220.6	0.144349	0.150998	-0.01292	0.176075
	220.8	0.143867	0.149804	-0.01917	0.176141
	221	0.140284	0.14714	-0.01119	0.172498
	221.2	0.144905	0.148408	-0.01399	0.173196
	221.4	0.141558	0.147498	-0.01534	0.177889
	221.6	0.143972	0.151736	-0.01099	0.17447
	221.8	0.146494	0.147784	-0.01655	0.174975
	222	0.144847	0.14709	-0.01211	0.174778
	222.2	0.142146	0.148241	-0.01316	0.174674
	222.4	0.139382	0.148078	-0.0147	0.178786
	222.6	0.139636	0.149728	-0.01414	0.178133
	222.8	0.143423	0.152051	-0.0142	0.178655
	223	0.143762	0.149786	-0.01608	0.177316
	223.2	0.146908	0.149261	-0.01524	0.173742
	223.4	0.140469	0.149862	-0.01462	0.173648
	223.6	0.143081	0.151137	-0.01022	0.176793
	223.8	0.145646	0.148623	-0.01687	0.179998
	224	0.13977	0.152897	-0.00917	0.175896
	224.2	0.140621	0.151708	-0.01482	0.174768
	224.4	0.144529	0.157416	-0.0124	0.179523
	224.6	0.143978	0.157958	-0.01264	0.177298
	224.8	0.139263	0.153542	-0.01595	0.177695
	225	0.143055	0.147642	-0.01387	0.175239
	225.2	0.141556	0.152106	-0.0163	0.179023
	225.4	0.143484	0.155485	-0.01602	0.176435
	225.6	0.142758	0.146835	-0.01433	0.182457
	225.8	0.143463	0.146804	-0.0132	0.174949
	226	0.144039	0.150868	-0.01207	0.177616
	226.2	0.138839	0.148526	-0.01525	0.180332
	226.4	0.138244	0.149334	-0.01297	0.176452
	226.6	0.143089	0.146681	-0.01617	0.175085
	226.8	0.141648	0.150509	-0.01272	0.176824
	227	0.146503	0.154174	-0.0135	0.179766
	227.2	0.145028	0.151796	-0.01385	0.174661
	227.4	0.146395	0.149223	-0.01618	0.179738
	227.6	0.138355	0.151729	-0.01199	0.179663
	227.8	0.146807	0.152765	-0.0099	0.177927
	228	0.142811	0.1508	-0.01237	0.179966
	228.2	0.138196	0.149126	-0.01125	0.177647
	228.4	0.1461	0.151793	-0.01571	0.181653
	228.6	0.146622	0.150193	-0.01376	0.182817
	228.8	0.140712	0.154047	-0.01374	0.179047
	229	0.143305	0.149546	-0.00818	0.179733
	229.2	0.143179	0.151312	-0.01275	0.179128
	229.4	0.143416	0.148591	-0.01677	0.18273
	229.6	0.144769	0.148101	-0.01649	0.178687
	229.8	0.142853	0.152869	-0.01629	0.182008
	230	0.144059	0.153761	-0.0122	0.180087
	230.2	0.146172	0.154049	-0.01441	0.178854
	230.4	0.145233	0.154458	-0.018	0.180497
	230.6	0.143742	0.157624	-0.01085	0.183992
	230.8	0.140693	0.152387	-0.01041	0.177697
	231	0.145484	0.154595	-0.00984	0.181454
	231.2	0.143347	0.155474	-0.01369	0.180174
	231.4	0.140385	0.153527	-0.01143	0.177772
	231.6	0.146029	0.154565	-0.01544	0.182321
	231.8	0.145636	0.15322	-0.01651	0.178988
	232	0.146882	0.155838	-0.01593	0.183625
	232.2	0.146155	0.153701	-0.01316	0.180988
	232.4	0.145311	0.152363	-0.01115	0.17927
	232.6	0.147033	0.153446	-0.01601	0.179777
	232.8	0.14407	0.152361	-0.01171	0.182744
	233	0.143123	0.149783	-0.01412	0.1823
	233.2	0.147929	0.151668	-0.01206	0.18327
	233.4	0.148073	0.158708	-0.01719	0.183466
	233.6	0.143351	0.152278	-0.01041	0.184113
	233.8	0.146803	0.156954	-0.01356	0.182965
	234	0.147321	0.15367	-0.01329	0.182415
	234.2	0.144698	0.156378	-0.01528	0.184429
	234.4	0.149252	0.152664	-0.01811	0.18103
	234.6	0.146308	0.157566	-0.01093	0.182685
	234.8	0.143798	0.155501	-0.01146	0.178985
	235	0.145078	0.155505	-0.01595	0.182235
	235.2	0.146684	0.154076	-0.01194	0.182298
	235.4	0.152123	0.15571	-0.01316	0.178834
	235.6	0.148602	0.158154	-0.01757	0.180748
	235.8	0.148163	0.154234	-0.01074	0.186269
	236	0.144444	0.155917	-0.01205	0.183547
	236.2	0.143171	0.148221	-0.0168	0.180467
	236.4	0.145873	0.15566	-0.01351	0.181822
	236.6	0.148119	0.159108	-0.01579	0.184834
	236.8	0.145144	0.153435	-0.01674	0.18003
	237	0.145227	0.155257	-0.01311	0.184245
	237.2	0.147121	0.152538	-0.01029	0.185371
	237.4	0.145168	0.158925	-0.01037	0.184146
	237.6	0.146192	0.156016	-0.01361	0.182226
	237.8	0.145066	0.148293	-0.01329	0.18263
	238	0.145591	0.154158	-0.0142	0.185019
	238.2	0.150944	0.154808	-0.01236	0.183284
	238.4	0.146456	0.155368	-0.01244	0.180678
	238.6	0.147024	0.158386	-0.01425	0.181077
	238.8	0.144579	0.155435	-0.01485	0.185587
	239	0.149512	0.154021	-0.01304	0.184571
	239.2	0.149192	0.158651	-0.01778	0.182913
	239.4	0.14692	0.155407	-0.01271	0.18299
	239.6	0.148847	0.152678	-0.01486	0.186101
	239.8	0.147897	0.159916	-0.01369	0.183301
	240	0.147084	0.157838	-0.01456	0.185092
	240.2	0.144781	0.156887	-0.01588	0.181476
	240.4	0.143887	0.157439	-0.01488	0.182011
	240.6	0.147235	0.15709	-0.01025	0.18549
	240.8	0.148668	0.158478	-0.00626	0.186053
	241	0.152435	0.156392	-0.01582	0.181674
	241.2	0.149512	0.158451	-0.01132	0.184753
	241.4	0.150383	0.160903	-0.0126	0.183158
	241.6	0.14448	0.156729	-0.01138	0.182996
	241.8	0.14586	0.156665	-0.01728	0.179645
	242	0.153627	0.156042	-0.0147	0.187709
	242.2	0.146271	0.155534	-0.00844	0.1862
	242.4	0.151898	0.155202	-0.01546	0.182672
	242.6	0.155018	0.154604	-0.01453	0.18486
	242.8	0.150742	0.151698	-0.01628	0.183775
	243	0.148301	0.155511	-0.01564	0.183478
	243.2	0.147856	0.151733	-0.01397	0.186488
	243.4	0.149348	0.155465	-0.01328	0.185877
	243.6	0.147055	0.156358	-0.01592	0.191435
	243.8	0.147045	0.154304	-0.01297	0.179903
	244	0.149732	0.159479	-0.01188	0.189559
	244.2	0.1505	0.158371	-0.01337	0.187003
	244.4	0.146735	0.156499	-0.01324	0.188682
	244.6	0.147782	0.156872	-0.0124	0.185253
	244.8	0.150669	0.156716	-0.01167	0.184807
	245	0.149142	0.15804	-0.01249	0.184432
	245.2	0.15039	0.155416	-0.00953	0.184872
	245.4	0.148667	0.15698	-0.01654	0.187302
	245.6	0.1497	0.155597	-0.01321	0.190117
	245.8	0.14866	0.160132	-0.01141	0.186699
	246	0.147145	0.159749	-0.01372	0.186459
	246.2	0.149597	0.158817	-0.01311	0.183942
	246.4	0.152425	0.156457	-0.01436	0.187302
	246.6	0.151039	0.156145	-0.01602	0.187782
	246.8	0.149531	0.158489	-0.01312	0.187373
	247	0.147697	0.156724	-0.01098	0.186236
	247.2	0.149029	0.158785	-0.01635	0.187874
	247.4	0.146986	0.158932	-0.01628	0.191374
	247.6	0.150435	0.159803	-0.0136	0.186044
	247.8	0.152243	0.160636	-0.01828	0.187254
	248	0.150226	0.156766	-0.01263	0.189232
	248.2	0.149373	0.156866	-0.01571	0.187214
	248.4	0.151476	0.155091	-0.01394	0.188218
	248.6	0.152787	0.16135	-0.01135	0.190534
	248.8	0.14955	0.162344	-0.01365	0.191812
	249	0.149172	0.153068	-0.01765	0.185245
	249.2	0.148954	0.157732	-0.01394	0.189126
	249.4	0.154048	0.160539	-0.01201	0.192638
	249.6	0.151287	0.162372	-0.01548	0.190845
	249.8	0.151206	0.160034	-0.01563	0.188873
	250	0.148872	0.156524	-0.01146	0.191366
	250.2	0.146737	0.160551	-0.01345	0.187273
	250.4	0.149976	0.158978	-0.01792	0.191581
	250.6	0.153407	0.157377	-0.01192	0.19142
	250.8	0.147557	0.158382	-0.00948	0.187691
	251	0.151495	0.162278	-0.01674	0.186835
	251.2	0.151069	0.158939	-0.01497	0.188195
	251.4	0.148814	0.159843	-0.01284	0.191101
	251.6	0.151261	0.162755	-0.01113	0.190709
	251.8	0.153798	0.161036	-0.01444	0.186516
	252	0.149062	0.163737	-0.01316	0.189022
	252.2	0.155271	0.160413	-0.01351	0.188334
	252.4	0.152571	0.165822	-0.01517	0.188068
	252.6	0.149022	0.160006	-0.0163	0.187441
	252.8	0.152398	0.161523	-0.01426	0.187186
	253	0.151734	0.157567	-0.01202	0.190137
	253.2	0.153001	0.160239	-0.01428	0.188679
	253.4	0.15173	0.157048	-0.01822	0.183425
	253.6	0.149162	0.163722	-0.01806	0.194911
	253.8	0.149607	0.157185	-0.01197	0.190628
	254	0.152367	0.157366	-0.0074	0.190457
	254.2	0.152223	0.161503	-0.01515	0.190042
	254.4	0.155939	0.163021	-0.01353	0.189552
	254.6	0.151685	0.163138	-0.01277	0.188129
	254.8	0.148112	0.163207	-0.01187	0.191151
	255	0.154285	0.157323	-0.01407	0.191461
	255.2	0.15239	0.159696	-0.01461	0.19054
	255.4	0.150566	0.157488	-0.01203	0.187783
	255.6	0.153316	0.159071	-0.01342	0.192492
	255.8	0.151868	0.160561	-0.01461	0.192666
	256	0.147622	0.163478	-0.01712	0.190577
	256.2	0.148543	0.162884	-0.01858	0.184928
	256.4	0.150358	0.161666	-0.01422	0.192068
	256.6	0.150752	0.162821	-0.01393	0.189493
	256.8	0.151264	0.159819	-0.01234	0.193927
	257	0.15279	0.163179	-0.01419	0.195055
	257.2	0.156729	0.161356	-0.00831	0.190131
	257.4	0.153197	0.156926	-0.01083	0.195721
	257.6	0.156153	0.165393	-0.01232	0.194994
	257.8	0.153352	0.163595	-0.01224	0.195445
	258	0.150554	0.1632	-0.01359	0.188724
	258.2	0.153486	0.163144	-0.01731	0.193326
	258.4	0.155547	0.162864	-0.01801	0.190643
	258.6	0.152735	0.164115	-0.0156	0.187433
	258.8	0.151645	0.159983	-0.01183	0.192207
	259	0.15426	0.161803	-0.01664	0.194231
	259.2	0.151661	0.163313	-0.02212	0.189245
	259.4	0.15435	0.159139	-0.01384	0.19285
	259.6	0.153808	0.160107	-0.01564	0.19195
	259.8	0.152172	0.16384	-0.01452	0.190908
	260	0.15043	0.160889	-0.01845	0.191582
	260.2	0.153395	0.162788	-0.01537	0.194834
	260.4	0.155445	0.163333	-0.01634	0.189831
	260.6	0.15493	0.159893	-0.01647	0.193788
	260.8	0.154263	0.163916	-0.01353	0.194963
	261	0.151838	0.160871	-0.01225	0.194096
	261.2	0.155452	0.160473	-0.01804	0.191852
	261.4	0.152807	0.164158	-0.01514	0.1903
	261.6	0.153781	0.1632	-0.01686	0.195154
	261.8	0.156159	0.160497	-0.01055	0.193435
	262	0.154358	0.162769	-0.01081	0.195649
	262.2	0.153447	0.162802	-0.01757	0.193599
	262.4	0.155983	0.159611	-0.01287	0.194055
	262.6	0.153887	0.161244	-0.0133	0.193058
	262.8	0.153986	0.165301	-0.01251	0.192237
	263	0.15661	0.16393	-0.01166	0.192768
	263.2	0.158393	0.160816	-0.01546	0.194703
	263.4	0.151653	0.164443	-0.016	0.195452
	263.6	0.152708	0.161789	-0.01619	0.194769
	263.8	0.15614	0.164425	-0.01272	0.19527
	264	0.154474	0.16756	-0.01345	0.197605
	264.2	0.150733	0.163795	-0.01283	0.195528
	264.4	0.158734	0.164745	-0.0184	0.192425
	264.6	0.154459	0.160858	-0.01559	0.19719
	264.8	0.154405	0.161817	-0.0179	0.194149
	265	0.154391	0.166079	-0.01462	0.190531
	265.2	0.15247	0.161542	-0.01418	0.192457
	265.4	0.153684	0.166066	-0.01411	0.195092
	265.6	0.158526	0.164514	-0.01393	0.195915
	265.8	0.156875	0.16144	-0.0124	0.195657
	266	0.155416	0.166759	-0.01241	0.194218
	266.2	0.152262	0.164633	-0.01171	0.195681
	266.4	0.155871	0.162567	-0.01635	0.192747
	266.6	0.156054	0.16372	-0.01173	0.194254
	266.8	0.158406	0.162235	-0.01763	0.196993
	267	0.157744	0.163535	-0.01373	0.197644
	267.2	0.155375	0.166472	-0.01332	0.195053
	267.4	0.156151	0.166003	-0.01391	0.194252
	267.6	0.15273	0.162626	-0.01715	0.194008
	267.8	0.158045	0.165921	-0.01598	0.195535
	268	0.156261	0.16784	-0.01234	0.194667
	268.2	0.15443	0.165082	-0.01127	0.198301
	268.4	0.154711	0.162227	-0.01746	0.198904
	268.6	0.160583	0.16461	-0.0147	0.197649
	268.8	0.156443	0.165414	-0.01137	0.196372
	269	0.158891	0.167028	-0.01389	0.199288
	269.2	0.153963	0.166487	-0.01099	0.193563
	269.4	0.15603	0.168271	-0.01819	0.197376
	269.6	0.154255	0.162514	-0.01834	0.197551
	269.8	0.152588	0.165313	-0.01726	0.193234
	270	0.154018	0.166421	-0.01243	0.19792
	270.2	0.157593	0.165305	-0.01564	0.199681
	270.4	0.158677	0.166621	-0.01706	0.196127
	270.6	0.151264	0.167322	-0.01807	0.195274
	270.8	0.158965	0.166414	-0.00886	0.193469
	271	0.154553	0.169663	-0.01242	0.197246
	271.2	0.153441	0.166444	-0.01583	0.198937
	271.4	0.152965	0.170707	-0.01525	0.196763
	271.6	0.156897	0.167768	-0.01092	0.195347
	271.8	0.156036	0.170326	-0.01349	0.194412
	272	0.160744	0.164805	-0.01516	0.197795
	272.2	0.157827	0.166592	-0.017	0.19633
	272.4	0.158463	0.167058	-0.01482	0.198719
	272.6	0.159693	0.165632	-0.01925	0.195172
	272.8	0.157785	0.166509	-0.0146	0.196575
	273	0.15673	0.167819	-0.01581	0.201927
	273.2	0.15537	0.171985	-0.01376	0.199358
	273.4	0.158558	0.164111	-0.01394	0.202521
	273.6	0.157711	0.171754	-0.01293	0.196632
	273.8	0.158109	0.166597	-0.0152	0.200611
	274	0.154193	0.165772	-0.01465	0.200753
	274.2	0.156733	0.162523	-0.01487	0.200475
	274.4	0.15984	0.166331	-0.0124	0.197428
	274.6	0.163524	0.166781	-0.01519	0.200369
	274.8	0.157748	0.166836	-0.01315	0.196914
	275	0.151714	0.168575	-0.01291	0.199391
	275.2	0.160241	0.168315	-0.00891	0.198258
	275.4	0.15548	0.165935	-0.01662	0.198102
	275.6	0.16256	0.167672	-0.01617	0.198763
	275.8	0.158839	0.162606	-0.01889	0.200875
	276	0.158384	0.165527	-0.01631	0.198311
	276.2	0.159641	0.168293	-0.01869	0.198967
	276.4	0.157981	0.170605	-0.01297	0.202064
	276.6	0.159448	0.170972	-0.01577	0.195909
	276.8	0.159113	0.169245	-0.01138	0.19995
	277	0.158368	0.166201	-0.01645	0.197958
	277.2	0.156845	0.168882	-0.01453	0.200576
	277.4	0.159653	0.168078	-0.01227	0.200836
	277.6	0.160064	0.169468	-0.01725	0.197813
	277.8	0.15711	0.171892	-0.01518	0.198998
	278	0.159167	0.169961	-0.01405	0.20241
	278.2	0.155368	0.170034	-0.01363	0.198529
	278.4	0.158744	0.17136	-0.01458	0.196222
	278.6	0.159413	0.164513	-0.01402	0.200346
	278.8	0.163441	0.164838	-0.01131	0.198659
	279	0.162789	0.168277	-0.01392	0.20106
	279.2	0.156478	0.169808	-0.01509	0.200143
	279.4	0.160497	0.168909	-0.0145	0.202816
	279.6	0.158986	0.16797	-0.01264	0.201268
	279.8	0.159655	0.1723	-0.01812	0.201663
	280	0.159025	0.172572	-0.01294	0.203793
	280.2	0.157906	0.166033	-0.01356	0.200315
	280.4	0.158672	0.170821	-0.01657	0.203717
	280.6	0.156165	0.16841	-0.02037	0.199937
	280.8	0.157283	0.168532	-0.01546	0.204901
	281	0.155603	0.168691	-0.01492	0.200695
	281.2	0.159327	0.166557	-0.01146	0.202062
	281.4	0.162722	0.170876	-0.01606	0.204197
	281.6	0.15987	0.167775	-0.01663	0.199645
	281.8	0.159685	0.170783	-0.01589	0.198274
	282	0.159266	0.169682	-0.01477	0.19914
	282.2	0.16203	0.170229	-0.01824	0.19942
	282.4	0.159044	0.167309	-0.01194	0.202292
	282.6	0.164297	0.178001	-0.01815	0.203094
	282.8	0.156681	0.168221	-0.01119	0.202188
	283	0.159508	0.168621	-0.01641	0.203779
	283.2	0.157206	0.170595	-0.01467	0.205116
	283.4	0.158206	0.171306	-0.01511	0.199225
	283.6	0.163304	0.17358	-0.014	0.201511
	283.8	0.155887	0.170537	-0.01098	0.196391
	284	0.163712	0.1678	-0.0148	0.203084
	284.2	0.162534	0.168173	-0.01363	0.198642
	284.4	0.16158	0.16741	-0.01383	0.201379
	284.6	0.157758	0.166764	-0.01156	0.200579
	284.8	0.159276	0.170071	-0.01439	0.205453
	285	0.160846	0.168339	-0.01165	0.205026
	285.2	0.158747	0.167446	-0.01312	0.201878
	285.4	0.158274	0.172121	-0.01204	0.205129
	285.6	0.16254	0.172067	-0.01501	0.20267
	285.8	0.160554	0.169155	-0.01116	0.203362
	286	0.1586	0.169937	-0.01686	0.201243
	286.2	0.159605	0.173118	-0.0132	0.204929
	286.4	0.159318	0.169719	-0.0103	0.203801
	286.6	0.160316	0.168448	-0.01532	0.203495
	286.8	0.163567	0.172697	-0.01909	0.201784
	287	0.15862	0.171071	-0.01604	0.204203
	287.2	0.156664	0.17173	-0.01271	0.204576
	287.4	0.16125	0.169486	-0.01407	0.202544
	287.6	0.157029	0.173427	-0.01666	0.206637
	287.8	0.161623	0.170991	-0.01775	0.204931
	288	0.161992	0.170121	-0.01811	0.201813
	288.2	0.157139	0.169394	-0.0127	0.20361
	288.4	0.16121	0.170908	-0.01719	0.202833
	288.6	0.157621	0.173223	-0.01599	0.207638
	288.8	0.162783	0.170036	-0.01112	0.205086
	289	0.162613	0.173762	-0.01717	0.202473
	289.2	0.164844	0.173726	-0.01632	0.206134
	289.4	0.166423	0.171399	-0.0131	0.206007
	289.6	0.156797	0.168501	-0.01692	0.207539
	289.8	0.16251	0.168385	-0.01491	0.205166
	290	0.165113	0.173777	-0.01111	0.207266
	290.2	0.163041	0.173241	-0.01881	0.203167
	290.4	0.162953	0.171941	-0.01773	0.199091
	290.6	0.159911	0.17371	-0.01331	0.202762
	290.8	0.160129	0.169487	-0.01521	0.207788
	291	0.160983	0.172039	-0.01236	0.207129
	291.2	0.161771	0.172904	-0.01497	0.204398
	291.4	0.162803	0.173475	-0.01218	0.207963
	291.6	0.16557	0.170398	-0.01633	0.204868
	291.8	0.163042	0.171752	-0.01132	0.203544
	292	0.1645	0.171207	-0.0145	0.205134
	292.2	0.166322	0.174158	-0.01585	0.202598
	292.4	0.159946	0.172014	-0.01775	0.209801
	292.6	0.167274	0.170731	-0.01793	0.206461
	292.8	0.162494	0.170876	-0.01524	0.204949
	293	0.167713	0.174068	-0.01988	0.202213
	293.2	0.164163	0.173477	-0.01564	0.207823
	293.4	0.161268	0.172513	-0.01682	0.208689
	293.6	0.164154	0.172106	-0.01498	0.208183
	293.8	0.166154	0.170833	-0.01511	0.202764
	294	0.166355	0.174311	-0.01416	0.203793
	294.2	0.162293	0.173947	-0.01374	0.206999
	294.4	0.164559	0.173148	-0.01729	0.203134
	294.6	0.164259	0.173511	-0.01011	0.208581
	294.8	0.162542	0.174133	-0.0144	0.207315
	295	0.164053	0.170636	-0.01574	0.205033
	295.2	0.163337	0.175515	-0.01495	0.203626
	295.4	0.163002	0.171512	-0.01434	0.20524
	295.6	0.166515	0.176349	-0.0142	0.206486
	295.8	0.167246	0.178897	-0.01764	0.202371
	296	0.164517	0.175225	-0.01479	0.209408
	296.2	0.164088	0.172047	-0.01397	0.207072
	296.4	0.165563	0.173679	-0.01541	0.209379
	296.6	0.164372	0.174113	-0.01597	0.20804
	296.8	0.161825	0.173321	-0.01277	0.205226
	297	0.164603	0.173961	-0.01877	0.208055
	297.2	0.164015	0.174747	-0.01514	0.207959
	297.4	0.1636	0.173337	-0.02024	0.208206
	297.6	0.167096	0.173302	-0.0164	0.210116
	297.8	0.16328	0.171638	-0.01384	0.207485
	298	0.163485	0.178185	-0.01312	0.206899
	298.2	0.164692	0.173063	-0.01892	0.204273
	298.4	0.165487	0.179692	-0.01572	0.208448
	298.6	0.164657	0.178022	-0.01695	0.208725
	298.8	0.162986	0.173017	-0.018	0.209119
	299	0.16394	0.175778	-0.01612	0.209048
	299.2	0.167719	0.174526	-0.01537	0.206557
	299.4	0.161967	0.175297	-0.01317	0.207286
	299.6	0.162502	0.176559	-0.01274	0.211322
	299.8	0.168133	0.174482	-0.01576	0.209114
	300	0.163287	0.176946	-0.0143	0.206605
	300.2	0.164643	0.17294	-0.01722	0.208845
	300.4	0.162561	0.177085	-0.01657	0.204449
	300.6	0.163735	0.182025	-0.01629	0.209432
	300.8	0.165785	0.177626	-0.01663	0.209172
	301	0.166223	0.176428	-0.01455	0.209357
	301.2	0.16531	0.177382	-0.01625	0.211672
	301.4	0.164136	0.175147	-0.01223	0.207074
	301.6	0.164988	0.178074	-0.01636	0.209892
	301.8	0.165329	0.173611	-0.02073	0.214611
	302	0.164467	0.177519	-0.01412	0.20586
	302.2	0.165395	0.178985	-0.0167	0.210247
	302.4	0.16712	0.176807	-0.01546	0.210772
	302.6	0.166644	0.172944	-0.01452	0.210282
	302.8	0.168228	0.174628	-0.01524	0.210359
	303	0.164827	0.174388	-0.01232	0.209611
	303.2	0.163916	0.176356	-0.01522	0.207348
	303.4	0.161692	0.178031	-0.01847	0.215647
	303.6	0.16094	0.175532	-0.01495	0.207671
	303.8	0.16776	0.175425	-0.01488	0.214184
	304	0.165249	0.179157	-0.02014	0.209779
	304.2	0.164627	0.175894	-0.01542	0.211335
	304.4	0.164125	0.181222	-0.0119	0.210852
	304.6	0.166012	0.178012	-0.01724	0.21213
	304.8	0.166392	0.181151	-0.01135	0.208814
	305	0.166016	0.177606	-0.01491	0.208661
	305.2	0.167056	0.177366	-0.01678	0.209643
	305.4	0.164002	0.173559	-0.01311	0.210422
	305.6	0.167526	0.177664	-0.01124	0.209155
	305.8	0.162654	0.174719	-0.01155	0.21189
	306	0.168287	0.176133	-0.01423	0.209555
	306.2	0.167354	0.176222	-0.02095	0.210249
	306.4	0.167864	0.175831	-0.01285	0.209709
	306.6	0.16595	0.17492	-0.01487	0.21021
	306.8	0.171098	0.178037	-0.01215	0.211603
	307	0.167755	0.178206	-0.01957	0.206272
	307.2	0.16622	0.175595	-0.01539	0.213938
	307.4	0.167955	0.179424	-0.01507	0.215278
	307.6	0.170076	0.172379	-0.01423	0.213487
	307.8	0.167557	0.176298	-0.01631	0.210745
	308	0.168002	0.178568	-0.01219	0.211704
	308.2	0.167586	0.180083	-0.0147	0.20922
	308.4	0.169595	0.175652	-0.01404	0.209027
	308.6	0.170319	0.174077	-0.01275	0.209582
	308.8	0.169393	0.179254	-0.01317	0.211989
	309	0.166866	0.179749	-0.01429	0.208045
	309.2	0.167657	0.177634	-0.01236	0.211186
	309.4	0.167184	0.179881	-0.01518	0.211377
	309.6	0.169566	0.176628	-0.01862	0.215084
	309.8	0.169027	0.173108	-0.01558	0.212513
	310	0.171691	0.177059	-0.02033	0.2132
	310.2	0.170172	0.175108	-0.01769	0.216185
	310.4	0.166555	0.181035	-0.01732	0.210983
	310.6	0.164956	0.176225	-0.01257	0.213439
	310.8	0.164634	0.179731	-0.0172	0.214363
	311	0.164268	0.175527	-0.01109	0.208533
	311.2	0.169092	0.182667	-0.01158	0.214633
	311.4	0.165897	0.181818	-0.01583	0.212085
	311.6	0.17349	0.178779	-0.0156	0.21249
	311.8	0.171247	0.175867	-0.01892	0.214632
	312	0.168045	0.174159	-0.01554	0.212367
	312.2	0.170785	0.177843	-0.01655	0.211544
	312.4	0.163567	0.180757	-0.0148	0.213891
	312.6	0.169806	0.176692	-0.01287	0.214565
	312.8	0.1679	0.177711	-0.01527	0.215768
	313	0.168574	0.18271	-0.01563	0.210586
	313.2	0.170449	0.174175	-0.01551	0.209937
	313.4	0.168602	0.178875	-0.01374	0.211433
	313.6	0.166261	0.181371	-0.01437	0.210611
	313.8	0.166613	0.170624	-0.01683	0.211037
	314	0.16946	0.177901	-0.0161	0.211946
	314.2	0.165794	0.178332	-0.01603	0.213733
	314.4	0.167378	0.184521	-0.01738	0.214928
	314.6	0.17034	0.179935	-0.01825	0.213125
	314.8	0.169269	0.179979	-0.01348	0.210507
	315	0.1727	0.179393	-0.0148	0.213512
	315.2	0.168559	0.178519	-0.0173	0.21318
	315.4	0.167053	0.181808	-0.01942	0.211014
	315.6	0.166259	0.176598	-0.01163	0.21551
	315.8	0.168941	0.180924	-0.02095	0.210332
	316	0.167806	0.178509	-0.01317	0.210366
	316.2	0.16617	0.179698	-0.01336	0.217279
	316.4	0.170423	0.178898	-0.01045	0.21118
	316.6	0.171716	0.176765	-0.01096	0.214166
	316.8	0.17078	0.180687	-0.01922	0.213811
	317	0.170109	0.179291	-0.0153	0.214412
	317.2	0.168913	0.181229	-0.01833	0.218786
	317.4	0.167038	0.176345	-0.01586	0.211655
	317.6	0.16588	0.181402	-0.01663	0.214203
	317.8	0.169972	0.179112	-0.01573	0.21361
	318	0.170728	0.181048	-0.01655	0.215253
	318.2	0.167432	0.179191	-0.01532	0.212705
	318.4	0.16791	0.180932	-0.01798	0.217862
	318.6	0.170048	0.176608	-0.01699	0.214755
	318.8	0.172272	0.178969	-0.01596	0.217168
	319	0.167328	0.180365	-0.01429	0.215221
	319.2	0.170164	0.18015	-0.01631	0.212737
	319.4	0.169434	0.180056	-0.01302	0.212843
	319.6	0.168547	0.182449	-0.01398	0.218669
	319.8	0.171492	0.180789	-0.0192	0.213816
	320	0.168777	0.179701	-0.01351	0.216749
	320.2	0.169174	0.184303	-0.01684	0.217491
	320.4	0.170185	0.181099	-0.0158	0.214026
	320.6	0.16624	0.181007	-0.01636	0.221639
	320.8	0.170484	0.181685	-0.01821	0.214743
	321	0.169434	0.17853	-0.0176	0.217437
	321.2	0.172283	0.183068	-0.01345	0.212977
	321.4	0.172744	0.182414	-0.01377	0.218235
	321.6	0.168813	0.183122	-0.01707	0.217802
	321.8	0.174069	0.184348	-0.01494	0.218618
	322	0.172321	0.18195	-0.01819	0.216744
	322.2	0.172647	0.181292	-0.01581	0.215718
	322.4	0.172699	0.182142	-0.01779	0.217586
	322.6	0.172644	0.17894	-0.01374	0.20927
	322.8	0.167919	0.183352	-0.01714	0.213081
	323	0.169288	0.180338	-0.01743	0.212265
	323.2	0.169587	0.184018	-0.01536	0.217007
	323.4	0.173429	0.180914	-0.01781	0.217289
	323.6	0.17726	0.177815	-0.01306	0.214843
	323.8	0.170576	0.17344	-0.01511	0.212998
	324	0.17738	0.181143	-0.0112	0.212447
	324.2	0.170644	0.177591	-0.01589	0.215635
	324.4	0.174029	0.182842	-0.01759	0.216223
	324.6	0.166729	0.181166	-0.0168	0.216713
	324.8	0.171537	0.181387	-0.01613	0.220722
	325	0.168784	0.180083	-0.01591	0.217224
	325.2	0.171659	0.182532	-0.01427	0.217417
	325.4	0.169666	0.178475	-0.01379	0.218641
	325.6	0.166572	0.182172	-0.01438	0.215831
	325.8	0.170509	0.181448	-0.01426	0.215501
	326	0.169288	0.181427	-0.01779	0.214542
	326.2	0.172009	0.181426	-0.0204	0.214441
	326.4	0.168945	0.184003	-0.01649	0.217097
	326.6	0.174519	0.17892	-0.01907	0.219123
	326.8	0.171955	0.186885	-0.01844	0.22085
	327	0.172463	0.179319	-0.0196	0.218402
	327.2	0.1704	0.177685	-0.01342	0.219293
	327.4	0.168154	0.180288	-0.01621	0.21889
	327.6	0.171386	0.183546	-0.01405	0.216168
	327.8	0.171752	0.182882	-0.01678	0.21194
	328	0.173592	0.184338	-0.01746	0.219841
	328.2	0.174064	0.183204	-0.01637	0.219669
	328.4	0.173122	0.180942	-0.01477	0.220377
	328.6	0.172169	0.182564	-0.02226	0.217143
	328.8	0.169235	0.183838	-0.01729	0.218138
	329	0.171441	0.184273	-0.01845	0.21956
	329.2	0.172351	0.187796	-0.01577	0.220145
	329.4	0.172539	0.183567	-0.02146	0.21996
	329.6	0.171418	0.181644	-0.01717	0.218145
	329.8	0.174786	0.18518	-0.01486	0.221993
	330	0.174462	0.181277	-0.01384	0.215054
	330.2	0.172328	0.182392	-0.01432	0.217338
	330.4	0.173216	0.184601	-0.01373	0.215707
	330.6	0.170015	0.184714	-0.01517	0.216953
	330.8	0.17428	0.182119	-0.01374	0.220272
	331	0.171387	0.184663	-0.01578	0.215501
	331.2	0.173473	0.185612	-0.01436	0.215152
	331.4	0.177998	0.182878	-0.01628	0.217813
	331.6	0.17471	0.181674	-0.0159	0.219753
	331.8	0.173267	0.186199	-0.0139	0.217361
	332	0.171966	0.176841	-0.01529	0.218524
	332.2	0.1725	0.185324	-0.01878	0.217039
	332.4	0.173303	0.185825	-0.01639	0.221342
	332.6	0.175584	0.18596	-0.01533	0.226162
	332.8	0.172845	0.184337	-0.01173	0.221748
	333	0.174698	0.183402	-0.01758	0.2186
	333.2	0.175626	0.187346	-0.01502	0.218825
	333.4	0.178241	0.182525	-0.01247	0.218229
	333.6	0.172783	0.186128	-0.01564	0.220657
	333.8	0.173149	0.186508	-0.0165	0.224787
	334	0.174216	0.185884	-0.01354	0.219572
	334.2	0.174323	0.185606	-0.016	0.223389
	334.4	0.174968	0.187086	-0.01721	0.219826
	334.6	0.176081	0.183959	-0.01703	0.221402
	334.8	0.173752	0.181018	-0.01653	0.221529
	335	0.173313	0.185316	-0.01338	0.222294
	335.2	0.175464	0.183881	-0.01596	0.220892
	335.4	0.172294	0.183528	-0.01752	0.218396
	335.6	0.176949	0.186947	-0.01536	0.218208
	335.8	0.176342	0.184178	-0.01568	0.220541
	336	0.169371	0.18618	-0.01743	0.219824
	336.2	0.176122	0.190071	-0.0125	0.218631
	336.4	0.175519	0.182426	-0.01555	0.222745
	336.6	0.171199	0.189151	-0.01613	0.221319
	336.8	0.179938	0.181709	-0.01688	0.222331
	337	0.174571	0.188799	-0.01642	0.225406
	337.2	0.172505	0.187703	-0.02029	0.218926
	337.4	0.17903	0.183765	-0.01976	0.22014
	337.6	0.174775	0.182692	-0.01865	0.220871
	337.8	0.17455	0.185274	-0.01373	0.221139
	338	0.178952	0.190076	-0.0185	0.222131
	338.2	0.171581	0.185246	-0.01647	0.223348
	338.4	0.172016	0.187226	-0.01832	0.222713
	338.6	0.178811	0.18637	-0.01333	0.221684
	338.8	0.180091	0.184609	-0.01658	0.224045
	339	0.175971	0.185958	-0.01596	0.221574
	339.2	0.177456	0.184804	-0.01564	0.221574
	339.4	0.175445	0.183492	-0.01429	0.220905
	339.6	0.173356	0.184742	-0.01785	0.22467
	339.8	0.176946	0.187011	-0.01685	0.224071
	340	0.177097	0.184915	-0.01858	0.219362
	340.2	0.176712	0.185917	-0.01568	0.221135
	340.4	0.176799	0.189016	-0.01835	0.220879
	340.6	0.175426	0.184935	-0.01651	0.223678
	340.8	0.17432	0.186805	-0.01529	0.223089
	341	0.173018	0.182473	-0.0161	0.220404
	341.2	0.173627	0.188177	-0.0165	0.221706
	341.4	0.175637	0.187446	-0.01678	0.220467
	341.6	0.178922	0.19036	-0.01753	0.223259
	341.8	0.175363	0.189161	-0.01417	0.223778
	342	0.174173	0.185763	-0.01792	0.22193
	342.2	0.179718	0.189331	-0.01793	0.221101
	342.4	0.176209	0.188159	-0.01517	0.222971
	342.6	0.176565	0.184374	-0.01784	0.223572
	342.8	0.178964	0.18804	-0.01142	0.223557
	343	0.172627	0.187067	-0.01373	0.221921
	343.2	0.174235	0.187263	-0.01613	0.22365
	343.4	0.175237	0.188308	-0.02067	0.224358
	343.6	0.178622	0.188358	-0.01409	0.223749
	343.8	0.174351	0.1821	-0.01479	0.22086
	344	0.175189	0.184787	-0.01184	0.220146
	344.2	0.174504	0.185743	-0.019	0.217946
	344.4	0.177784	0.184573	-0.01578	0.222793
	344.6	0.177242	0.191345	-0.01825	0.221273
	344.8	0.178628	0.187052	-0.01883	0.2228
	345	0.176863	0.185516	-0.01327	0.223829
	345.2	0.177576	0.189849	-0.01711	0.219799
	345.4	0.1749	0.188335	-0.01748	0.229743
	345.6	0.176563	0.189139	-0.01494	0.224887
	345.8	0.176446	0.186983	-0.01184	0.223201
	346	0.176702	0.192245	-0.0206	0.22639
	346.2	0.178317	0.185489	-0.01718	0.222259
	346.4	0.173591	0.18926	-0.0139	0.224932
	346.6	0.177786	0.185553	-0.02076	0.219038
	346.8	0.174307	0.190773	-0.02031	0.226914
	347	0.180609	0.192348	-0.01661	0.222083
	347.2	0.175715	0.188299	-0.01914	0.228937
	347.4	0.17646	0.187189	-0.01692	0.221983
	347.6	0.175279	0.192423	-0.01176	0.225023
	347.8	0.174065	0.189129	-0.01801	0.224799
	348	0.175216	0.18686	-0.0199	0.22427
	348.2	0.175824	0.189184	-0.01805	0.227007
	348.4	0.177089	0.188186	-0.01698	0.226859
	348.6	0.176309	0.190007	-0.01374	0.226244
	348.8	0.17539	0.190418	-0.01644	0.225728
	349	0.176686	0.18759	-0.01751	0.227912
	349.2	0.179826	0.193138	-0.01353	0.225879
	349.4	0.180135	0.187322	-0.01491	0.220404
	349.6	0.173622	0.18993	-0.01494	0.222292
	349.8	0.180341	0.188599	-0.01878	0.224961
	350	0.176035	0.186236	-0.0167	0.228562
	350.2	0.17815	0.192774	-0.01867	0.220919
	350.4	0.177746	0.187709	-0.01569	0.226861
	350.6	0.18018	0.188073	-0.01362	0.226628
	350.8	0.182273	0.193125	-0.01772	0.224446
	351	0.179095	0.189127	-0.01911	0.230339
	351.2	0.178235	0.190534	-0.02126	0.223571
	351.4	0.178023	0.190641	-0.01821	0.226615
	351.6	0.179047	0.187841	-0.01849	0.224284
	351.8	0.18003	0.190126	-0.0171	0.227613
	352	0.176803	0.192556	-0.01767	0.227478
	352.2	0.182881	0.18943	-0.0172	0.224003
	352.4	0.176141	0.188813	-0.01649	0.224817
	352.6	0.178048	0.188461	-0.01519	0.227482
	352.8	0.180725	0.189937	-0.01503	0.223638
	353	0.177427	0.19124	-0.0169	0.228798
	353.2	0.181351	0.189998	-0.01955	0.228036
	353.4	0.181433	0.192337	-0.01654	0.233119
	353.6	0.182148	0.191347	-0.01943	0.225621
	353.8	0.176339	0.187963	-0.01561	0.233928
	354	0.17648	0.190645	-0.01353	0.224363
	354.2	0.181014	0.190798	-0.01475	0.226784
	354.4	0.175439	0.189057	-0.01475	0.226867
	354.6	0.18348	0.190254	-0.01554	0.227924
	354.8	0.179556	0.189478	-0.01489	0.228222
	355	0.182849	0.191132	-0.01768	0.228399
	355.2	0.177261	0.187356	-0.01936	0.226923
	355.4	0.178813	0.186129	-0.01836	0.228605
	355.6	0.180565	0.189092	-0.01683	0.228559
	355.8	0.180786	0.186164	-0.0183	0.227304
	356	0.181299	0.189065	-0.01688	0.224241
	356.2	0.177676	0.191975	-0.01457	0.229177
	356.4	0.178778	0.189101	-0.02105	0.232183
	356.6	0.179209	0.1892	-0.02135	0.228279
	356.8	0.180728	0.192358	-0.01772	0.229139
	357	0.176057	0.19138	-0.01556	0.229087
	357.2	0.178559	0.19309	-0.01432	0.228158
	357.4	0.176664	0.192804	-0.01795	0.224816
	357.6	0.182216	0.188837	-0.02144	0.23175
	357.8	0.17914	0.193926	-0.01941	0.226583
	358	0.178366	0.190221	-0.01955	0.227133
	358.2	0.174411	0.187126	-0.01736	0.222357
	358.4	0.178666	0.191217	-0.01446	0.229556
	358.6	0.178744	0.193454	-0.01541	0.227423
	358.8	0.180281	0.191058	-0.01252	0.2296
	359	0.17736	0.186708	-0.01645	0.230384
	359.2	0.177808	0.190043	-0.01519	0.23269
	359.4	0.182275	0.192617	-0.01534	0.230469
	359.6	0.182024	0.190927	-0.01594	0.228731
	359.8	0.182261	0.194993	-0.01483	0.226932
	360	0.178445	0.190108	-0.00248	0.22391
	360.2	0.181137	0.186948	-0.00463	0.226329
	360.4	0.175994	0.186516	-0.00109	0.226439
	360.6	0.173938	0.184075	-0.00564	0.222033
	360.8	0.17976	0.18603	-0.00479	0.223221
	361	0.173496	0.184788	-0.00462	0.226404
	361.2	0.173428	0.1919	-0.00862	0.224083
	361.4	0.172588	0.183282	-0.00849	0.221028
	361.6	0.17616	0.187281	-0.00354	0.224217
	361.8	0.175298	0.183064	-0.00462	0.221476
	362	0.177168	0.184547	-0.00781	0.22379
	362.2	0.171493	0.183124	-0.00609	0.218942
	362.4	0.17936	0.186017	-0.00272	0.221594
	362.6	0.169876	0.18712	-0.00804	0.222076
	362.8	0.176544	0.187457	-0.00463	0.225183
	363	0.17185	0.182997	-0.0046	0.223214
	363.2	0.172862	0.183622	-0.0064	0.220322
	363.4	0.171043	0.186876	-0.00669	0.220324
	363.6	0.171625	0.185077	-0.00201	0.223226
	363.8	0.172475	0.184306	-0.00923	0.221327
	364	0.17596	0.183016	-0.00533	0.21528
	364.2	0.171672	0.184941	-0.0111	0.219556
	364.4	0.172018	0.178519	-0.00394	0.219271
	364.6	0.175205	0.179433	-0.00602	0.215666
	364.8	0.170108	0.18228	-0.00561	0.217483
	365	0.171104	0.188935	-0.00408	0.220179
	365.2	0.171436	0.178922	-0.00897	0.217838
	365.4	0.169872	0.183555	-0.0055	0.219697
	365.6	0.173454	0.181552	-0.00724	0.218235
	365.8	0.170498	0.18911	-0.00659	0.218134
	366	0.172535	0.178281	-0.00904	0.220906
	366.2	0.172097	0.18167	-0.00884	0.220587
	366.4	0.171381	0.182724	-0.00472	0.215049
	366.6	0.173942	0.179909	-0.00285	0.217909
	366.8	0.172944	0.179587	-0.00603	0.217096
	367	0.169631	0.182517	-0.00441	0.217821
	367.2	0.165115	0.179698	-0.0045	0.222632
	367.4	0.169698	0.183066	-0.00651	0.223457
	367.6	0.171262	0.179215	-0.00424	0.218791
	367.8	0.172398	0.180491	-0.003	0.218005
	368	0.172101	0.184809	-0.00662	0.220154
	368.2	0.168868	0.182857	-0.0044	0.220435
	368.4	0.166737	0.181418	-0.00577	0.219917
	368.6	0.17283	0.182304	-0.00798	0.219648
	368.8	0.171662	0.182314	-0.00739	0.214662
	369	0.169915	0.179701	-0.00638	0.219193
	369.2	0.169782	0.179622	-0.00541	0.219191
	369.4	0.170215	0.185017	-0.00441	0.214942
	369.6	0.169325	0.179346	-0.00832	0.218231
	369.8	0.172044	0.17931	-0.00354	0.216559
	370	0.171292	0.178664	-0.00981	0.21935
	370.2	0.166638	0.181461	-0.00249	0.219692
	370.4	0.168235	0.18227	-0.00434	0.216747
	370.6	0.168074	0.181338	-0.00734	0.213816
	370.8	0.170827	0.18068	-0.00483	0.216829
	371	0.167257	0.18406	-0.00414	0.212631
	371.2	0.170866	0.181919	-0.00217	0.214717
	371.4	0.170515	0.179697	-0.00853	0.214904
	371.6	0.172178	0.180252	-0.00703	0.215973
	371.8	0.169611	0.179321	-0.00414	0.213941
	372	0.170595	0.17731	-0.0048	0.218891
	372.2	0.167973	0.177388	-0.00452	0.21717
	372.4	0.167623	0.181907	-0.00557	0.217234
	372.6	0.168206	0.178356	-0.00704	0.217421
	372.8	0.168053	0.184569	-0.00571	0.212202
	373	0.170634	0.180944	-0.0021	0.21562
	373.2	0.170115	0.179833	-0.00576	0.210171
	373.4	0.16915	0.181244	-0.00959	0.213848
	373.6	0.168662	0.179877	-0.00764	0.216688
	373.8	0.168582	0.177716	-0.00586	0.213458
	374	0.16628	0.178297	-0.00418	0.220345
	374.2	0.167848	0.181838	-0.00737	0.213888
	374.4	0.16956	0.175976	-0.01037	0.214646
	374.6	0.171589	0.17813	-0.00594	0.214739
	374.8	0.171327	0.177579	-0.00529	0.214596
	375	0.170779	0.179011	-0.00614	0.212727
	375.2	0.167637	0.178896	-0.00407	0.216158
	375.4	0.169417	0.181238	-0.00868	0.218272
	375.6	0.170795	0.183585	-0.01001	0.213266
	375.8	0.169116	0.178491	-0.00659	0.214039
	376	0.169635	0.177831	-0.00592	0.214762
	376.2	0.163171	0.181471	-0.00956	0.215482
	376.4	0.162503	0.178369	-0.00518	0.212838
	376.6	0.170005	0.178057	-0.00606	0.216762
	376.8	0.166313	0.179326	-0.01043	0.21306
	377	0.162462	0.18121	-0.00798	0.209778
	377.2	0.170383	0.179356	-0.00572	0.213184
	377.4	0.166394	0.181761	-0.00709	0.216623
	377.6	0.166849	0.179614	-0.00757	0.21345
	377.8	0.168636	0.176872	-0.00597	0.216888
	378	0.165657	0.177607	3.95e-05	0.214441
	378.2	0.166488	0.176577	-0.00437	0.212353
	378.4	0.172513	0.17822	-0.01015	0.214791
	378.6	0.16483	0.174564	-0.00555	0.216348
	378.8	0.170603	0.180926	-0.00624	0.212656
	379	0.164519	0.176846	-0.00426	0.215421
	379.2	0.166909	0.177377	-0.00551	0.214938
	379.4	0.169481	0.175699	-0.00266	0.212485
	379.6	0.167955	0.174946	-0.01107	0.215293
	379.8	0.167264	0.176248	-0.00473	0.214991
	380	0.16593	0.179597	-0.00612	0.209533
	380.2	0.167362	0.17998	-0.00552	0.217361
	380.4	0.169123	0.17784	-0.00091	0.21805
	380.6	0.166559	0.176673	-0.00759	0.212542
	380.8	0.167155	0.177624	-0.00101	0.209754
	381	0.169203	0.180083	-0.00702	0.215122
	381.2	0.167419	0.174274	-0.00312	0.214683
	381.4	0.167021	0.178543	-0.00648	0.210027
	381.6	0.164862	0.178767	-0.00402	0.214849
	381.8	0.171169	0.181814	-0.00319	0.215407
	382	0.166114	0.180529	-0.00502	0.213457
	382.2	0.164796	0.174471	-0.00288	0.213524
	382.4	0.172605	0.176112	-0.00497	0.215542
	382.6	0.171199	0.175413	-0.00212	0.213904
	382.8	0.166345	0.175456	-0.00369	0.212242
	383	0.171243	0.172082	-0.00416	0.212639
	383.2	0.167339	0.178807	-0.00259	0.216327
	383.4	0.166957	0.177418	-0.00526	0.213122
	383.6	0.167301	0.178999	-0.00396	0.211595
	383.8	0.16502	0.178143	-0.00771	0.211594
	384	0.169967	0.180526	-0.00157	0.215858
	384.2	0.168959	0.17696	-0.00848	0.216059
	384.4	0.167406	0.1793	-0.00585	0.214812
	384.6	0.170656	0.177719	-0.00257	0.216178
	384.8	0.169263	0.177029	-0.00358	0.211138
	385	0.169072	0.177871	-0.00619	0.215613
	385.2	0.165533	0.175738	-0.00533	0.21099
	385.4	0.164355	0.180008	-0.00135	0.211198
	385.6	0.168167	0.17573	-0.00339	0.213342
	385.8	0.165964	0.17427	-0.00826	0.208976
	386	0.165968	0.176423	-0.00432	0.21149
	386.2	0.165829	0.178511	-0.00683	0.210955
	386.4	0.169208	0.176007	-0.00413	0.216562
	386.6	0.174228	0.179771	-0.00186	0.215436
	386.8	0.165763	0.180306	-0.00993	0.211898
	387	0.171179	0.176555	-0.00499	0.213344
	387.2	0.163811	0.176572	-0.00154	0.212479
	387.4	0.16828	0.175879	-0.00778	0.21244
	387.6	0.166589	0.176052	-0.00793	0.213607
	387.8	0.165643	0.171955	0.003691	0.210656
	388	0.164861	0.17672	-0.00605	0.212668
	388.2	0.168037	0.175186	-0.00707	0.210952
	388.4	0.165676	0.17294	-0.00602	0.21602
	388.6	0.169718	0.17619	-0.00472	0.20931
	388.8	0.168127	0.177834	-0.00895	0.209429
	389	0.168464	0.183094	-0.00302	0.21018
	389.2	0.168268	0.179119	-0.00794	0.20829
	389.4	0.169852	0.171717	-0.00241	0.210868
	389.6	0.166295	0.173127	-0.00509	0.21336
	389.8	0.168893	0.1755	-0.00361	0.213257
	390	0.168424	0.177209	-0.0051	0.210299
	390.2	0.166163	0.175833	-0.0106	0.212108
	390.4	0.168265	0.17776	-0.00155	0.210526
	390.6	0.173019	0.177257	-0.00624	0.211871
	390.8	0.167496	0.174146	-0.00635	0.214156
	391	0.17227	0.175956	-0.00711	0.210002
	391.2	0.165127	0.176326	-0.00311	0.208804
	391.4	0.165601	0.174487	-0.00653	0.21063
	391.6	0.167073	0.177761	-0.0081	0.211135
	391.8	0.164179	0.175446	-0.00405	0.211045
	392	0.168018	0.177198	-0.00805	0.212337
	392.2	0.170965	0.178231	-0.00454	0.213906
	392.4	0.169686	0.174281	-0.00585	0.207617
	392.6	0.166133	0.174151	-0.00149	0.213773
	392.8	0.166917	0.175605	-0.00101	0.20862
	393	0.163287	0.172888	-0.00495	0.209484
	393.2	0.166342	0.177807	-0.00143	0.212583
	393.4	0.166551	0.178694	-0.00504	0.205156
	393.6	0.167054	0.174269	-0.00026	0.212115
	393.8	0.165631	0.179749	-0.00382	0.210597
	394	0.168188	0.182042	-0.00527	0.205802
	394.2	0.166969	0.174438	-0.00226	0.208576
	394.4	0.162279	0.178288	-0.00323	0.210132
	394.6	0.168546	0.175842	-0.0064	0.209362
	394.8	0.169218	0.172153	-0.00573	0.211357
	395	0.169829	0.176869	-0.0048	0.210503
	395.2	0.167715	0.178072	0.000115	0.206972
	395.4	0.166485	0.17628	-0.00476	0.208321
	395.6	0.164371	0.173701	-0.00168	0.209192
	395.8	0.16698	0.174995	-0.00365	0.211788
	396	0.168097	0.176194	-0.00818	0.210077
	396.2	0.168629	0.170536	-0.00477	0.213642
	396.4	0.167843	0.180578	-0.00423	0.206313
	396.6	0.171472	0.172457	-0.00648	0.211695
	396.8	0.163775	0.17775	-0.0045	0.210257
	397	0.165678	0.174631	-0.00465	0.205144
	397.2	0.16662	0.175009	-0.00228	0.211939
	397.4	0.169263	0.174998	-0.00472	0.209664
	397.6	0.163594	0.175519	-0.00275	0.208841
	397.8	0.165249	0.172723	-0.00258	0.209458
	398	0.169262	0.179957	-0.00393	0.214016
	398.2	0.167407	0.1737	-0.00439	0.207715
	398.4	0.165114	0.175107	-0.00409	0.204937
	398.6	0.160975	0.173274	-0.00087	0.208395
	398.8	0.169047	0.178539	-0.00349	0.204865
	399	0.165626	0.177671	-0.00152	0.211121
	399.2	0.166097	0.175099	-0.00534	0.208307
	399.4	0.165195	0.172134	-0.00438	0.211206
[truncated: 2,467 more rows]

## Sheet: Fig. 3i
		Relative WRKY72 RNA level
		MH63	Bph14	Bph14-Bisp-10	Bph14-Bisp-37	Bph14-Bisp-32
		1.16	1	1.75	5.96	10.79
		0.92	0.79	2.45	6.27	9.64
		0.71	0.97	2.37	4.02	10.11

## Sheet: Fig. 3j
		Free SA (μg/g FW)
		Bph14	Bph14-Bisp-10	Bph14-Bisp-37	Bph14-Bisp-32
		8.391	13.269	33.407	45.728
		8.834	17.668	17.015	39.75
		8.087	23.151	18.527	38.172

## Sheet: Fig. 3l
		BPH resisatnce scores
		Bph14	Bph14-Bisp-10	Bph14-Bisp-37	Bph14-Bisp-32
		9	4	3	3
		9	3	3	3
		9	3	3	3
		9	4	3	1
		9	5	3	1
		8	2	3	3
		8	2	4	1
		7	1	4	1
		7	3	4	2
		7	3	4	2
		6	3	1	3
		7	4	2	3
		6	3	2	2
		7	3	2	2
		9	3	1	2
		9	5	3	1
		9	2	4	1
		9	3	4	3
		9	3	4	3
		9	3	4	3
		7	4	3	2
		7	4	3	2
		7	3	3	1
		8	1	2	1
		8	2	2	1
		8	2	2	2
		8	3	1	2
		8	4	2	3
		9	4	1	3
		9	5	2	3
		7	4	3	3
		9	4	3	2
		9	4	4	2
		9	5	4	1
		7	5	3	1
		7	3	2	2

## Sheet: Fig. 3m
		BPH weight gain (mg)
		Bph14	Bph14-Bisp-10	Bph14-Bisp-37	Bph14-Bisp-32
		0.23	0.33	0.18	0.21
		1.08	0.31	0.25	0.22
		0.15	-0.24	0.31	0.21
		0.47	-0.19	0.35	-0.17
		0.53	0.1	0.35	0.09
		0.89	0.12	0.51	0.26
		0.18	0.09	0.41	0.42
		0.42	0.23	0.42	0.49
		0.54	0.57	0.53	0.51
		0.46	0.33	0.42	0.29
		0.67	0.38	0.21	0.21
		0.39	0.42	0.34	0.18
		0.54	0.69	0.55	0.23
		0.43	0.83	0.13	0.32
		0.27	0.29	0.44	0.14
		0.44	0.41	0.11	0.19
		0.64	0.45	0.44	0.29
		0.87	0.32	0.35	0.75
		0.51	0.39	0.21	0.23
		0.42	0.19	0.32	0.47
		0.73	1.04	0.19	0.21
		0.63	0.63	0.33	0.11

## Sheet: Fig. 3o
			Plant height (cm)
			Bph14	Bph14-Bisp-10	Bph14-Bisp-37	Bph14-Bisp-32
			31	32	22	26
			31	35	22	26
			32	22	22	27
			36	26	26	28
			36	27	26	30
			36	28	25	16
			35	25	26	16
			38	26	35	17
			36	27	16	16
			38	28	16	12
			41	30	25	28
			41	39	26	26
			28	40	28	23
			30	26	37	22
			35	31	22	23
			38	31	27	24
			38	28	28	20
			40	41	24	22
			36	41	25	21
			37	35	22	23
			32	38	29	25
