# Supplementary material for: A tripartite rheostat controls self-regulated host plant resistance to insects
Source: Nature. 2023 Jun 14;618(7966):799–807. doi: 10.1038/s41586-023-06197-z (PMC10284691; doi:10.1038/s41586-023-06197-z)
Supplement: Supplementary file 11 — Source Data Fig. 4 [file 41586_2023_6197_MOESM11_ESM.xlsx]

## Sheet: Fig. 4e
	NO. autophagic structures/8 cells
	MH63	Bph14	Bph14-Bisp-10	Bph14-Bisp-37	Bph14-Bisp-32
	4	6	7	8	10
	3	7	10	9	15
	4	3	8	8	12
	6	5	7	12	9
	5	4	6	9	17
