# Supplementary material for: A tripartite rheostat controls self-regulated host plant resistance to insects
Source: Nature. 2023 Jun 14;618(7966):799–807. doi: 10.1038/s41586-023-06197-z (PMC10284691; doi:10.1038/s41586-023-06197-z)
Supplement: Supplementary file 12 — Source Data Fig. 5 [file 41586_2023_6197_MOESM12_ESM.xlsx]

## Sheet: Fig. 5b
	Relative WRKY72 RNA level
	Hours post BPH infestation	Bph14	MH63
	0	5.46	2.61235
		5.67	3.02668
		5.95	2.74375
	6	4.14098	2.07653
		4.5641	2.18819
		4.3319	2.14945
	12	3.5259	1.51691
		3.49469	2.06951
		2.9708	1.48376
	24	2.24017	1.1294
		2.40562	1.53458
		2.03223	1.54053
	36	1.58789	1.35453
		1.63022	1.21368
		1.33235	1.2677
	48	1.50581	1.40718
		1.35162	1.30504
		1.28961	1.08318

## Sheet: Fig. 5e
		Relative WRKY72 RNA level
		Hours post BPH infestation	Bph14	Bph14-Osnbr1--1	Bph14-Osnbr1--2
		0	5.15062	7.3059	6.70664
			5.22673	6.94728	6.39761
			4.92867	7.63783	6.88209
		24	2.12826	2.42985	2.29918
			1.89724	2.48053	2.50001
			1.61302	2.68141	2.72263
		48	1.05243	1.38782	1.31986
			1.14128	1.62629	1.44165
			1.10542	1.29568	1.67595
		72	1.09536	1.03571	1.10666
			0.935383	1.09587	1.01556
			1.03965	0.960322	1.23546

## Sheet: Fig. 5g
		BPH resistance scores
		Bph14	Bph14-Osnbr1--1	Bph14-Osnbr1--2
		7	3	3
		7	3	3
		7	3	2
		8	4	4
		8	3	4
		8	4	3
		9	4	2
		9	3	1
		9	3	3
		6	2	3
		9	3	3
		9	3	3
		9	3	3
		6	1	3
		9	3	3
		9	3	2
		6	3	3
		6	3	3
		7	2	3
		7	3	3
		8	4	2
		8	3	1
		8	3	3
		9	3	3
		9	2	3
		9	3	4
		9	2	1
		9	3	3
		6	3	3
		5	3	3
		7	3	4
		8	3	3
		8	3	2
		8	3	4
		8	3	4
		8	4	3
		8	3	3
		9	3	3
		9	2	3
		9	3	4
		9	3	3
		9	4	4
