# Supplementary material for: A tripartite rheostat controls self-regulated host plant resistance to insects
Source: Nature. 2023 Jun 14;618(7966):799–807. doi: 10.1038/s41586-023-06197-z (PMC10284691; doi:10.1038/s41586-023-06197-z)
Supplement: Supplementary file 13 — Source Data Extended Data Fig. 1 [file 41586_2023_6197_MOESM13_ESM.xlsx]

## Sheet: Extended Data Fig. 1a
	BPH resistance scores
	N14	Bph14
	6	3
	6	3
	8	4
	7	5
	9	3
	9	2
	9	2
	9	2
	9	3
	9	3
	9	3
	9	3
	6	3
	6	3
	7	3
	7	3
	8	4
	9	4
	9	4
	8	5
	9	3
	9	3
	9	3
	9	2
	6	3
	6	3
	7	3
	8	3
	9	3
	9	3
	9	4
	9	4
	6	4
	9	5
	9	3
	8	3

## Sheet: Extended Data Fig. 1b
	Honeydew excretion (mg)
	N14	Bph14
	21.89	5.34
	37.07	6.21
	18.48	3.27
	27.27	12.46
	21.12	6.44
	41.3	11.26
	13.98	12.84
	11.17	6.75
	22.51	7.62
	21.6	14.65
	31.3	17.76
	28.98	6.26
	24.02	4.62
	36.8	8.87
	23.66	8.1
	37.34	16.79
	30.06	8.25
	44.03	9.33
	18.27	7.14
	17.67	5.35

## Sheet: Extended Data Fig. 1f
		Relative expression level of Bisp
		SG	FB	Gut	Carcass
		1621.62	9.10371	34.788	0.928171
		1434.26	10.2069	30.3212	0.886922
		1567.83	8.73286	27.3993	0.93415

## Sheet: Extended Data Fig. 1g
		Relative expression level of Bisp
		Egg	1st	2nd	3rd	4th	5th	Female	Male
		0.738841	1	0.936753	1.38011	0.886056	1.15267	3.84816	1.34077
		0.622343	1.07527	0.700869	1.19953	0.856157	1.48872	3.51237	1.60973
		0.748868	0.835446	0.891337	1.20224	1.21403	1.19433	3.11209	1.26207

## Sheet: Extended Data Fig. 1p
		Normalized fluorescence intensity (Cy3/DAPI)
		anti-BISP			Rabbit serum	anti-NlSP1
		FS	MS	Gut	FS	FS
		0.804047	0.405093	0.001042	0.000285	0.303096
		1.56149	0.384478	0.002123	0.000441	0.184805
		0.774565	0.320628	0.001396	0.000528	0.222692
		0.728249	0.319155	0.000502	0.000385	0.191065
		0.909209	0.352191	0.001233	0.000276	0.191057
