# Supplementary material for: A tripartite rheostat controls self-regulated host plant resistance to insects
Source: Nature. 2023 Jun 14;618(7966):799–807. doi: 10.1038/s41586-023-06197-z (PMC10284691; doi:10.1038/s41586-023-06197-z)
Supplement: Supplementary file 14 — Source Data Extended Data Fig. 2 [file 41586_2023_6197_MOESM14_ESM.xlsx]

## Sheet: Extended Data Fig. 2a
	Relative expression level of Bisp
	CK	GFP-Ri	Days after dsBisp treatment (d)
			1	2	3	4	5	6	7	8	9	10
	152.798	80.8793	2.53878	2.31535	3.56572	2.51771	1.20074	2.01917	5.01518	2.86491	10	13.8862
	130.033	115.47	1.62087	1.07468	1.41191	2.45426	1.02636	1.51637	3.43352	2.00163	14.0194	11.0489
	107.345	174.719	2.16296	1.7439	2.87295	2.60798	1.38653	3.45523	4.49301	2.33906	11.1227	11.2065

## Sheet: Extended Data Fig. 2b
		Weight gain (mg)
		CK	GFP-Ri	Bisp-Ri
		1.44	1.66	1.12
		1.69	1.84	1.71
		2.23	1.95	2.07
		1.91	1.49	0.86
		2.19	1.62	1.63
		1.63	1.88	1.48
		1.26	1.28	0.81
		2.02	1.63	1.57
		1.18	2.06	1.15
		2.36	2.07	1.56
		2.37	1.94	1.71
		1.21	2.15	1.61
		1.66	1.84	1.87
		1.84	1.68	1.98
		1.95	1.29	1.21
		1.49	1.31	1.26
		1.28	1.12	0.7
		1.63	1.58	1
		1.58	1.38	1.29
		1.38	1.3	1.19

## Sheet: Extended Data Fig. 2c
		Honeydew excretion (mg)
		CK	GFP-Ri	Bisp-Ri
		44.48	22.2	28.27
		41.35	32.83	18.94
		38.04	40.29	25.29
		11.81	34.06	6.22
		52.19	35.81	13.86
		15.04	10.44	11.08
		25.12	20.18	6.52
		13.99	35.68	21.13
		18.21	13.6	23.73
		25.08	27.7	26.5
		17.14	34.48	21.32
		23.68	21.35	14.28
		45.08	38.04	41.66
		28.17	11.81	37.23
		14.29	32.19	10.03
		16.33	15.04	30.22
		17.98	18.21	10.24
		37.97	25.08	12.85
		22.97	37.97	20.25
		30.87	22.97	12.33

## Sheet: Extended Data Fig. 2d
	BPH survival rate (%)
	Days of BPH infestation	CK					GFP-Ri					Bisp-Ri
	1	100	100	100	100	100	100	100	100	100	100	100	100	100	100	100
	2	100	100	90	90	90	100	100	90	90	90	100	90	90	90	90
	3	100	100	90	90	90	100	90	90	90	90	90	90	80	80	80
	4	100	90	90	90	90	100	80	90	90	90	80	80	70	70	70
	5	100	90	90	80	80	100	80	90	90	90	70	70	60	60	60
	6	90	90	80	80	80	90	80	80	90	80	70	60	50	50	50
	7	90	90	80	70	70	80	80	80	80	80	70	50	40	40	50
	8	90	80	80	70	60	80	60	80	80	80	70	40	30	40	40

## Sheet: Extended Data Fig. 2e
		Weight gain (mg)
		CK		GFP-Ri		Bisp-Ri
		Osrlck185--1	WT	Osrlck185--1	WT	Osrlck185--1	WT
		1.73	1.24	1.57	1.13	1.21	0.47
		1.76	1.17	1.4	1.1	1.43	0.05
		1.39	1.55	3.05	2.07	1.42	0.88
		0.84	1.52	2.29	1.37	1.18	1.39
		1.56	0.69	2.27	1.68	0.18	0.95
		1.18	1.01	2.84	1.21	1.76	1.31
		2.15	1.27	2.17	0.85	1.93	0.36
		2.04	1.62	1.76	1.15	1.64	0.37
		2.13	0.79	1.69	0.82	1.48	0.83
		1.69	0.67	0.62	1.78	1.14	0.19
		3.26	1.09	1.64	1.82	2.03	0.11
		2.27	1.45	2.18	1.89	0.9	1.02
		1.84	1.62	0.83	1.1	2.4	0.5
		1.6	1.8	3.12	0.82	1.3	1.89
		1.83	0.67	1.73	1.19	1.44	1.8
		1.73	1.27	2.52	1.8	1.28	0.52
		0.73	0.96	2.21	1.79	1.27	1.4
		2.32	2.03	1.35	1.67	0.86	1.03
		1.31	1.43	1.3	1.26	1.35	0.41
		1.37	1.81	1.77	1.86	1.49	0.09

## Sheet: Extended Data Fig. 2f
		Honeydew excretion (mg)
		CK		GFP-Ri		Bisp-Ri
		Osrlck185--1	WT	Osrlck185--1	WT	Osrlck185--1	WT
		65.1	63.84	76.96	27.62	16.03	13.29
		57.82	40.13	101.86	28.97	38.9	11.22
		42.91	33.58	64.23	61.29	58.85	6.13
		34.24	28.28	109.62	97.52	34.08	71.15
		69.45	28.06	72.25	56.48	26.66	35.19
		41.26	23.03	105.61	43.87	65.84	45.39
		73.89	71.97	71.68	68.65	67.89	8.68
		83.1	37.59	58.88	42.75	61.98	24.15
		69.53	25.97	78.6	51.12	76	8.23
		30.02	44.92	34.36	67.46	37.89	11.77
		92.54	81	69.67	68.43	66.67	15.35
		95.37	51.01	59.06	41.08	51.1	40.95
		65.31	55.41	75.56	12.73	58.91	6.53
		56.31	33.06	40.16	17.98	60.71	40.59
		70.7	42.53	99.36	45.46	70.09	53.89
		55.57	36.67	84.34	49.22	70.77	9.98
		59.41	16.04	87.74	69.82	59.01	17.85
		108.77	36.97	55.01	57.82	25.7	48.45
		64.37	65.42	73.34	45.05	64.37	4.96
		65.43	52.61	27.52	79.25	32.86	13.69

## Sheet: Extended Data Fig. 2g
	BPH survival rate (%)
	Days of BPH infestation	CK										GFP-Ri										Bisp-Ri
		Osrlck185--1					WT					Osrlck185--1					WT					Osrlck185--1					WT
	1	100	100	100	100	100	93.3333	93.3333	86.6667	93.3333	93.3333	100	100	100	100	100	93.3333	86.6667	93.3333	93.3333	86.6667	100	100	93.3333	100	93.3333	93.3333	100	93.3333	86.6667	86.6667
	2	100	100	93.3333	100	93.3333	86.6667	93.3333	66.6667	93.3333	93.3333	100	100	93.3333	100	93.3333	93.3333	86.6667	93.3333	86.6667	86.6667	100	86.6667	93.3333	100	93.3333	86.6667	100	86.6667	80	80
	3	100	100	93.3333	100	93.3333	86.6667	93.3333	66.6667	86.6667	93.3333	100	100	93.3333	100	93.3333	93.3333	80	93.3333	80	86.6667	93.3333	86.6667	93.3333	93.3333	80	73.3333	93.3333	86.6667	66.6667	66.6667
	4	100	100	86.6667	100	86.6667	80	80	53.3333	80	93.3333	100	93.3333	93.3333	100	93.3333	86.6667	53.3333	80	80	86.6667	73.3333	80	86.6667	80	80	66.6667	86.6667	86.6667	53.3333	53.3333
	5	93.3333	93.3333	86.6667	100	86.6667	80	80	46.6667	73.3333	86.6667	93.3333	93.3333	86.6667	93.3333	86.6667	80	53.3333	73.3333	80	80	66.6667	60	66.6667	73.3333	66.6667	53.3333	86.6667	53.3333	40	33.3333
	6	93.3333	93.3333	86.6667	93.3333	80	73.3333	80	40	73.3333	80	86.6667	86.6667	86.6667	93.3333	86.6667	66.6667	53.3333	73.3333	80	73.3333	60	53.3333	60	66.6667	53.3333	40	60	40	40	26.6667
	7	86.6667	86.6667	80	86.6667	80	66.6667	60	40	66.6667	66.6667	86.6667	80	86.6667	86.6667	86.6667	53.3333	53.3333	66.6667	66.6667	66.6667	53.3333	46.6667	46.6667	60	53.3333	40	53.3333	40	40	26.6667
	8	80	86.6667	73.3333	73.3333	66.6667	60	60	33.3333	60	66.6667	80	80	80	80	73.3333	53.3333	40	66.6667	53.3333	53.3333	46.6667	40	46.6667	53.3333	53.3333	33.3333	46.6667	33.3333	26.6667	20
	9	80	80	66.6667	66.6667	66.6667	60	60	33.3333	60	66.6667	80	66.6667	80	66.6667	73.3333	53.3333	33.3333	53.3333	53.3333	53.3333	40	33.3333	46.6667	46.6667	46.6667	26.6667	33.3333	33.3333	26.6667	20
	10	80	73.3333	66.6667	66.6667	60	60	53.3333	26.6667	60	60	66.6667	60	66.6667	66.6667	73.3333	53.3333	33.3333	53.3333	53.3333	53.3333	33.3333	33.3333	46.6667	40	46.6667	26.6667	33.3333	26.6667	26.6667	20

## Sheet: Extended Data Fig. 2h
	Weight gain (mg)
	CK		GFP-Ri		Bisp-Ri
	Bph14	MH63	Bph14	MH63	Bph14	MH63
	1.21	1.92	0.2	1.03	0.61	0.2
	-0.99	0.14	-0.91	1.42	1.02	0.23
	-0.38	1.35	-0.16	0.68	0.71	0.19
	-0.08	1.04	0.38	1.42	0.37	0.12
	0.09	0.13	-0.24	0.9	0.77	0.17
	0.17	2.53	0.02	0.78	0.58	0.22
	1.17	0.67	0.14	1.45	1.01	0.17
	1.18	2.6	0.54	0.46	0.59	1.06
	-0.01	1.46	0.07	1.43	0.3	1.05
	-0.06	0.54	-0.11	1.02	0.55	0.4
	-0.39	1.03	-0.21	0.65	1.22	0.86
	1.06	0.29	0.46	1.32	0.43	0.79
	0.33	2.43	-0.65	0.68	0.38	0.94
	-0.68	1.31	-0.09	1.29	1.07	0.56
	0.65	1.21	-0.85	0.61	0.54	0.73
	0.13	0.62	0.96	1.29	0.9	0.91
	-0.24	0.97	0.64	1.01	0.33	1.33
	-0.4	0.61	-0.33	0.75	1.28	0.54
	-0.13	1.2	0.04	2.64	0.61	1.34
	0.02	2.79	0.31	0.98	1.4	0.44

## Sheet: Extended Data Fig. 2i
	Honeydew excretion (mg)
	CK		GFP-Ri		Bisp-Ri
	Bph14	MH63	Bph14	MH63	Bph14	MH63
	27.36	59	0.84	11.49	39.6	8.57
	0.03	23.86	0.62	49.51	40.06	4.5
	2.46	51.39	3.74	19.85	16.65	25.66
	6.17	8.08	17.9	50.36	17.89	29.94
	18.58	7.48	6.98	43.59	27.78	37.98
	35.24	77.96	12.42	25.05	30.44	38.72
	17.61	19.17	3.7	59.09	36.32	22.06
	28.83	78.91	4.86	8.06	38.54	43.53
	1.08	26.19	25.09	62.38	12.57	41.13
	4.62	16.95	4.94	66.7	18.88	4.84
	0.07	20.99	0.03	20.36	20.58	6.12
	23.48	9.87	21.5	12.99	16.53	14.28
	5.6	60.9	0.76	21.37	21.19	27.75
	1.62	26.71	2.29	45.83	49.53	14.27
	19.48	33.12	0.44	38.38	15.13	29.8
	22.77	23.15	25.75	20.22	15.3	8.96
	21.98	37.25	12.2	19.79	21.78	49.74
	18.38	43.99	35.38	49.55	13.59	13.35
	2.16	61.87	11.66	37.78	22.7	11.03
	1.01	59.71	16.47	46.41	36.87	23.34

## Sheet: Extended Data Fig. 2j
	BPH survival rate (%)
	Days of BPH infestation	CK										GFP-Ri										Bisp-Ri
		Bph14					MH63					Bph14					MH63					Bph14					MH63
	1	100	100	100	100	100	100	100	100	100	100	100	100	100	100	100	100	100	100	100	100	100	100	100	100	100	100	100	100	100	100
	2	86.6667	86.6667	86.6667	93.3333	86.6667	93.3333	100	100	100	93.3333	80	86.6667	86.6667	93.3333	86.6667	86.6667	93.3333	100	100	86.6667	86.6667	86.6667	100	100	86.6667	93.3333	80	93.3333	100	86.6667
	3	80	73.3333	80	86.6667	80	93.3333	93.3333	100	100	86.6667	73.3333	86.6667	86.6667	93.3333	86.6667	80	93.3333	100	86.6667	80	86.6667	86.6667	100	86.6667	86.6667	93.3333	80	86.6667	100	86.6667
	4	66.6667	60	66.6667	66.6667	66.6667	86.6667	93.3333	100	93.3333	80	60	66.6667	66.6667	86.6667	86.6667	66.6667	93.3333	100	86.6667	80	66.6667	80	93.3333	80	66.6667	86.6667	80	86.6667	100	86.6667
	5	53.3333	46.6667	46.6667	53.3333	53.3333	86.6667	93.3333	93.3333	86.6667	80	40	53.3333	53.3333	53.3333	66.6667	66.6667	86.6667	93.3333	80	80	66.6667	80	86.6667	80	66.6667	80	73.3333	80	60	80
	6	46.6667	33.3333	40	46.6667	53.3333	80	93.3333	86.6667	73.3333	80	33.3333	46.6667	53.3333	53.3333	66.6667	60	73.3333	93.3333	73.3333	80	60	66.6667	80	73.3333	60	60	66.6667	66.6667	60	66.6667
	7	33.3333	26.6667	40	33.3333	33.3333	73.3333	93.3333	80	73.3333	66.6667	33.3333	33.3333	33.3333	46.6667	40	60	73.3333	93.3333	73.3333	60	60	53.3333	53.3333	66.6667	60	60	60	60	53.3333	60
	8	33.3333	20	40	33.3333	33.3333	66.6667	86.6667	80	66.6667	60	26.6667	33.3333	33.3333	40	40	60	66.6667	86.6667	66.6667	60	53.3333	46.6667	40	53.3333	53.3333	53.3333	53.3333	53.3333	46.6667	53.3333
	9	26.6667	20	33.3333	33.3333	33.3333	66.6667	86.6667	73.3333	60	53.3333	26.6667	33.3333	26.6667	33.3333	33.3333	53.3333	60	86.6667	53.3333	53.3333	46.6667	40	33.3333	40	40	46.6667	46.6667	40	46.6667	40
	10	20	20	26.6667	33.3333	20	60	86.6667	60	60	53.3333	13.3333	20	26.6667	33.3333	33.3333	53.3333	60	86.6667	53.3333	53.3333	40	33.3333	33.3333	33.3333	40	40	33.3333	40	46.6667	40
