# Supplementary material for: A tripartite rheostat controls self-regulated host plant resistance to insects
Source: Nature. 2023 Jun 14;618(7966):799–807. doi: 10.1038/s41586-023-06197-z (PMC10284691; doi:10.1038/s41586-023-06197-z)
Supplement: Supplementary file 15 — Source Data Extended Data Fig. 3 [file 41586_2023_6197_MOESM15_ESM.xlsx]

## Sheet: Extended Data Fig. 3b
		Plant height (cm)
		N14	N14-Bisp-3	N14-Bisp-11
		22	24	21
		25	22	22
		21	22	24
		26	20	23
		24	23	22
		23	24	23
		23	22	23
		23	23	24
		25	22	23
		23	20	23
		22	24	22
		23	24	22
		22	21	19
		21	23	23
		20	20	23
		24	20	21
		25	22	24
		20	24	23
		22	26	22
		23	22	23
		22	23	23
		23	24	23
		23	24	22
		23	26	22
		23	24	23
		23	24	24
		24	24	21
		22	23	26
		23	22	26
		22	24	24

## Sheet: Extended Data Fig. 3c
	Weight gain (mg)
	N14	N14-Bisp-3	N14-Bisp-11
	2.02	2.31	2.01
	0.98	2.16	2.58
	1.82	1.89	2.13
	1.14	2.13	2.35
	1.4	1.7	2.03
	1.58	1.27	1.19
	1.32	1.87	1.89
	1.22	1.06	1.88
	1.07	1.7	1.59
	1.34292	1.84	1.18

## Sheet: Extended Data Fig. 3d
	Honeydew excretion (mg)
	N14	N14-Bisp-3	N14-Bisp-11
	33.77	36.12	29.02
	11.54	40.23	53.573
	30.88	31.24	38.14
	20.61	32.76	46.16
	26.46	27.75	38.49
	26.82	25.35	30.52
	24.63	35.83	38.11
	21.8	39.5	36.83
	32.77	23.56	29.26
	36.6192	41.26	26.99

## Sheet: Extended Data Fig. 3e
		NO. of settled BPHs/ plant							NO. of settled BPHs/ plant
	Hours after BPH release	N14							N14-Bisp-3
	6	5	6	7	4	3	4	4	4	7	5	13	2	2	10
	12	8	5	5	7	8	3	4	4	5	13	8	7	17	10
	24	10	13	11	8	11	10	3	12	3	8	7	12	7	18
	48	7	8	10	4	16	13	9	8	13	11	16	8	6	10
	72	8	11	9	8	10	13	7	12	11	10	12	10	13	10
	96	7	8	10	8	8	7	7	9	10	7	10	11	8	12
	120	3	6	5	5	6	4	6	6	8	10	6	4	10	10
		NO. of settled BPHs/ plant										NO. of settled BPHs/ plant
	Hours after BPH release	N14										N14-Bisp-11
	6	9	10	5	10	7	13	10	8	9	6	4	6	12	9	12	12	5	12	9	13
	12	9	9	14	7	5	13	9	8	6	7	8	6	6	10	17	11	11	13	15	5
	24	5	8	9	9	8	9	12	9	6	13	9	4	16	13	3	9	14	12	14	13
	48	4	10	8	4	6	9	12	10	6	9	14	6	13	18	10	13	8	10	6	7
	72	7	13	8	5	11	10	8	7	8	5	10	4	14	13	14	13	8	13	10	9
	96	7	5	4	5	5	2	3	9	6	8	6	9	13	13	12	12	9	12	11	4
	120	5	6	3	8	7	7	2	6	5	6	4	9	9	5	10	11	11	8	9	11

## Sheet: Extended Data Fig. 3f
		Relative expression level
	Gene	N14			N14-Bisp-3			N14-Bisp-11
	OsICS1	1.25534	1.12658	1.00281	0.487957	0.682452	0.65572	0.464979	0.57622	0.415873
	OsNPR1	1.21797	1.00192	0.993737	0.686296	0.733082	0.720551	0.678612	0.587496	0.687831
	OsPR1a	1.00009	0.910434	1.10351	0.320092	0.260833	0.295351	0.218026	0.149402	0.178568
	OsPR1b	0.98981	1.00052	1.3716	0.591477	0.669732	0.620401	0.493035	0.551352	0.579236
	OsPR5	1.01622	1.32551	1.07636	0.461248	0.498473	0.468919	0.383327	0.361209	0.431028
	OsPR10	1.12236	1.21509	1.00032	0.775263	0.621253	0.565122	0.492727	0.457237	0.550205
