# Supplementary material for: A tripartite rheostat controls self-regulated host plant resistance to insects
Source: Nature. 2023 Jun 14;618(7966):799–807. doi: 10.1038/s41586-023-06197-z (PMC10284691; doi:10.1038/s41586-023-06197-z)
Supplement: Supplementary file 16 — Source Data Extended Data Fig. 4 [file 41586_2023_6197_MOESM16_ESM.xlsx]

## Sheet: Extended Data Figure 4f
	Weight gain (mg)
	Osrlck185--1	Osrlck185--2	Osrlck185--3	WT
	2.86	2.46	3.2	2.2
	2.89	2.89	3.03	2.98
	2.42	2.57	2.87	2.4
	2.66	3.05	2.89	2.17
	2.65	2.86	2.68	2.61
	2.96	3.32	3.05	2.62
	3.41	2.46	3.27	2.5
	3.22	2.2	3.19	2.04
	2.85	2.04	2.23	2.44
	2.91	2.74	3.36	2.08
	2.33	2.69	3.1	2.51
	2.95	3.08	2.53	2.18
	2.34	3.21	3.18	2.59
	2.39	3.07	2.63	2.18
	2.48	3.1	2.82	2.14
	3.05	3.23	2.86	2.17
	2.69	2.6	2.88	2.38
	3.63	3.25	3.42	2.28
	2.94	3.09	2.75	2.64
	3.29	3.35	3.13	2.56
	2.75	2.86	3.61	2.83
	2.39	3.18	2.8	3.17
	3	2.36	2.53	2.39
	2.71	3.19	3	2.69
	2.92	3.16	2.17	2.56
	2.74	3.56	2.68	2.56
	3.03	3.19	2.52	2.48
	3.06	3.29	2.85	2
	2.54	2.86	2.97	2.13
	2.64	2.52	2.57	2.68

## Sheet: Extended Data Figure 4g
	Honeydew excretion (mg)
	Osrlck185--1	Osrlck185--2	Osrlck185--3	WT
	116.03	124.51	116.86	115.17
	131.85	118.21	124.54	85.26
	121.26	146.8	152.55	76.31
	127.59	126.43	99.13	85.7
	150.34	146.95	142.92	87.32
	130.52	154.81	126.68	62.11
	129.77	144.51	160.93	71.62
	134.21	127.42	142.03	76.82
	128.63	156.88	139.64	79.26
	127.56	140.22	108.84	72.17
	119.95	155.83	169.12	83.81
	137.1	99.19	106.39	84.94
	130.86	117.19	131.4	72.49
	144.24	93.08	92.93	80.13
	131.28	133.43	112.84	68.24
	92.91	125.46	132.31	77.87
	110.23	103.82	128.97	87.13
	106.24	115.01	97.81	72.53
	126.15	134.22	161.51	112.53
	160.69	123.73	201.27	74.42
	132.28	147.06	153.77	79.07
	145.97	96.87	108.25	120.81
	142.75	113.33	171.09	78.72
	131.17	160.99	154.11	85.91
	110.82	139.2	134.29	111.84
	132.39	105.67	140.56	117.05
	100.62	106.52	111.97	96.58
	102.55	134.82	90.18	119.93
	135.88	123.38	101.11	115.02
	120.79	107.12	98.35	110.37
