# Supplementary material for: A tripartite rheostat controls self-regulated host plant resistance to insects
Source: Nature. 2023 Jun 14;618(7966):799–807. doi: 10.1038/s41586-023-06197-z (PMC10284691; doi:10.1038/s41586-023-06197-z)
Supplement: Supplementary file 17 — Source Data Extended Data Fig. 5 [file 41586_2023_6197_MOESM17_ESM.xlsx]

## Sheet: Extended Data Fig. 5b
	Response (nm)
		BISP concentration (nM)
	Time (s)	1600	800	400	200
	0.01	0.003843	0.001664	0.007793	0.006848
	0.21	0.002877	0.001712	0.00717	0.00653
	0.41	0.002029	0.001554	0.007219	0.006476
	0.61	0.001135	0.000815	0.006429	0.006103
	0.81	0.000455	0.000285	0.005783	0.005625
	1.01	-0.00045	-8.7e-05	0.005213	0.005187
	1.21	-0.00111	-0.00063	0.004563	0.004835
	1.41	-0.00136	-0.00101	0.00431	0.004747
	1.61	-0.00234	-0.00191	0.003987	0.004123
	1.81	-0.00286	-0.00214	0.003622	0.003946
	2.01	-0.00341	-0.00237	0.003404	0.003586
	2.21	-0.00376	-0.00278	0.003293	0.00318
	2.41	-0.00314	-0.00308	0.003971	0.003618
	2.61	-0.00351	-0.0032	0.003626	0.002481
	2.81	-0.00398	-0.00361	0.0038	0.001596
	3.01	-0.00349	-0.00352	0.004552	0.001804
	3.21	-0.00381	-0.0034	0.005283	0.002466
	3.41	-0.0037	-0.00315	0.005915	0.002414
	3.61	-0.00456	-0.00308	0.005941	0.002182
	3.81	-0.00536	-0.00298	0.005859	0.00183
	4.01	-0.00501	-0.00209	0.005447	0.001783
	4.21	-0.00551	-0.00208	0.005311	0.001531
	4.41	-0.00485	-0.00226	0.005543	0.002067
	4.61	-0.00468	-0.00284	0.004675	0.002337
	4.81	-0.00488	-0.00274	0.004344	0.002409
	5.01	-0.00486	-0.00293	0.0036	0.002732
	5.21	-0.004	-0.0031	0.003328	0.00289
	5.41	-0.0029	-0.00258	0.003576	0.00359
	5.61	-0.00343	-0.00276	0.003289	0.003358
	5.81	-0.0039	-0.00252	0.002388	0.003451
	6.01	-0.00418	-0.00226	0.002267	0.00329
	6.21	-0.00472	-0.0026	0.001856	0.003018
	6.41	-0.00545	-0.00246	0.001482	0.002312
	6.61	-0.00632	-0.00265	0.001167	0.001853
	6.81	-0.00602	-0.00303	0.001745	0.002062
	7.01	-0.00625	-0.00353	0.001908	0.001495
	7.21	-0.00674	-0.00381	0.002143	0.000879
	7.41	-0.0074	-0.00495	0.001801	-0.00056
	7.61	-0.00814	-0.00519	0.001385	-0.00132
	7.81	-0.00899	-0.00581	0.000759	-0.00189
	8.01	-0.0088	-0.00591	0.000202	-0.00224
	8.21	-0.00913	-0.00655	0.000115	-0.00241
	8.41	-0.00898	-0.00669	0.000323	-0.00163
	8.61	-0.00936	-0.00698	0.000306	-0.00158
	8.81	-0.00935	-0.0074	0.000319	-0.00147
	9.01	-0.00843	-0.00738	0.000639	-0.00024
	9.21	-0.00766	-0.00733	0.001261	0.00022
	9.41	-0.00736	-0.00678	0.001791	0.001286
	9.61	-0.008	-0.00708	0.001712	0.001715
	9.81	-0.00832	-0.00707	0.001354	0.001703
	10.01	-0.00805	-0.00644	0.001918	0.002152
	10.21	-0.00831	-0.00625	0.001653	0.001748
	10.41	-0.0081	-0.00591	0.001559	0.001495
	10.61	-0.00764	-0.00595	0.002342	0.00177
	10.81	-0.00695	-0.00614	0.002498	0.001514
	11.01	-0.00678	-0.00584	0.002554	0.00098
	11.21	-0.00642	-0.00634	0.002024	0.00054
	11.41	-0.00635	-0.00647	0.001753	4.47e-06
	11.61	-0.0065	-0.00616	0.001632	0.000217
	11.81	-0.00704	-0.00612	0.001446	0.000575
	12.01	-0.00711	-0.00601	0.001237	0.000488
	12.21	-0.00674	-0.00537	0.001929	0.000689
	12.41	-0.00712	-0.00549	0.002239	0.000818
	12.61	-0.00704	-0.00606	0.002815	0.000789
	12.81	-0.00776	-0.00656	0.002957	0.001121
	13.01	-0.00764	-0.00653	0.003257	0.002029
	13.21	-0.00818	-0.00769	0.002932	0.001549
	13.41	-0.00817	-0.00771	0.00331	0.001703
	13.61	-0.00849	-0.00833	0.002857	0.001468
	13.81	-0.00886	-0.0086	0.001941	0.00058
	14.01	-0.00925	-0.00893	0.001488	0.000321
	14.21	-0.00981	-0.00882	0.000706	-0.00081
	14.41	-0.00974	-0.00915	0.000644	-0.00089
	14.61	-0.01033	-0.00932	0.000297	-0.00148
	14.81	-0.01072	-0.00927	-0.00018	-0.00208
	15.01	-0.01124	-0.0087	-0.00037	-0.00196
	15.21	-0.01136	-0.00896	-0.00148	-0.00256
	15.41	-0.01113	-0.00841	-0.00108	-0.00233
	15.61	-0.01083	-0.00753	-0.00025	-0.00181
	15.81	-0.01094	-0.00714	-0.00056	-0.00198
	16.01	-0.01042	-0.00662	-0.00043	-0.00185
	16.21	-0.00946	-0.00649	0.0005	-0.00158
	16.41	-0.00979	-0.00711	0.000588	-0.00139
	16.61	-0.00962	-0.00722	0.000981	-0.00127
	16.81	-0.01005	-0.00761	0.000435	-0.00131
	17.01	-0.00917	-0.0079	0.000593	-0.001
	17.21	-0.00958	-0.00902	9.89e-05	-0.00172
	17.41	-0.00961	-0.00885	5.25e-05	-0.00146
	17.61	-0.01005	-0.00918	-0.00069	-0.00153
	17.81	-0.01071	-0.00944	-0.00105	-0.00178
	18.01	-0.01067	-0.00927	-0.00076	-0.00142
	18.21	-0.01136	-0.00921	-0.00111	-0.00206
	18.41	-0.011	-0.00932	-0.00084	-0.00183
	18.61	-0.0113	-0.00899	-0.00083	-0.00205
	18.81	-0.01155	-0.00903	-0.00078	-0.00225
	19.01	-0.01128	-0.00838	-0.00041	-0.00193
	19.21	-0.01103	-0.00843	-0.00087	-0.00239
	19.41	-0.0105	-0.00834	-0.00016	-0.00222
	19.61	-0.00994	-0.00744	6e-05	-0.00165
	19.81	-0.01008	-0.00721	-0.00012	-0.00172
	20.01	-0.00969	-0.00686	1.18e-05	-0.00147
	20.21	-0.00949	-0.00686	0.000231	-0.0012
	20.41	-0.00983	-0.00701	-4.9e-05	-0.0017
	20.61	-0.0094	-0.0065	4.43e-06	-0.00129
	20.81	-0.00895	-0.00608	0.000261	-0.00139
	21.01	-0.00856	-0.00554	0.000776	-0.00098
	21.21	-0.00892	-0.00563	0.00059	-0.00146
	21.41	-0.00916	-0.00549	0.000876	-0.00165
	21.61	-0.00953	-0.00615	0.000497	-0.00217
	21.81	-0.00971	-0.0065	0.000615	-0.002
	22.01	-0.00953	-0.00684	0.000656	-0.00202
	22.21	-0.01024	-0.00788	-8e-05	-0.00304
	22.41	-0.00974	-0.00847	-0.00014	-0.00305
	22.61	-0.00998	-0.00899	-0.00017	-0.00331
	22.81	-0.01018	-0.00955	-0.00043	-0.00361
	23.01	-0.01025	-0.00972	-0.00021	-0.00375
	23.21	-0.01028	-0.01037	-0.00049	-0.00381
	23.41	-0.00997	-0.01067	-0.00047	-0.00338
	23.61	-0.00955	-0.01004	-0.00022	-0.00318
	23.81	-0.00959	-0.00961	0.000303	-0.00297
	24.01	-0.00922	-0.00965	0.000138	-0.00306
	24.21	-0.00847	-0.00959	0.000272	-0.00257
	24.41	-0.00847	-0.0095	0.000345	-0.00229
	24.61	-0.00805	-0.00855	0.000851	-0.00141
	24.81	-0.00839	-0.0082	0.00122	-0.00131
	25.01	-0.00904	-0.00844	0.001124	-0.00137
	25.21	-0.00998	-0.00877	0.000458	-0.00276
	25.41	-0.01101	-0.00931	-0.00018	-0.00319
	25.61	-0.01113	-0.00948	-0.00064	-0.00315
	25.81	-0.01146	-0.00937	-0.00075	-0.00305
	26.01	-0.01172	-0.00973	-0.00084	-0.00344
	26.21	-0.01238	-0.00977	-0.00105	-0.00368
	26.41	-0.01188	-0.00953	-0.00089	-0.00334
	26.61	-0.01214	-0.00898	-0.00056	-0.00349
	26.81	-0.01197	-0.00896	-0.00072	-0.0033
	27.01	-0.01204	-0.00856	-0.00042	-0.00328
	27.21	-0.01174	-0.00821	-0.00027	-0.00367
	27.41	-0.01173	-0.00806	-0.00016	-0.00383
	27.61	-0.0111	-0.00733	0.000115	-0.00411
	27.81	-0.01106	-0.00774	-0.00027	-0.00402
	28.01	-0.01052	-0.00823	-0.00048	-0.00405
	28.21	-0.01028	-0.00836	-0.00079	-0.00327
	28.41	-0.01113	-0.00881	-0.00108	-0.00302
	28.61	-0.01095	-0.00924	-0.00093	-0.00281
	28.81	-0.01089	-0.00975	-0.00106	-0.00274
	29.01	-0.01074	-0.01033	-0.00131	-0.00342
	29.21	-0.01044	-0.01057	-0.00153	-0.00381
	29.41	-0.01019	-0.01028	-0.00102	-0.0029
	29.61	-0.0088	-0.01004	-0.00042	-0.00249
	29.81	-0.00885	-0.01095	-0.00088	-0.00217
	30.01	-0.00871	-0.01136	-0.00079	-0.00251
	30.21	-0.00809	-0.0115	-0.00031	-0.00187
	30.41	-0.00767	-0.01179	-0.00032	-0.00195
	30.61	-0.00795	-0.01214	-0.0002	-0.00218
	30.81	-0.00797	-0.01209	2.11e-05	-0.00182
	31.01	-0.00843	-0.01171	4.38e-05	-0.00184
	31.21	-0.00879	-0.01155	7.86e-05	-0.00241
	31.41	-0.00945	-0.01166	-0.00027	-0.00326
	31.61	-0.00958	-0.01151	-0.00086	-0.00346
	31.81	-0.01019	-0.01173	-0.00071	-0.00358
	32.01	-0.01071	-0.01124	-0.00099	-0.00376
	32.21	-0.012	-0.01124	-0.00169	-0.00391
	32.41	-0.01233	-0.01121	-0.00122	-0.00402
	32.61	-0.01198	-0.01164	-0.00147	-0.00446
	32.81	-0.01226	-0.01108	-0.00135	-0.00443
	33.01	-0.01249	-0.01089	-0.00143	-0.00479
	33.21	-0.01246	-0.01053	-0.00078	-0.00445
	33.41	-0.0127	-0.01033	-0.00107	-0.00444
	33.61	-0.01254	-0.0112	-0.00175	-0.00488
	33.81	-0.01284	-0.01161	-0.0024	-0.00476
	34.01	-0.01311	-0.01171	-0.00216	-0.00537
	34.21	-0.0123	-0.01168	-0.00115	-0.00452
	34.41	-0.01282	-0.01183	-0.00131	-0.00454
	34.61	-0.01242	-0.01175	-0.00145	-0.00438
	34.81	-0.01223	-0.01177	-0.00183	-0.00404
	35.01	-0.01215	-0.01191	-0.00209	-0.00341
	35.21	-0.01212	-0.01185	-0.00189	-0.00416
	35.41	-0.01213	-0.01214	-0.0023	-0.00485
	35.61	-0.01182	-0.0118	-0.00217	-0.00478
	35.81	-0.0116	-0.01165	-0.00152	-0.00458
	36.01	-0.01157	-0.01082	-0.00152	-0.00465
	36.21	-0.01172	-0.01022	-0.00137	-0.00416
	36.41	-0.01163	-0.01004	-0.00102	-0.00447
	36.61	-0.01174	-0.00985	-0.00152	-0.00459
	36.81	-0.01232	-0.00914	-0.00135	-0.00482
	37.01	-0.01182	-0.00824	-0.00081	-0.00487
	37.21	-0.01187	-0.00804	-0.00085	-0.00469
	37.41	-0.01171	-0.00777	-0.00099	-0.00442
	37.61	-0.01185	-0.00728	-0.00088	-0.00424
	37.81	-0.01122	-0.00634	-0.00037	-0.00329
	38.01	-0.01123	-0.0067	-0.00011	-0.00314
	38.21	-0.01032	-0.00645	0.000725	-0.00238
	38.41	-0.0108	-0.00732	-0.00022	-0.0027
	38.61	-0.01032	-0.0077	-0.00024	-0.00275
	38.81	-0.01051	-0.00879	-0.00011	-0.00214
	39.01	-0.01103	-0.00967	-5.7e-05	-0.00195
	39.21	-0.0117	-0.01073	-0.00039	-0.003
	39.41	-0.01171	-0.01138	-0.00045	-0.00282
	39.61	-0.01147	-0.01197	-0.00034	-0.00335
	39.81	-0.0115	-0.01222	-0.00016	-0.00327
	40.01	-0.01171	-0.01215	-0.00029	-0.00355
	40.21	-0.01212	-0.01214	-0.00092	-0.004
	40.41	-0.01325	-0.01278	-0.00166	-0.00568
	40.61	-0.01347	-0.01248	-0.00207	-0.00558
	40.81	-0.01394	-0.01231	-0.00236	-0.00646
	41.01	-0.01351	-0.01142	-0.00172	-0.00591
	41.21	-0.0135	-0.0113	-0.002	-0.00562
	41.41	-0.01322	-0.01088	-0.00176	-0.00557
	41.61	-0.01306	-0.01057	-0.00174	-0.00547
	41.81	-0.01236	-0.0106	-0.00177	-0.00485
	42.01	-0.01178	-0.01077	-0.00186	-0.00472
	42.21	-0.0115	-0.01074	-0.00187	-0.00491
	42.41	-0.01135	-0.01068	-0.00189	-0.00482
	42.61	-0.01087	-0.01066	-0.00116	-0.00408
	42.81	-0.01166	-0.0118	-0.00164	-0.00434
	43.01	-0.01192	-0.01204	-0.00182	-0.00469
	43.21	-0.01212	-0.01215	-0.00179	-0.00468
	43.41	-0.01195	-0.0122	-0.00195	-0.00489
	43.61	-0.01196	-0.01243	-0.00175	-0.00518
	43.81	-0.0125	-0.01239	-0.0019	-0.00513
	44.01	-0.01242	-0.01249	-0.00162	-0.00547
	44.21	-0.01289	-0.01223	-0.00184	-0.0056
	44.41	-0.0134	-0.01195	-0.00186	-0.00559
	44.61	-0.01367	-0.01154	-0.00197	-0.00476
	44.81	-0.01355	-0.01126	-0.00137	-0.00507
	45.01	-0.01328	-0.01086	-0.00115	-0.00525
	45.21	-0.0123	-0.00959	-0.00038	-0.00454
	45.41	-0.01189	-0.00919	-0.00013	-0.00393
	45.61	-0.01109	-0.00854	-0.00011	-0.00327
	45.81	-0.01002	-0.00742	-2e-05	-0.00286
	46.01	-0.00954	-0.00706	0.000151	-0.00233
	46.21	-0.00939	-0.00698	0.000233	-0.00247
	46.41	-0.00927	-0.00682	0.000947	-0.00184
	46.61	-0.00969	-0.0075	0.000586	-0.00208
	46.81	-0.01002	-0.00841	0.000393	-0.00223
	47.01	-0.00951	-0.00826	0.000361	-0.00231
	47.21	-0.00976	-0.00834	-7.1e-06	-0.00233
	47.41	-0.01029	-0.00882	-4.6e-05	-0.0025
	47.61	-0.01081	-0.00951	7.59e-05	-0.00246
	47.81	-0.01102	-0.0103	-0.00056	-0.00307
	48.01	-0.01159	-0.01084	-0.00057	-0.0034
	48.21	-0.01217	-0.01168	-0.00131	-0.00374
	48.41	-0.01242	-0.01154	-0.00133	-0.00403
	48.61	-0.01276	-0.01175	-0.0015	-0.00449
	48.81	-0.0129	-0.01197	-0.00101	-0.00539
	49.01	-0.01331	-0.01181	-0.00152	-0.00602
	49.21	-0.01155	-0.01021	-0.00045	-0.00481
	49.41	-0.01137	-0.01054	-0.00112	-0.00425
	49.61	-0.01069	-0.00992	-0.00091	-0.00424
	49.81	-0.01103	-0.01006	-0.00074	-0.00476
	50.01	-0.01132	-0.0107	-0.00107	-0.00494
	50.21	-0.01107	-0.01109	-0.00118	-0.00525
	50.41	-0.01111	-0.01116	-0.00101	-0.005
	50.61	-0.01068	-0.01138	-0.00071	-0.00479
	50.81	-0.01007	-0.01099	-3.7e-05	-0.00374
	51.01	-0.00991	-0.01083	-0.00075	-0.00384
	51.21	-0.01019	-0.01056	-0.00035	-0.00311
	51.41	-0.01055	-0.01154	-0.00024	-0.00318
	51.61	-0.0109	-0.012	-0.00078	-0.00368
	51.81	-0.01134	-0.01238	-0.00101	-0.00405
	52.01	-0.012	-0.0129	-0.00096	-0.00455
	52.21	-0.01232	-0.0129	-0.0009	-0.00465
	52.41	-0.01324	-0.01242	-0.00023	-0.00475
	52.61	-0.0135	-0.01257	7.46e-06	-0.00488
	52.81	-0.01412	-0.01301	-0.00027	-0.00537
	53.01	-0.01425	-0.01293	-0.00071	-0.0055
	53.21	-0.01301	-0.01273	-0.00051	-0.00467
	53.41	-0.01331	-0.01318	-0.00124	-0.00482
	53.61	-0.01356	-0.01287	-0.00091	-0.00527
	53.81	-0.01407	-0.01292	-0.00135	-0.00571
	54.01	-0.01343	-0.01207	-0.00138	-0.00561
	54.21	-0.01301	-0.01171	-0.0013	-0.00524
	54.41	-0.01255	-0.01077	-0.00062	-0.00513
	54.61	-0.01198	-0.01057	-0.00037	-0.00444
	54.81	-0.01165	-0.00993	-0.00033	-0.0038
	55.01	-0.01108	-0.00981	-0.00068	-0.00399
	55.21	-0.01107	-0.01024	-0.00032	-0.00409
	55.41	-0.0106	-0.01018	-0.00036	-0.0046
	55.61	-0.0104	-0.00994	-0.00065	-0.0048
	55.81	-0.01003	-0.00968	-0.0004	-0.00446
	56.01	-0.00961	-0.00968	2.4e-05	-0.00432
	56.21	-0.01019	-0.00978	-6.5e-05	-0.00432
	56.41	-0.01036	-0.01024	-0.00011	-0.00474
	56.61	-0.01059	-0.01073	-0.00067	-0.0049
	56.81	-0.01064	-0.01139	-0.0013	-0.00489
	57.01	-0.01091	-0.01178	-0.00185	-0.00493
	57.21	-0.01032	-0.01143	-0.0018	-0.00431
	57.41	-0.01058	-0.01101	-0.00175	-0.00452
	57.61	-0.0115	-0.01047	-0.00126	-0.00409
	57.81	-0.01194	-0.01048	-0.00139	-0.00398
	58.01	-0.01202	-0.01039	-0.00142	-0.00374
	58.21	-0.01246	-0.0104	-0.00121	-0.00336
	58.41	-0.0127	-0.01026	-0.00079	-0.00347
	58.61	-0.01253	-0.01051	-0.00104	-0.0032
	58.81	-0.01288	-0.01023	-0.00096	-0.00317
	59.01	-0.01337	-0.01038	-0.00085	-0.00346
	59.21	-0.01402	-0.01052	-0.00083	-0.00349
	59.41	-0.01337	-0.00948	-0.00057	-0.00335
	59.61	-0.0129	-0.00918	-0.00048	-0.0031
	59.81	-0.01259	-0.00867	0.000261	-0.00266
	60.01	-0.01248	-0.00867	0.000257	-0.0034
	60.21	-0.01289	-0.00935	-0.00104	-0.00429
	60.41	-0.0128	-0.00934	-0.00055	-0.00416
	60.61	-0.01284	-0.00926	-0.00096	-0.00448
	60.81	-0.01207	-0.00917	-0.00079	-0.00439
	61.01	-0.01213	-0.00947	-0.00143	-0.00518
	61.21	-0.01107	-0.00919	-0.0009	-0.00527
	61.41	-0.01121	-0.00996	-0.00058	-0.00587
	61.61	-0.01163	-0.01053	-0.00099	-0.00643
	61.81	-0.01133	-0.01101	-0.00062	-0.00592
	62.01	-0.01132	-0.01117	-0.00045	-0.00592
	62.21	-0.0111	-0.01095	-5.1e-05	-0.00583
	62.41	-0.01109	-0.01122	-0.0005	-0.00598
	62.61	-0.01107	-0.01104	-0.00063	-0.00618
	62.81	-0.01187	-0.01086	-0.00076	-0.00597
	63.01	-0.0124	-0.01095	-0.00087	-0.00605
	63.21	-0.01255	-0.01049	-0.00123	-0.00636
	63.41	-0.01254	-0.01044	-0.00132	-0.00651
	63.61	-0.0125	-0.0105	-0.0012	-0.00622
	63.81	-0.0126	-0.01031	-0.00121	-0.00567
	64.01	-0.01287	-0.01039	-0.00224	-0.00584
	64.21	-0.01356	-0.01136	-0.00321	-0.00589
	64.41	-0.01362	-0.011	-0.00306	-0.00545
	64.61	-0.01363	-0.01117	-0.00358	-0.00584
	64.81	-0.01399	-0.01171	-0.00377	-0.00616
	65.01	-0.01405	-0.01224	-0.00417	-0.00652
	65.21	-0.01326	-0.01246	-0.00334	-0.00625
	65.41	-0.01406	-0.01265	-0.00344	-0.00631
	65.61	-0.01399	-0.01218	-0.00299	-0.0059
	65.81	-0.01313	-0.01097	-0.0015	-0.00418
	66.01	-0.01322	-0.01119	-0.00189	-0.00455
	66.21	-0.01304	-0.01084	-0.00158	-0.00401
	66.41	-0.01335	-0.0113	-0.00168	-0.0047
	66.61	-0.0132	-0.01056	-0.00123	-0.00473
	66.81	-0.01374	-0.01044	-0.00112	-0.00485
	67.01	-0.01344	-0.0103	-0.00039	-0.00514
	67.21	-0.01361	-0.01067	-0.00043	-0.00564
	67.41	-0.01289	-0.01109	0.000103	-0.00543
	67.61	-0.01288	-0.01161	0.000241	-0.00558
	67.81	-0.01303	-0.0117	0.000212	-0.00549
	68.01	-0.01345	-0.01208	0.00012	-0.00604
	68.21	-0.01323	-0.01229	-0.00011	-0.00596
	68.41	-0.01307	-0.01203	0.000298	-0.00567
	68.61	-0.01299	-0.01249	0.000628	-0.00612
	68.81	-0.01279	-0.01241	0.000359	-0.00605
	69.01	-0.01226	-0.01247	0.000434	-0.00545
	69.21	-0.01219	-0.01259	0.00043	-0.00541
	69.41	-0.01252	-0.01226	-0.00037	-0.00523
	69.61	-0.012	-0.0121	-0.00017	-0.00488
	69.81	-0.01185	-0.01179	-0.00039	-0.00458
	70.01	-0.01247	-0.01226	-0.00155	-0.00509
	70.21	-0.01305	-0.01182	-0.00187	-0.00533
	70.41	-0.01315	-0.01202	-0.002	-0.00553
	70.61	-0.01355	-0.0112	-0.00253	-0.00505
	70.81	-0.01405	-0.01117	-0.00231	-0.00517
	71.01	-0.01355	-0.01089	-0.00198	-0.00506
	71.21	-0.01392	-0.0116	-0.00244	-0.00531
	71.41	-0.01404	-0.01158	-0.00234	-0.00529
	71.61	-0.01458	-0.01123	-0.00266	-0.00514
	71.81	-0.01456	-0.0108	-0.00264	-0.00454
	72.01	-0.01401	-0.01044	-0.00219	-0.0046
	72.21	-0.01383	-0.0106	-0.00256	-0.00458
	72.41	-0.01434	-0.01111	-0.00221	-0.00493
	72.61	-0.01441	-0.01173	-0.00233	-0.00508
	72.81	-0.01422	-0.01151	-0.00184	-0.00453
	73.01	-0.01466	-0.01155	-0.00206	-0.00437
	73.21	-0.01494	-0.0117	-0.00189	-0.00463
	73.41	-0.0147	-0.01207	-0.00184	-0.0049
	73.61	-0.01519	-0.012	-0.00168	-0.00516
	73.81	-0.01535	-0.01189	-0.00164	-0.00548
	74.01	-0.01582	-0.01221	-0.00203	-0.00591
	74.21	-0.01643	-0.01291	-0.00225	-0.00669
	74.41	-0.01587	-0.01273	-0.0017	-0.0061
	74.61	-0.0164	-0.01318	-0.00242	-0.0067
	74.81	-0.0168	-0.01388	-0.00261	-0.00769
	75.01	-0.01633	-0.01359	-0.00239	-0.00799
	75.21	-0.01639	-0.01334	-0.00254	-0.00796
	75.41	-0.01626	-0.01324	-0.00316	-0.00799
	75.61	-0.01567	-0.0125	-0.00322	-0.0079
	75.81	-0.01569	-0.01312	-0.00384	-0.0088
	76.01	-0.01556	-0.01313	-0.00377	-0.00917
	76.21	-0.0162	-0.01313	-0.00453	-0.00934
	76.41	-0.01584	-0.01301	-0.00427	-0.00881
	76.61	-0.01544	-0.01278	-0.00423	-0.00856
	76.81	-0.01499	-0.01177	-0.00389	-0.008
	77.01	-0.01464	-0.01139	-0.0042	-0.00756
	77.21	-0.01375	-0.01113	-0.00332	-0.00736
	77.41	-0.01329	-0.01112	-0.00308	-0.00764
	77.61	-0.01355	-0.01102	-0.00321	-0.00738
	77.81	-0.01291	-0.01089	-0.00321	-0.0074
	78.01	-0.01295	-0.01131	-0.00325	-0.00724
	78.21	-0.0127	-0.01179	-0.00306	-0.00731
	78.41	-0.01254	-0.01176	-0.00318	-0.00719
	78.61	-0.01322	-0.01242	-0.00339	-0.00784
	78.81	-0.01271	-0.01201	-0.0032	-0.00738
	79.01	-0.01258	-0.01177	-0.00262	-0.0073
	79.21	-0.01289	-0.01203	-0.00329	-0.00746
	79.41	-0.01331	-0.01279	-0.00424	-0.00797
	79.61	-0.01336	-0.01227	-0.00365	-0.00778
	79.81	-0.01313	-0.01217	-0.00363	-0.00783
	80.01	-0.01298	-0.0117	-0.0033	-0.00732
	80.21	-0.01296	-0.01183	-0.00368	-0.00727
	80.41	-0.01235	-0.0116	-0.00311	-0.0066
	80.61	-0.01229	-0.0116	-0.00319	-0.00678
	80.81	-0.01186	-0.01144	-0.00291	-0.00596
	81.01	-0.0114	-0.01154	-0.00225	-0.00598
	81.21	-0.0116	-0.01202	-0.00204	-0.0067
	81.41	-0.01228	-0.01271	-0.00227	-0.00702
	81.61	-0.01287	-0.01247	-0.00239	-0.00681
	81.81	-0.01272	-0.01262	-0.0021	-0.00685
	82.01	-0.01333	-0.01343	-0.00207	-0.00684
	82.21	-0.01344	-0.01366	-0.00171	-0.0068
	82.41	-0.01387	-0.01369	-0.00203	-0.00687
	82.61	-0.0135	-0.01346	-0.002	-0.00626
	82.81	-0.01379	-0.01401	-0.0028	-0.00632
	83.01	-0.01486	-0.0147	-0.00354	-0.00706
	83.21	-0.01527	-0.01533	-0.00486	-0.00751
	83.41	-0.01591	-0.01547	-0.00557	-0.00768
	83.61	-0.0157	-0.01479	-0.00531	-0.00727
	83.81	-0.01562	-0.01454	-0.00579	-0.0081
	84.01	-0.01598	-0.01484	-0.00632	-0.0083
	84.21	-0.01575	-0.01441	-0.00679	-0.008
	84.41	-0.0158	-0.01376	-0.00661	-0.00815
	84.61	-0.01615	-0.01375	-0.00689	-0.00889
	84.81	-0.01677	-0.01379	-0.00688	-0.00942
	85.01	-0.01642	-0.01365	-0.00611	-0.01016
	85.21	-0.01627	-0.01362	-0.00577	-0.01067
	85.41	-0.01627	-0.01279	-0.00466	-0.01014
	85.61	-0.01584	-0.01225	-0.00382	-0.00981
	85.81	-0.01494	-0.01236	-0.0022	-0.00895
	86.01	-0.01469	-0.01206	-0.00187	-0.00836
	86.21	-0.01383	-0.01174	-0.00127	-0.00763
	86.41	-0.01344	-0.01122	-0.001	-0.0066
	86.61	-0.0128	-0.01105	-0.00082	-0.00569
	86.81	-0.01314	-0.01169	-0.00082	-0.00601
	87.01	-0.01293	-0.01182	-0.00104	-0.00578
	87.21	-0.01299	-0.01229	-0.00112	-0.00577
	87.41	-0.01275	-0.01183	-0.00124	-0.00572
	87.61	-0.01263	-0.01134	-0.0008	-0.00524
	87.81	-0.01298	-0.01128	-0.00134	-0.00602
	88.01	-0.01301	-0.01089	-0.00148	-0.00546
	88.21	-0.01317	-0.01113	-0.00204	-0.00639
	88.41	-0.01333	-0.01114	-0.00188	-0.00696
	88.61	-0.01426	-0.01165	-0.00217	-0.00784
	88.81	-0.01429	-0.01242	-0.00275	-0.00839
	89.01	-0.01398	-0.01268	-0.00237	-0.00858
	89.21	-0.01362	-0.0124	-0.00176	-0.00869
	89.41	-0.0141	-0.01227	-0.00124	-0.00781
	89.61	-0.01412	-0.01251	-0.00124	-0.00781
	89.81	-0.01403	-0.0125	-0.00103	-0.00725
	90.01	-0.01392	-0.01249	-0.00097	-0.00727
	90.21	-0.01376	-0.01244	-0.0011	-0.00691
	90.41	-0.01409	-0.01221	-0.00133	-0.00676
	90.61	-0.01432	-0.01271	-0.00164	-0.00725
	90.81	-0.01467	-0.01298	-0.00207	-0.00816
	91.01	-0.01444	-0.0123	-0.00237	-0.00774
	91.21	-0.01468	-0.0122	-0.00256	-0.00715
	91.41	-0.01422	-0.01188	-0.00271	-0.00722
	91.61	-0.01404	-0.01108	-0.00244	-0.00651
	91.81	-0.01384	-0.01178	-0.00352	-0.00673
	92.01	-0.01378	-0.01204	-0.00346	-0.0065
	92.21	-0.01352	-0.01269	-0.00393	-0.00733
	92.41	-0.0138	-0.01275	-0.00444	-0.00732
	92.61	-0.01424	-0.01318	-0.00458	-0.00785
	92.81	-0.0137	-0.01392	-0.00463	-0.00778
	93.01	-0.01411	-0.01397	-0.00446	-0.00814
	93.21	-0.01367	-0.01323	-0.00361	-0.00781
	93.41	-0.01388	-0.01293	-0.00312	-0.00762
	93.61	-0.01382	-0.01273	-0.00252	-0.00782
	93.81	-0.01369	-0.01261	-0.00201	-0.00774
	94.01	-0.01414	-0.0129	-0.00126	-0.00782
	94.21	-0.01468	-0.01275	-0.00144	-0.0077
	94.41	-0.01496	-0.01272	-0.00132	-0.00806
	94.61	-0.015	-0.01262	-0.0014	-0.00805
	94.81	-0.01504	-0.01252	-0.00182	-0.00838
	95.01	-0.01529	-0.01242	-0.00211	-0.00826
	95.21	-0.01582	-0.0131	-0.00233	-0.00851
	95.41	-0.01515	-0.01291	-0.00182	-0.00848
	95.61	-0.01479	-0.01253	-0.00185	-0.00769
	95.81	-0.01571	-0.01387	-0.00241	-0.00785
	96.01	-0.01603	-0.01403	-0.00248	-0.0082
	96.21	-0.01584	-0.01442	-0.00313	-0.0089
	96.41	-0.01637	-0.01482	-0.00345	-0.00912
	96.61	-0.01583	-0.01502	-0.00306	-0.00912
	96.81	-0.01624	-0.01581	-0.00379	-0.00948
	97.01	-0.01697	-0.01539	-0.00466	-0.00997
	97.21	-0.01689	-0.01512	-0.00461	-0.00986
	97.41	-0.0167	-0.01482	-0.0049	-0.01014
	97.61	-0.01668	-0.01507	-0.00487	-0.00957
	97.81	-0.01653	-0.01497	-0.00468	-0.00945
	98.01	-0.01664	-0.01541	-0.0047	-0.00907
	98.21	-0.01573	-0.0144	-0.00468	-0.00839
	98.41	-0.01522	-0.01399	-0.00535	-0.00857
	98.61	-0.01583	-0.01385	-0.00607	-0.00894
	98.81	-0.01615	-0.01387	-0.00639	-0.00919
	99.01	-0.01689	-0.0139	-0.00647	-0.00918
	99.21	-0.01623	-0.01387	-0.00626	-0.00865
	99.41	-0.01646	-0.01391	-0.00589	-0.00838
	99.61	-0.01654	-0.01376	-0.00595	-0.00799
	99.81	-0.01798	-0.0148	-0.00638	-0.00905
	100.01	-0.01715	-0.01437	-0.00576	-0.00842
	100.21	-0.01688	-0.01392	-0.00534	-0.008
	100.41	-0.01701	-0.01348	-0.00498	-0.00772
	100.61	-0.01661	-0.01292	-0.00453	-0.0071
	100.81	-0.01722	-0.01316	-0.00476	-0.00724
	101.01	-0.01732	-0.01321	-0.00491	-0.00737
	101.21	-0.01674	-0.01364	-0.00457	-0.00733
	101.41	-0.01638	-0.01393	-0.0042	-0.00782
	101.61	-0.01599	-0.01451	-0.00315	-0.00743
	101.81	-0.01535	-0.01452	-0.00248	-0.00774
	102.01	-0.01524	-0.015	-0.0025	-0.00812
	102.21	-0.01473	-0.01395	-0.00244	-0.00818
	102.41	-0.01534	-0.01417	-0.00266	-0.00922
	102.61	-0.01542	-0.01462	-0.00258	-0.00959
	102.81	-0.01469	-0.01497	-0.00269	-0.00954
	103.01	-0.0142	-0.01516	-0.00316	-0.00995
	103.21	-0.01357	-0.0159	-0.00351	-0.0104
	103.41	-0.01406	-0.01617	-0.00344	-0.01064
	103.61	-0.01397	-0.01623	-0.00402	-0.01036
	103.81	-0.01402	-0.01616	-0.0041	-0.00985
	104.01	-0.01291	-0.01488	-0.00381	-0.00852
	104.21	-0.01267	-0.01517	-0.00402	-0.00823
	104.41	-0.01252	-0.01498	-0.0044	-0.00802
	104.61	-0.01277	-0.01517	-0.00476	-0.00761
	104.81	-0.01322	-0.01541	-0.0052	-0.00796
	105.01	-0.01305	-0.015	-0.00545	-0.00785
	105.21	-0.01279	-0.01463	-0.00502	-0.00778
	105.41	-0.01348	-0.01452	-0.00465	-0.00797
	105.61	-0.01369	-0.01469	-0.00408	-0.00769
	105.81	-0.0141	-0.01432	-0.00386	-0.00813
	106.01	-0.0144	-0.0142	-0.00359	-0.00808
	106.21	-0.01449	-0.01328	-0.0035	-0.00793
	106.41	-0.01498	-0.01358	-0.00305	-0.00803
	106.61	-0.01469	-0.0133	-0.00294	-0.00774
	106.81	-0.01458	-0.01302	-0.00318	-0.00786
	107.01	-0.01447	-0.0129	-0.00307	-0.00807
	107.21	-0.01475	-0.01349	-0.00304	-0.00813
	107.41	-0.01484	-0.01328	-0.00267	-0.00788
	107.61	-0.01499	-0.01344	-0.00325	-0.00762
	107.81	-0.01454	-0.01256	-0.00284	-0.00694
	108.01	-0.01407	-0.01236	-0.00305	-0.00724
	108.21	-0.01369	-0.01287	-0.00265	-0.00686
	108.41	-0.01367	-0.01258	-0.00284	-0.00664
	108.61	-0.01408	-0.01254	-0.00305	-0.00642
	108.81	-0.01358	-0.01179	-0.00244	-0.00633
	109.01	-0.0133	-0.0109	-0.00243	-0.00602
	109.21	-0.01355	-0.01096	-0.00232	-0.00678
	109.41	-0.01407	-0.01125	-0.00223	-0.00713
	109.61	-0.01409	-0.0114	-0.00178	-0.00706
	109.81	-0.01436	-0.01112	-0.00186	-0.00718
	110.01	-0.01414	-0.01146	-0.00217	-0.00661
	110.21	-0.01453	-0.01181	-0.0024	-0.00664
	110.41	-0.01474	-0.01191	-0.00225	-0.00645
	110.61	-0.01499	-0.01236	-0.00346	-0.0072
	110.81	-0.01508	-0.0125	-0.00384	-0.00736
	111.01	-0.01577	-0.01355	-0.00425	-0.00827
	111.21	-0.01567	-0.01381	-0.00443	-0.00845
	111.41	-0.01533	-0.0138	-0.00493	-0.00886
	111.61	-0.01567	-0.01415	-0.00556	-0.00916
	111.81	-0.01505	-0.01385	-0.0051	-0.00851
	112.01	-0.01485	-0.01411	-0.00518	-0.00885
	112.21	-0.01461	-0.01417	-0.00457	-0.00883
	112.41	-0.01482	-0.01414	-0.00456	-0.00894
	112.61	-0.01446	-0.01402	-0.00406	-0.00854
	112.81	-0.01385	-0.01325	-0.00342	-0.00867
	113.01	-0.01359	-0.01221	-0.00272	-0.00764
	113.21	-0.01329	-0.01233	-0.00201	-0.00786
	113.41	-0.01266	-0.01185	-0.00098	-0.00686
	113.61	-0.01209	-0.01131	-0.00018	-0.00648
	113.81	-0.012	-0.01159	-0.0004	-0.00661
	114.01	-0.0113	-0.01163	-0.00011	-0.00586
	114.21	-0.01059	-0.01157	0.000389	-0.00565
	114.41	-0.01019	-0.01126	0.000857	-0.00557
	114.61	-0.01072	-0.01184	0.000143	-0.00668
	114.81	-0.01117	-0.01156	0.000491	-0.00698
	115.01	-0.0113	-0.01251	0.000516	-0.00784
	115.21	-0.01113	-0.0124	0.00019	-0.00785
	115.41	-0.01141	-0.01346	-0.00123	-0.00885
	115.61	-0.0123	-0.01392	-0.0018	-0.00905
	115.81	-0.0121	-0.01412	-0.0021	-0.00946
	116.01	-0.01261	-0.01405	-0.00248	-0.01001
	116.21	-0.01258	-0.01429	-0.00274	-0.00974
	116.41	-0.0131	-0.01437	-0.00325	-0.00947
	116.61	-0.01302	-0.01465	-0.00366	-0.00907
	116.81	-0.01372	-0.01413	-0.00421	-0.00896
	117.01	-0.01399	-0.01391	-0.00423	-0.0078
	117.21	-0.01419	-0.01466	-0.00474	-0.00836
	117.41	-0.01421	-0.01456	-0.00496	-0.00818
	117.61	-0.01442	-0.01493	-0.00524	-0.00852
	117.81	-0.01451	-0.01469	-0.00527	-0.008
	118.01	-0.01423	-0.01429	-0.00463	-0.00769
	118.21	-0.01413	-0.01416	-0.00401	-0.00812
	118.41	-0.01406	-0.01374	-0.0038	-0.00873
	118.61	-0.0141	-0.01378	-0.0038	-0.00908
	118.81	-0.01407	-0.0139	-0.00352	-0.00926
	119.01	-0.01392	-0.01409	-0.00325	-0.00926
	119.21	-0.01456	-0.01456	-0.00385	-0.00951
	119.41	-0.01468	-0.01503	-0.00439	-0.01003
	119.61	-0.01475	-0.01434	-0.00412	-0.00992
	119.81	-0.01464	-0.01516	-0.00436	-0.01064
	120.01	-0.01542	-0.01545	-0.00441	-0.01063
	120.21	-0.01499	-0.01574	-0.00452	-0.0105
	120.41	-0.01512	-0.01538	-0.0046	-0.01074
	120.61	-0.01468	-0.01573	-0.00443	-0.01065
	120.81	-0.01487	-0.01535	-0.00408	-0.01013
	121.01	-0.01469	-0.0156	-0.00414	-0.00981
	121.21	-0.01365	-0.01542	-0.00376	-0.00918
	121.41	-0.01327	-0.01493	-0.00352	-0.00855
	121.61	-0.0133	-0.01495	-0.00359	-0.00823
	121.81	-0.01263	-0.01358	-0.00298	-0.00767
	122.01	-0.01297	-0.014	-0.00325	-0.00837
	122.21	-0.01244	-0.01397	-0.00336	-0.00838
	122.41	-0.012	-0.01365	-0.00319	-0.00801
	122.61	-0.01238	-0.01398	-0.00328	-0.00778
	122.81	-0.013	-0.01402	-0.00382	-0.00797
	123.01	-0.01308	-0.01381	-0.00417	-0.00815
	123.21	-0.01332	-0.01401	-0.00456	-0.00867
	123.41	-0.01362	-0.01402	-0.00494	-0.00899
	123.61	-0.01397	-0.01459	-0.00519	-0.0091
	123.81	-0.01448	-0.01544	-0.00545	-0.00954
	124.01	-0.01466	-0.01477	-0.00485	-0.00947
	124.21	-0.01402	-0.01423	-0.00464	-0.00866
	124.41	-0.01397	-0.0138	-0.00431	-0.00841
	124.61	-0.01376	-0.01422	-0.00393	-0.00817
	124.81	-0.01362	-0.01324	-0.00327	-0.00787
	125.01	-0.01315	-0.01327	-0.00337	-0.00771
	125.21	-0.01224	-0.01246	-0.00263	-0.00723
	125.41	-0.0132	-0.01256	-0.00302	-0.00771
	125.61	-0.01351	-0.01249	-0.00312	-0.00781
	125.81	-0.01351	-0.01201	-0.00284	-0.00772
	126.01	-0.01432	-0.01294	-0.00324	-0.00818
	126.21	-0.01417	-0.0127	-0.00317	-0.00794
	126.41	-0.01444	-0.0123	-0.003	-0.00784
	126.61	-0.01441	-0.01229	-0.00341	-0.00794
	126.81	-0.01432	-0.0124	-0.00391	-0.00835
	127.01	-0.01396	-0.01235	-0.00392	-0.00875
	127.21	-0.01382	-0.01241	-0.00403	-0.00856
	127.41	-0.01426	-0.01298	-0.0042	-0.00829
	127.61	-0.01382	-0.01319	-0.00393	-0.00827
	127.81	-0.01337	-0.01242	-0.00384	-0.00821
	128.01	-0.01301	-0.01184	-0.00347	-0.00771
	128.21	-0.01319	-0.01242	-0.00422	-0.00775
	128.41	-0.01253	-0.01265	-0.00361	-0.00763
	128.61	-0.01238	-0.013	-0.00342	-0.00812
	128.81	-0.01258	-0.01303	-0.0036	-0.00862
	129.01	-0.0126	-0.01324	-0.00332	-0.00869
	129.21	-0.01241	-0.01268	-0.0028	-0.00887
	129.41	-0.01303	-0.01282	-0.00288	-0.00893
	129.61	-0.01301	-0.01288	-0.00247	-0.00879
	129.81	-0.01298	-0.01317	-0.00284	-0.00916
	130.01	-0.01284	-0.01366	-0.00261	-0.00895
	130.21	-0.01222	-0.01305	-0.00175	-0.00807
	130.41	-0.01244	-0.01323	-0.00128	-0.00793
	130.61	-0.01193	-0.01347	-0.00086	-0.00754
	130.81	-0.01183	-0.01324	-0.00077	-0.00691
	131.01	-0.01146	-0.01256	-0.00053	-0.00638
	131.21	-0.01126	-0.01228	-0.0005	-0.00611
	131.41	-0.0116	-0.01193	-0.00075	-0.00626
	131.61	-0.01093	-0.01154	-0.00094	-0.00658
	131.81	-0.01148	-0.01119	-0.00194	-0.00699
	132.01	-0.01141	-0.01123	-0.00224	-0.00662
	132.21	-0.01156	-0.01154	-0.00246	-0.00631
	132.41	-0.0115	-0.01123	-0.00267	-0.00642
	132.61	-0.01213	-0.01111	-0.00347	-0.00726
	132.81	-0.01269	-0.01105	-0.00426	-0.00759
	133.01	-0.01247	-0.01071	-0.00372	-0.00793
	133.21	-0.01246	-0.01089	-0.00402	-0.0087
	133.41	-0.01267	-0.01131	-0.00428	-0.00907
	133.61	-0.01268	-0.01186	-0.00456	-0.00973
	133.81	-0.01218	-0.01235	-0.00503	-0.01
	134.01	-0.01158	-0.0121	-0.00391	-0.00915
	134.21	-0.01139	-0.01168	-0.00328	-0.0087
	134.41	-0.01138	-0.01145	-0.00248	-0.00841
	134.61	-0.01047	-0.01165	-0.002	-0.00797
	134.81	-0.01074	-0.01163	-0.00202	-0.00772
	135.01	-0.01036	-0.01136	-0.00171	-0.00773
	135.21	-0.00992	-0.01111	-0.00141	-0.00732
	135.41	-0.01042	-0.01105	-0.00133	-0.00719
	135.61	-0.01015	-0.01075	-0.00136	-0.00733
	135.81	-0.0101	-0.01053	-0.00137	-0.00682
	136.01	-0.01047	-0.01075	-0.00151	-0.00615
	136.21	-0.01074	-0.01075	-0.00103	-0.00622
	136.41	-0.01152	-0.01073	-0.00187	-0.00692
	136.61	-0.0119	-0.0108	-0.00144	-0.0071
	136.81	-0.0122	-0.01058	-0.00121	-0.00753
	137.01	-0.01235	-0.01104	-0.00109	-0.00802
	137.21	-0.01215	-0.01116	-0.00112	-0.00804
	137.41	-0.01211	-0.01085	-0.00135	-0.00784
	137.61	-0.01215	-0.0113	-0.00174	-0.00843
	137.81	-0.01132	-0.01108	-0.00125	-0.00851
	138.01	-0.01092	-0.01034	-0.00083	-0.0085
	138.21	-0.01102	-0.01022	-0.00128	-0.00853
	138.41	-0.011	-0.01034	-0.0015	-0.00892
	138.61	-0.01061	-0.01117	-0.00193	-0.00893
	138.81	-0.01132	-0.01155	-0.00262	-0.00924
	139.01	-0.01095	-0.01154	-0.00251	-0.00916
	139.21	-0.01056	-0.01137	-0.00289	-0.00866
	139.41	-0.01152	-0.01153	-0.00319	-0.00898
	139.61	-0.01166	-0.01128	-0.00388	-0.00911
	139.81	-0.01181	-0.01168	-0.00391	-0.00892
	140.01	-0.01308	-0.01196	-0.00425	-0.00947
	140.21	-0.01334	-0.0117	-0.00375	-0.00948
	140.41	-0.01451	-0.01175	-0.00391	-0.00925
	140.61	-0.01454	-0.01152	-0.00306	-0.00926
	140.81	-0.01518	-0.01188	-0.00349	-0.00986
	141.01	-0.01571	-0.01238	-0.00415	-0.00978
	141.21	-0.01572	-0.01246	-0.00429	-0.00983
	141.41	-0.01564	-0.01221	-0.0045	-0.00986
	141.61	-0.01571	-0.01232	-0.00418	-0.01005
	141.81	-0.0148	-0.01255	-0.00372	-0.01029
	142.01	-0.01455	-0.01241	-0.00404	-0.01024
	142.21	-0.01461	-0.01315	-0.00459	-0.01036
	142.41	-0.01437	-0.01391	-0.00462	-0.01078
	142.61	-0.01381	-0.01408	-0.00436	-0.0104
	142.81	-0.01355	-0.01453	-0.00473	-0.01117
	143.01	-0.01259	-0.01465	-0.00431	-0.01105
	143.21	-0.01135	-0.01405	-0.00433	-0.01051
	143.41	-0.01099	-0.01339	-0.00343	-0.01043
	143.61	-0.01068	-0.01308	-0.0033	-0.01047
	143.81	-0.01074	-0.0131	-0.00256	-0.01026
	144.01	-0.01126	-0.01309	-0.00252	-0.01019
	144.21	-0.01104	-0.01286	-0.00231	-0.00982
	144.41	-0.01174	-0.01321	-0.00246	-0.0102
	144.61	-0.01181	-0.01349	-0.00282	-0.01109
	144.81	-0.012	-0.01378	-0.00369	-0.01155
	145.01	-0.01179	-0.01321	-0.00404	-0.01141
	145.21	-0.01173	-0.0129	-0.00403	-0.01154
	145.41	-0.01172	-0.01189	-0.00382	-0.01105
	145.61	-0.01164	-0.01178	-0.00364	-0.01078
	145.81	-0.01161	-0.01262	-0.0038	-0.01128
	146.01	-0.01141	-0.012	-0.00336	-0.01038
	146.21	-0.01203	-0.01267	-0.00368	-0.0104
	146.41	-0.01158	-0.01278	-0.00381	-0.01001
	146.61	-0.01123	-0.01264	-0.00385	-0.01
	146.81	-0.01091	-0.01302	-0.00379	-0.00975
	147.01	-0.01071	-0.01309	-0.00346	-0.00897
	147.21	-0.01077	-0.01288	-0.00354	-0.00826
	147.41	-0.01133	-0.01316	-0.0033	-0.00818
	147.61	-0.01264	-0.01433	-0.0042	-0.00878
	147.81	-0.01305	-0.01473	-0.00361	-0.00797
	148.01	-0.01317	-0.01461	-0.00332	-0.00805
	148.21	-0.013	-0.01433	-0.00288	-0.00784
	148.41	-0.0128	-0.01407	-0.00272	-0.00805
	148.61	-0.01229	-0.01358	-0.00265	-0.00824
	148.81	-0.01189	-0.0128	-0.00244	-0.00848
	149.01	-0.01196	-0.01267	-0.00237	-0.00864
	149.21	-0.0125	-0.01237	-0.00228	-0.00935
	149.41	-0.01284	-0.01205	-0.00269	-0.00978
	149.61	-0.01253	-0.01171	-0.00299	-0.00958
	149.81	-0.01252	-0.01171	-0.00332	-0.00987
	150.01	-0.01201	-0.01112	-0.00328	-0.00957
	150.21	-0.01247	-0.01176	-0.00366	-0.00985
	150.41	-0.01179	-0.01153	-0.00324	-0.00921
	150.61	-0.01169	-0.01175	-0.00303	-0.00927
	150.81	-0.01172	-0.0122	-0.00371	-0.00921
	151.01	-0.01114	-0.01229	-0.00376	-0.00928
	151.21	-0.0115	-0.01277	-0.00403	-0.00962
	151.41	-0.01187	-0.01332	-0.00422	-0.01005
	151.61	-0.0116	-0.01283	-0.00395	-0.00966
	151.81	-0.01098	-0.01219	-0.00316	-0.00879
	152.01	-0.01091	-0.01162	-0.0024	-0.00909
	152.21	-0.01025	-0.01115	-0.00231	-0.00866
	152.41	-0.00942	-0.01064	-0.00194	-0.00899
	152.61	-0.00958	-0.01034	-0.00163	-0.00937
	152.81	-0.00969	-0.01	-0.00145	-0.00972
	153.01	-0.00973	-0.00966	-0.00117	-0.0095
	153.21	-0.00981	-0.00907	-0.00173	-0.01041
	153.41	-0.00982	-0.00848	-0.00176	-0.00991
	153.61	-0.00974	-0.00791	-0.00158	-0.00933
	153.81	-0.00973	-0.00801	-0.0016	-0.0099
	154.01	-0.01008	-0.00786	-0.00138	-0.0101
	154.21	-0.01025	-0.00832	-0.00115	-0.0094
	154.41	-0.01031	-0.0091	-0.00088	-0.00894
	154.61	-0.01069	-0.01006	-0.00174	-0.00949
	154.81	-0.01109	-0.01094	-0.00263	-0.01005
	155.01	-0.01134	-0.01149	-0.00274	-0.01017
	155.21	-0.01242	-0.01207	-0.00337	-0.01068
	155.41	-0.01257	-0.0129	-0.00414	-0.01102
	155.61	-0.01264	-0.0129	-0.00413	-0.01117
	155.81	-0.01356	-0.01417	-0.00425	-0.01148
	156.01	-0.01378	-0.01486	-0.0044	-0.01191
	156.21	-0.01353	-0.015	-0.00442	-0.01173
	156.41	-0.01343	-0.01512	-0.004	-0.01194
	156.61	-0.01309	-0.01451	-0.00339	-0.01115
	156.81	-0.01306	-0.01424	-0.00359	-0.01124
	157.01	-0.01244	-0.01361	-0.00305	-0.0107
	157.21	-0.01203	-0.01271	-0.00284	-0.01054
	157.41	-0.01186	-0.01217	-0.00211	-0.00982
	157.61	-0.01172	-0.01207	-0.00204	-0.0103
	157.81	-0.01101	-0.01139	-0.00188	-0.01011
	158.01	-0.01052	-0.01108	-0.00163	-0.0094
	158.21	-0.01075	-0.01126	-0.00158	-0.00904
	158.41	-0.01138	-0.01201	-0.00224	-0.00913
	158.61	-0.01185	-0.01209	-0.00284	-0.00948
	158.81	-0.01184	-0.01247	-0.00281	-0.00927
	159.01	-0.01247	-0.01215	-0.00334	-0.00959
	159.21	-0.01279	-0.01233	-0.00372	-0.00996
	159.41	-0.01308	-0.01262	-0.00384	-0.0101
	159.61	-0.01363	-0.0127	-0.00358	-0.0102
	159.81	-0.01397	-0.01302	-0.00331	-0.00999
	160.01	-0.01331	-0.01278	-0.00312	-0.00985
	160.21	-0.01355	-0.01287	-0.0027	-0.00975
	160.41	-0.01373	-0.01335	-0.00276	-0.00975
	160.61	-0.01276	-0.01285	-0.00192	-0.00879
	160.81	-0.01274	-0.01283	-0.00242	-0.00945
	161.01	-0.01198	-0.0123	-0.00162	-0.0085
	161.21	-0.01199	-0.01171	-0.0019	-0.00866
	161.41	-0.01145	-0.01175	-0.00216	-0.00877
	161.61	-0.01056	-0.01168	-0.00189	-0.00852
	161.81	-0.0105	-0.01175	-0.00223	-0.00818
	162.01	-0.01085	-0.01185	-0.00238	-0.00852
	162.21	-0.01184	-0.0125	-0.00315	-0.00934
	162.41	-0.01167	-0.01258	-0.00357	-0.00988
	162.61	-0.01199	-0.01249	-0.00352	-0.01012
	162.81	-0.01168	-0.01208	-0.00319	-0.00988
	163.01	-0.01188	-0.01149	-0.00345	-0.00993
	163.21	-0.01208	-0.01168	-0.0038	-0.00969
	163.41	-0.01227	-0.01147	-0.00344	-0.00976
	163.61	-0.01221	-0.01143	-0.00329	-0.01003
	163.81	-0.01224	-0.01142	-0.00278	-0.01006
	164.01	-0.01246	-0.01165	-0.00319	-0.01022
	164.21	-0.01259	-0.01157	-0.00348	-0.01045
	164.41	-0.0119	-0.01152	-0.00255	-0.01003
	164.61	-0.01166	-0.0113	-0.00251	-0.01005
	164.81	-0.0118	-0.011	-0.00317	-0.01017
	165.01	-0.01119	-0.01068	-0.00302	-0.00946
	165.21	-0.01122	-0.01069	-0.0034	-0.00948
	165.41	-0.01079	-0.01093	-0.00353	-0.00921
	165.61	-0.01103	-0.01161	-0.00375	-0.0087
	165.81	-0.0117	-0.01167	-0.00395	-0.00928
	166.01	-0.01154	-0.01112	-0.00334	-0.00899
	166.21	-0.01178	-0.01143	-0.00362	-0.00926
	166.41	-0.01171	-0.01089	-0.00342	-0.00959
	166.61	-0.01136	-0.0109	-0.00303	-0.00914
	166.81	-0.01051	-0.01056	-0.00238	-0.00855
	167.01	-0.01107	-0.01105	-0.00224	-0.00857
	167.21	-0.01104	-0.01087	-0.00213	-0.00824
	167.41	-0.01146	-0.01118	-0.00222	-0.0086
	167.61	-0.01169	-0.01165	-0.00261	-0.0096
	167.81	-0.0118	-0.01187	-0.00237	-0.00955
	168.01	-0.01195	-0.01203	-0.00271	-0.01
	168.21	-0.01181	-0.01204	-0.00219	-0.01033
	168.41	-0.01216	-0.01284	-0.00187	-0.01062
	168.61	-0.01292	-0.01327	-0.00292	-0.01156
	168.81	-0.01222	-0.01297	-0.0033	-0.01147
	169.01	-0.01193	-0.01342	-0.00323	-0.0118
	169.21	-0.0115	-0.01359	-0.00296	-0.01167
	169.41	-0.01128	-0.01352	-0.00323	-0.01154
	169.61	-0.01149	-0.01324	-0.00329	-0.01122
	169.81	-0.01117	-0.0121	-0.00272	-0.01078
	170.01	-0.01069	-0.01123	-0.00236	-0.00986
	170.21	-0.01023	-0.01102	-0.00261	-0.00991
	170.41	-0.01022	-0.01063	-0.00185	-0.00935
	170.61	-0.00919	-0.00994	-0.00185	-0.00862
	170.81	-0.009	-0.00943	-0.00169	-0.00864
	171.01	-0.00914	-0.00876	-0.00151	-0.00817
	171.21	-0.00852	-0.0081	-0.00196	-0.00768
	171.41	-0.00944	-0.00859	-0.00246	-0.00825
	171.61	-0.00898	-0.00813	-0.00183	-0.00807
	171.81	-0.00935	-0.0085	-0.00193	-0.00772
	172.01	-0.00957	-0.00914	-0.00188	-0.008
	172.21	-0.01038	-0.00952	-0.00201	-0.00837
	172.41	-0.01029	-0.01001	-0.00228	-0.00853
	172.61	-0.01058	-0.01021	-0.00256	-0.00894
	172.81	-0.0096	-0.01022	-0.00259	-0.00857
	173.01	-0.00976	-0.01073	-0.00231	-0.00882
	173.21	-0.00922	-0.01014	-0.00241	-0.00814
	173.41	-0.0099	-0.0105	-0.00272	-0.00871
	173.61	-0.01026	-0.01031	-0.00306	-0.00898
	173.81	-0.01053	-0.011	-0.00358	-0.00928
	174.01	-0.01025	-0.01136	-0.00394	-0.00935
	174.21	-0.01045	-0.01178	-0.00447	-0.00972
	174.41	-0.01103	-0.01209	-0.00478	-0.00993
	174.61	-0.01093	-0.01214	-0.0053	-0.00993
	174.81	-0.01035	-0.01143	-0.00432	-0.0099
	175.01	-0.01077	-0.01117	-0.00429	-0.01012
	175.21	-0.01097	-0.01138	-0.00451	-0.0107
	175.41	-0.01105	-0.01121	-0.00376	-0.01018
	175.61	-0.01085	-0.01096	-0.00333	-0.00962
	175.81	-0.01127	-0.01148	-0.00331	-0.01001
	176.01	-0.01051	-0.01089	-0.0022	-0.00947
	176.21	-0.0103	-0.01038	-0.00139	-0.00937
	176.41	-0.00935	-0.0103	-0.0004	-0.00876
	176.61	-0.0092	-0.01005	-0.0002	-0.00855
	176.81	-0.00882	-0.01048	-0.00037	-0.00861
	177.01	-0.0093	-0.0108	-0.00066	-0.0091
	177.21	-0.00899	-0.01071	-0.00065	-0.00901
	177.41	-0.00951	-0.01156	-0.00078	-0.00964
	177.61	-0.00917	-0.01156	-0.00104	-0.00968
	177.81	-0.00981	-0.01291	-0.00194	-0.01002
	178.01	-0.01005	-0.01301	-0.00245	-0.00993
	178.21	-0.01077	-0.01326	-0.00302	-0.0103
	178.41	-0.01124	-0.01346	-0.00328	-0.01036
	178.61	-0.01174	-0.01334	-0.00338	-0.0103
	178.81	-0.01177	-0.01259	-0.00356	-0.01076
	179.01	-0.01265	-0.01266	-0.00427	-0.01138
	179.21	-0.01281	-0.01225	-0.00453	-0.01123
	179.41	-0.01299	-0.01174	-0.00449	-0.01087
	179.61	-0.01316	-0.0112	-0.00454	-0.01121
	179.81	-0.01304	-0.01065	-0.0044	-0.01155
	180.01	-0.01177	-0.01493	-0.00898	-0.01434
	180.21	-0.01222	-0.01441	-0.00864	-0.0137
	180.41	-0.01188	-0.01378	-0.00794	-0.01314
	180.61	-0.01189	-0.01349	-0.00759	-0.01305
	180.81	-0.0123	-0.01334	-0.00714	-0.01309
	181.01	-0.01277	-0.01293	-0.00646	-0.01293
	181.21	-0.01359	-0.013	-0.00665	-0.01295
	181.41	-0.01394	-0.01281	-0.00636	-0.01267
	181.61	-0.01425	-0.01268	-0.00609	-0.01226
	181.81	-0.01481	-0.01315	-0.00575	-0.0123
	182.01	-0.01569	-0.01415	-0.00631	-0.01286
	182.21	-0.01597	-0.01519	-0.00663	-0.01332
	182.41	-0.01639	-0.0155	-0.00686	-0.01304
	182.61	-0.01649	-0.01519	-0.00695	-0.01295
	182.81	-0.01585	-0.01521	-0.00645	-0.01215
	183.01	-0.01581	-0.01595	-0.00636	-0.0116
	183.21	-0.01567	-0.01588	-0.006	-0.01161
	183.41	-0.01514	-0.01583	-0.00525	-0.01086
	183.61	-0.01484	-0.01613	-0.00465	-0.01009
	183.81	-0.01439	-0.01616	-0.00419	-0.00937
	184.01	-0.01463	-0.01604	-0.00439	-0.00944
	184.21	-0.01449	-0.01548	-0.00458	-0.00953
	184.41	-0.01409	-0.01524	-0.00472	-0.00991
	184.61	-0.01445	-0.01558	-0.00476	-0.01046
	184.81	-0.01454	-0.01518	-0.00463	-0.01037
	185.01	-0.01421	-0.01444	-0.00408	-0.00981
	185.21	-0.0146	-0.01435	-0.00495	-0.00975
	185.41	-0.0144	-0.0137	-0.0046	-0.00916
	185.61	-0.01454	-0.01368	-0.00474	-0.00897
	185.81	-0.01503	-0.01385	-0.00488	-0.00941
	186.01	-0.01496	-0.01379	-0.00493	-0.00974
	186.21	-0.01421	-0.01345	-0.00447	-0.00932
	186.41	-0.0143	-0.01346	-0.0043	-0.00916
	186.61	-0.01407	-0.01305	-0.0044	-0.00929
	186.81	-0.01393	-0.01371	-0.00472	-0.00913
	187.01	-0.01408	-0.01477	-0.00514	-0.00929
	187.21	-0.0143	-0.01446	-0.00483	-0.00911
	187.41	-0.01463	-0.01483	-0.00482	-0.0091
	187.61	-0.01516	-0.01512	-0.00507	-0.00976
	187.81	-0.01522	-0.0155	-0.00555	-0.01049
	188.01	-0.01623	-0.01553	-0.00622	-0.01184
	188.21	-0.01645	-0.01585	-0.00682	-0.01237
	188.41	-0.01703	-0.01664	-0.0073	-0.01327
	188.61	-0.01784	-0.01714	-0.00678	-0.01329
	188.81	-0.01809	-0.0171	-0.00702	-0.01308
	189.01	-0.01858	-0.01707	-0.00707	-0.01296
	189.21	-0.01913	-0.01731	-0.00742	-0.01302
	189.41	-0.01906	-0.01696	-0.00688	-0.01306
	189.61	-0.01888	-0.01694	-0.00689	-0.01291
	189.81	-0.01846	-0.01577	-0.00608	-0.01242
	190.01	-0.01811	-0.01523	-0.0054	-0.01211
	190.21	-0.01802	-0.01479	-0.00513	-0.01167
	190.41	-0.0178	-0.01446	-0.00496	-0.01109
	190.61	-0.01801	-0.01498	-0.0054	-0.0114
	190.81	-0.01779	-0.01547	-0.00553	-0.01127
	191.01	-0.01713	-0.01514	-0.00557	-0.01095
	191.21	-0.01648	-0.0148	-0.00547	-0.01046
	191.41	-0.01582	-0.01479	-0.00597	-0.01051
	191.61	-0.01518	-0.01488	-0.00551	-0.00998
	191.81	-0.01444	-0.01475	-0.0059	-0.01033
	192.01	-0.0145	-0.01499	-0.00635	-0.01033
	192.21	-0.01517	-0.01565	-0.00641	-0.01042
	192.41	-0.01492	-0.01568	-0.00604	-0.01008
	192.61	-0.01511	-0.01574	-0.00535	-0.00945
	192.81	-0.01517	-0.01545	-0.00558	-0.00959
	193.01	-0.0152	-0.01513	-0.00516	-0.00922
	193.21	-0.01506	-0.01523	-0.00508	-0.00955
	193.41	-0.01526	-0.0152	-0.00508	-0.00992
	193.61	-0.01561	-0.01517	-0.0052	-0.00984
	193.81	-0.01582	-0.01426	-0.00522	-0.0097
	194.01	-0.01648	-0.01514	-0.00596	-0.01027
	194.21	-0.01715	-0.01543	-0.00659	-0.01083
	194.41	-0.01746	-0.01564	-0.00676	-0.01096
	194.61	-0.01786	-0.01604	-0.00702	-0.01175
	194.81	-0.01786	-0.01517	-0.00659	-0.01155
	195.01	-0.01811	-0.01535	-0.00656	-0.0115
	195.21	-0.01797	-0.01543	-0.00607	-0.01068
	195.41	-0.0182	-0.01504	-0.00565	-0.01063
	195.61	-0.01869	-0.016	-0.00551	-0.01068
	195.81	-0.01915	-0.01599	-0.00624	-0.01115
	196.01	-0.02016	-0.0169	-0.00675	-0.01099
	196.21	-0.02025	-0.01652	-0.00623	-0.0106
	196.41	-0.01935	-0.01626	-0.00622	-0.01025
	196.61	-0.01924	-0.01625	-0.0059	-0.01013
	196.81	-0.01927	-0.0162	-0.0065	-0.01082
	197.01	-0.01918	-0.01681	-0.00675	-0.01158
	197.21	-0.01892	-0.01731	-0.00702	-0.01208
	197.41	-0.01885	-0.01829	-0.0067	-0.01197
	197.61	-0.01901	-0.01845	-0.0071	-0.01211
	197.81	-0.01789	-0.01781	-0.00703	-0.01182
	198.01	-0.01771	-0.01793	-0.00713	-0.01239
	198.21	-0.01736	-0.01711	-0.00662	-0.01203
	198.41	-0.01682	-0.01672	-0.00614	-0.01209
	198.61	-0.01679	-0.01604	-0.00579	-0.01223
	198.81	-0.01696	-0.01567	-0.00505	-0.01179
	199.01	-0.01705	-0.01618	-0.00515	-0.01156
	199.21	-0.01657	-0.01607	-0.00554	-0.01134
	199.41	-0.01736	-0.01608	-0.0062	-0.01145
	199.61	-0.01813	-0.01662	-0.00682	-0.0118
	199.81	-0.01819	-0.01587	-0.00686	-0.01134
	200.01	-0.01801	-0.01585	-0.00711	-0.01104
	200.21	-0.01822	-0.01587	-0.00724	-0.01106
	200.41	-0.01818	-0.01586	-0.00742	-0.01139
	200.61	-0.01793	-0.01596	-0.00694	-0.01102
	200.81	-0.01854	-0.01703	-0.0081	-0.0119
	201.01	-0.01896	-0.01794	-0.00847	-0.01258
	201.21	-0.01939	-0.01798	-0.0082	-0.01185
	201.41	-0.01953	-0.01834	-0.00783	-0.01114
	201.61	-0.01956	-0.01757	-0.0079	-0.01115
	201.81	-0.01875	-0.01672	-0.00692	-0.01075
	202.01	-0.01948	-0.01683	-0.00714	-0.01117
	202.21	-0.0192	-0.01634	-0.00653	-0.01097
	202.41	-0.0188	-0.0158	-0.00648	-0.01124
	202.61	-0.01886	-0.01581	-0.00663	-0.01083
	202.81	-0.01827	-0.01555	-0.00646	-0.01035
	203.01	-0.01795	-0.01515	-0.00682	-0.01015
	203.21	-0.01809	-0.01486	-0.0072	-0.00996
	203.41	-0.01871	-0.01491	-0.00707	-0.00965
	203.61	-0.01843	-0.01459	-0.00689	-0.01009
	203.81	-0.01765	-0.01394	-0.00632	-0.00943
	204.01	-0.01788	-0.01412	-0.00641	-0.00941
	204.21	-0.01839	-0.01459	-0.007	-0.00968
	204.41	-0.01791	-0.01474	-0.00672	-0.00969
	204.61	-0.01807	-0.01494	-0.00661	-0.00933
	204.81	-0.01817	-0.01522	-0.00696	-0.00959
	205.01	-0.01823	-0.01536	-0.00679	-0.00965
	205.21	-0.01887	-0.0153	-0.00641	-0.00903
	205.41	-0.01788	-0.01495	-0.0059	-0.00801
	205.61	-0.0176	-0.01518	-0.00596	-0.0083
	205.81	-0.01793	-0.01608	-0.00574	-0.00852
	206.01	-0.0182	-0.01637	-0.00614	-0.00905
	206.21	-0.01768	-0.0161	-0.00586	-0.00895
	206.41	-0.01741	-0.01635	-0.00626	-0.00908
	206.61	-0.0177	-0.01722	-0.00639	-0.00967
	206.81	-0.01789	-0.01677	-0.00591	-0.01002
	207.01	-0.01819	-0.01683	-0.00653	-0.00986
	207.21	-0.01902	-0.01769	-0.0073	-0.01037
	207.41	-0.0195	-0.01793	-0.00822	-0.01116
	207.61	-0.0195	-0.01763	-0.00865	-0.01189
	207.81	-0.01989	-0.01815	-0.00896	-0.01204
	208.01	-0.02018	-0.01813	-0.00966	-0.01209
	208.21	-0.02047	-0.01841	-0.01016	-0.01238
	208.41	-0.02029	-0.01847	-0.00956	-0.01219
	208.61	-0.02016	-0.01842	-0.00895	-0.01191
	208.81	-0.02021	-0.01879	-0.00889	-0.01166
	209.01	-0.02024	-0.01882	-0.00873	-0.0114
	209.21	-0.01957	-0.01855	-0.00803	-0.01083
	209.41	-0.01809	-0.01749	-0.00674	-0.00967
	209.61	-0.01842	-0.01802	-0.00678	-0.00967
	209.81	-0.01809	-0.01789	-0.00596	-0.00944
	210.01	-0.0175	-0.01701	-0.0054	-0.00881
	210.21	-0.01706	-0.01674	-0.00443	-0.00845
	210.41	-0.01677	-0.01647	-0.00409	-0.00834
	210.61	-0.01705	-0.01634	-0.00362	-0.0081
	210.81	-0.01723	-0.01585	-0.00394	-0.00803
	211.01	-0.01768	-0.01596	-0.00465	-0.00782
	211.21	-0.0181	-0.01581	-0.00477	-0.00815
	211.41	-0.01871	-0.01553	-0.0053	-0.00891
	211.61	-0.01827	-0.01503	-0.00513	-0.00873
	211.81	-0.01819	-0.015	-0.00508	-0.00839
	212.01	-0.01875	-0.01511	-0.00548	-0.00823
	212.21	-0.01963	-0.01595	-0.00566	-0.00856
	212.41	-0.01992	-0.01583	-0.0058	-0.00868
	212.61	-0.02041	-0.01644	-0.00588	-0.00914
	212.81	-0.02009	-0.01623	-0.0063	-0.0089
	213.01	-0.01948	-0.01578	-0.00582	-0.00894
	213.21	-0.01942	-0.0157	-0.00544	-0.00895
	213.41	-0.0192	-0.01517	-0.00538	-0.00795
	213.61	-0.01956	-0.01542	-0.00625	-0.00843
	213.81	-0.01905	-0.01508	-0.00552	-0.00824
	214.01	-0.01911	-0.01553	-0.00568	-0.00805
	214.21	-0.01925	-0.01598	-0.00569	-0.00858
	214.41	-0.0194	-0.01636	-0.00673	-0.00823
	214.61	-0.02012	-0.01605	-0.00731	-0.00881
	214.81	-0.02041	-0.01656	-0.00814	-0.00925
	215.01	-0.0215	-0.01719	-0.00869	-0.00952
	215.21	-0.02145	-0.01689	-0.00841	-0.00949
	215.41	-0.0214	-0.01688	-0.00835	-0.01033
	215.61	-0.02062	-0.01601	-0.0083	-0.00967
	215.81	-0.02112	-0.01658	-0.00843	-0.00973
	216.01	-0.02159	-0.01775	-0.0088	-0.0104
	216.21	-0.0222	-0.01869	-0.00935	-0.01115
	216.41	-0.02243	-0.01898	-0.00981	-0.01154
	216.61	-0.02215	-0.01998	-0.01038	-0.012
	216.81	-0.02138	-0.01985	-0.01059	-0.01209
	217.01	-0.02167	-0.02009	-0.01047	-0.01213
	217.21	-0.02197	-0.02028	-0.01056	-0.01228
	217.41	-0.02152	-0.01993	-0.01052	-0.01193
	217.61	-0.02162	-0.01994	-0.01047	-0.01256
	217.81	-0.0219	-0.02025	-0.01007	-0.01267
	218.01	-0.02232	-0.021	-0.01036	-0.01259
	218.21	-0.02226	-0.0207	-0.01012	-0.01245
	218.41	-0.02252	-0.0205	-0.01049	-0.01233
	218.61	-0.02277	-0.02011	-0.0103	-0.012
	218.81	-0.02262	-0.02041	-0.01002	-0.01134
	219.01	-0.02268	-0.01935	-0.00953	-0.01064
	219.21	-0.02162	-0.01788	-0.00825	-0.00954
	219.41	-0.02142	-0.01744	-0.00801	-0.01012
	219.61	-0.02083	-0.01688	-0.00739	-0.00925
	219.81	-0.02138	-0.01752	-0.00727	-0.00936
	220.01	-0.02118	-0.01802	-0.00724	-0.00973
	220.21	-0.02158	-0.01814	-0.00732	-0.00941
	220.41	-0.02143	-0.01808	-0.00745	-0.00917
	220.61	-0.02129	-0.0185	-0.008	-0.00952
	220.81	-0.02133	-0.01849	-0.00764	-0.00954
	221.01	-0.02178	-0.01841	-0.00753	-0.00924
	221.21	-0.02202	-0.01779	-0.00747	-0.01006
	221.41	-0.02216	-0.01812	-0.00801	-0.01083
	221.61	-0.02269	-0.0185	-0.00868	-0.01136
	221.81	-0.02328	-0.01881	-0.00914	-0.01209
	222.01	-0.02377	-0.01927	-0.00941	-0.01222
	222.21	-0.02293	-0.01891	-0.00932	-0.01197
	222.41	-0.0234	-0.01958	-0.00998	-0.01271
	222.61	-0.02345	-0.01993	-0.01036	-0.01198
	222.81	-0.02296	-0.01966	-0.01035	-0.01217
	223.01	-0.02286	-0.01917	-0.01075	-0.01205
	223.21	-0.02249	-0.01893	-0.01046	-0.01175
	223.41	-0.02223	-0.01864	-0.01048	-0.01179
	223.61	-0.02229	-0.01834	-0.01014	-0.01111
	223.81	-0.02255	-0.0181	-0.00957	-0.01099
	224.01	-0.02222	-0.01804	-0.00904	-0.01001
	224.21	-0.02213	-0.01775	-0.00835	-0.0089
	224.41	-0.02238	-0.0182	-0.00848	-0.00933
	224.61	-0.02258	-0.01842	-0.00837	-0.00937
	224.81	-0.02249	-0.0177	-0.00841	-0.00922
	225.01	-0.02184	-0.01702	-0.00845	-0.0089
	225.21	-0.02197	-0.01674	-0.00908	-0.00996
	225.41	-0.02101	-0.01691	-0.00908	-0.01015
	225.61	-0.0207	-0.01636	-0.00882	-0.01014
	225.81	-0.02043	-0.01582	-0.00821	-0.01022
	226.01	-0.02022	-0.01585	-0.00784	-0.01009
	226.21	-0.01964	-0.01577	-0.00762	-0.01012
	226.41	-0.0195	-0.01653	-0.00805	-0.01072
	226.61	-0.01883	-0.01663	-0.00764	-0.01023
	226.81	-0.0184	-0.01727	-0.00786	-0.01065
	227.01	-0.01837	-0.01768	-0.00851	-0.01081
	227.21	-0.0182	-0.01776	-0.00809	-0.01032
	227.41	-0.01817	-0.01741	-0.00798	-0.01021
	227.61	-0.01773	-0.01752	-0.00746	-0.00989
	227.81	-0.0172	-0.0178	-0.00653	-0.00949
	228.01	-0.01694	-0.01773	-0.00659	-0.00857
	228.21	-0.01703	-0.01761	-0.00642	-0.00838
	228.41	-0.01768	-0.01806	-0.00726	-0.00892
	228.61	-0.01796	-0.01787	-0.0078	-0.00858
	228.81	-0.01792	-0.01734	-0.00869	-0.00847
	229.01	-0.01804	-0.01776	-0.00892	-0.00843
	229.21	-0.01917	-0.01713	-0.00923	-0.00919
	229.41	-0.01888	-0.01702	-0.00892	-0.00924
	229.61	-0.02037	-0.01725	-0.00947	-0.01018
	229.81	-0.02048	-0.01658	-0.00897	-0.01015
	230.01	-0.02094	-0.01638	-0.00887	-0.01052
	230.21	-0.02184	-0.01683	-0.00956	-0.01102
	230.41	-0.02214	-0.0175	-0.00985	-0.0106
	230.61	-0.02306	-0.01748	-0.00971	-0.01068
	230.81	-0.02387	-0.01811	-0.01033	-0.01128
	231.01	-0.02374	-0.01791	-0.01055	-0.01107
	231.21	-0.02399	-0.018	-0.01053	-0.01105
	231.41	-0.02379	-0.01769	-0.01065	-0.01138
	231.61	-0.02283	-0.01751	-0.01014	-0.01129
	231.81	-0.02279	-0.01747	-0.00996	-0.01136
	232.01	-0.02252	-0.01738	-0.00988	-0.01121
	232.21	-0.0224	-0.01804	-0.01025	-0.0111
	232.41	-0.02222	-0.01804	-0.0104	-0.01121
	232.61	-0.02174	-0.01801	-0.01006	-0.01102
	232.81	-0.02124	-0.01825	-0.01002	-0.01115
	233.01	-0.02067	-0.01823	-0.00941	-0.01131
	233.21	-0.02055	-0.01791	-0.00965	-0.01205
	233.41	-0.01999	-0.01807	-0.0093	-0.01201
	233.61	-0.01953	-0.01773	-0.00911	-0.01226
	233.81	-0.01868	-0.01723	-0.00855	-0.01192
	234.01	-0.01926	-0.01765	-0.00877	-0.01237
	234.21	-0.02013	-0.01778	-0.0094	-0.01246
	234.41	-0.02019	-0.01757	-0.00887	-0.01189
	234.61	-0.02046	-0.01689	-0.00905	-0.01185
	234.81	-0.02026	-0.0169	-0.00917	-0.01173
	235.01	-0.01995	-0.01628	-0.00932	-0.01103
	235.21	-0.02004	-0.01649	-0.00924	-0.01118
	235.41	-0.02004	-0.01625	-0.00944	-0.01114
	235.61	-0.01962	-0.01602	-0.00893	-0.01074
	235.81	-0.01934	-0.01605	-0.00879	-0.01011
	236.01	-0.01917	-0.01591	-0.00842	-0.00993
	236.21	-0.01899	-0.01598	-0.00808	-0.00939
	236.41	-0.01885	-0.01566	-0.00727	-0.00917
	236.61	-0.01853	-0.0158	-0.00614	-0.00874
	236.81	-0.01857	-0.01609	-0.00568	-0.00872
	237.01	-0.01853	-0.01552	-0.00498	-0.00827
	237.21	-0.01916	-0.01577	-0.00512	-0.00913
	237.41	-0.01909	-0.0154	-0.0044	-0.00871
	237.61	-0.01862	-0.01558	-0.00401	-0.00904
	237.81	-0.01903	-0.01568	-0.00415	-0.00979
	238.01	-0.01925	-0.01567	-0.00416	-0.01059
	238.21	-0.01955	-0.01553	-0.00427	-0.0108
	238.41	-0.01987	-0.01586	-0.00486	-0.01105
	238.61	-0.01957	-0.01548	-0.0054	-0.01128
	238.81	-0.02031	-0.01625	-0.00619	-0.01179
	239.01	-0.02008	-0.01567	-0.0066	-0.01157
	239.21	-0.01967	-0.01556	-0.00686	-0.01126
	239.41	-0.02006	-0.01548	-0.00767	-0.01094
	239.61	-0.0197	-0.01498	-0.00761	-0.01037
	239.81	-0.01959	-0.01517	-0.00826	-0.01021
	240.01	-0.01933	-0.01514	-0.00834	-0.0104
	240.21	-0.01893	-0.01537	-0.00829	-0.0102
	240.41	-0.01874	-0.01542	-0.00811	-0.00987
	240.61	-0.01863	-0.01547	-0.00778	-0.0099
	240.81	-0.01874	-0.01517	-0.00806	-0.00944
	241.01	-0.01842	-0.01446	-0.00768	-0.009
	241.21	-0.01826	-0.01455	-0.00738	-0.00933
	241.41	-0.01744	-0.01423	-0.00652	-0.00867
	241.61	-0.01666	-0.01442	-0.00582	-0.00867
	241.81	-0.01655	-0.0146	-0.00593	-0.00948
	242.01	-0.01649	-0.01539	-0.0059	-0.00972
	242.21	-0.01699	-0.01546	-0.00613	-0.01014
	242.41	-0.01738	-0.01525	-0.00698	-0.01045
	242.61	-0.01728	-0.01515	-0.00657	-0.01066
	242.81	-0.01796	-0.01559	-0.00675	-0.01094
	243.01	-0.01733	-0.01454	-0.0061	-0.01005
	243.21	-0.01718	-0.0142	-0.00589	-0.00959
	243.41	-0.01798	-0.01478	-0.00657	-0.00988
	243.61	-0.01771	-0.01478	-0.00697	-0.00981
	243.81	-0.01773	-0.01529	-0.00715	-0.00973
	244.01	-0.01751	-0.01529	-0.00686	-0.0094
	244.21	-0.01725	-0.01474	-0.00606	-0.00881
	244.41	-0.01788	-0.01499	-0.00624	-0.00902
	244.61	-0.01794	-0.01494	-0.00632	-0.00941
	244.81	-0.01881	-0.01496	-0.00694	-0.0089
	245.01	-0.01863	-0.01523	-0.00668	-0.00917
	245.21	-0.01914	-0.01542	-0.00666	-0.00932
	245.41	-0.01951	-0.01605	-0.00632	-0.00961
	245.61	-0.01968	-0.01637	-0.00665	-0.01001
	245.81	-0.01953	-0.01639	-0.0068	-0.01009
	246.01	-0.02006	-0.01611	-0.00706	-0.00985
	246.21	-0.02045	-0.01583	-0.00738	-0.01057
	246.41	-0.02044	-0.01634	-0.00765	-0.01076
	246.61	-0.02005	-0.01637	-0.00708	-0.01109
	246.81	-0.01987	-0.01615	-0.00697	-0.0111
	247.01	-0.01937	-0.01549	-0.00706	-0.01123
	247.21	-0.0189	-0.01569	-0.00751	-0.01129
	247.41	-0.01853	-0.0154	-0.00739	-0.01074
	247.61	-0.01807	-0.01533	-0.007	-0.01039
	247.81	-0.01788	-0.01545	-0.00661	-0.00982
	248.01	-0.01813	-0.01594	-0.00665	-0.01025
	248.21	-0.01763	-0.01523	-0.00616	-0.01018
	248.41	-0.01794	-0.0151	-0.00643	-0.0106
	248.61	-0.01815	-0.01534	-0.0063	-0.01071
	248.81	-0.01876	-0.01576	-0.00674	-0.01058
	249.01	-0.01848	-0.01571	-0.00632	-0.01051
	249.21	-0.01897	-0.01572	-0.00623	-0.00992
	249.41	-0.0189	-0.0156	-0.006	-0.00952
	249.61	-0.01848	-0.01512	-0.0057	-0.00914
	249.81	-0.01809	-0.01483	-0.00565	-0.00831
	250.01	-0.01884	-0.0151	-0.00618	-0.00844
	250.21	-0.01939	-0.0161	-0.00692	-0.00892
	250.41	-0.01955	-0.01664	-0.00692	-0.00887
	250.61	-0.01956	-0.01625	-0.0069	-0.00903
	250.81	-0.01941	-0.01647	-0.00722	-0.00959
	251.01	-0.01875	-0.01612	-0.0076	-0.00938
	251.21	-0.01863	-0.01662	-0.00741	-0.00874
	251.41	-0.01875	-0.01615	-0.00766	-0.00895
	251.61	-0.01924	-0.01698	-0.0083	-0.00938
	251.81	-0.01915	-0.01724	-0.00895	-0.01003
	252.01	-0.0189	-0.01743	-0.00883	-0.01052
	252.21	-0.01839	-0.01661	-0.00873	-0.01017
	252.41	-0.01872	-0.0171	-0.00892	-0.01037
	252.61	-0.01882	-0.01733	-0.00872	-0.01068
	252.81	-0.01848	-0.01683	-0.0089	-0.01003
	253.01	-0.01849	-0.01661	-0.00896	-0.00969
	253.21	-0.01819	-0.01631	-0.00841	-0.00916
	253.41	-0.0178	-0.01535	-0.00788	-0.00868
	253.61	-0.01746	-0.01505	-0.00723	-0.00798
	253.81	-0.01732	-0.01462	-0.00744	-0.00765
	254.01	-0.01766	-0.01469	-0.00729	-0.00794
	254.21	-0.01756	-0.01481	-0.00697	-0.00795
	254.41	-0.01739	-0.01476	-0.00667	-0.0081
	254.61	-0.01692	-0.01439	-0.00657	-0.00849
	254.81	-0.01635	-0.0139	-0.00643	-0.00849
	255.01	-0.01609	-0.01307	-0.00601	-0.00789
	255.21	-0.01618	-0.01273	-0.00574	-0.00812
	255.41	-0.0158	-0.01256	-0.00612	-0.00813
	255.61	-0.01562	-0.01269	-0.00557	-0.00765
	255.81	-0.01609	-0.01325	-0.00599	-0.00841
	256.01	-0.01655	-0.01393	-0.00551	-0.00813
	256.21	-0.01742	-0.01429	-0.00644	-0.00843
	256.41	-0.01749	-0.0146	-0.00678	-0.00845
	256.61	-0.01805	-0.01456	-0.00647	-0.00811
	256.81	-0.01804	-0.01495	-0.00634	-0.00782
	257.01	-0.01864	-0.01566	-0.007	-0.00813
	257.21	-0.01852	-0.01554	-0.0066	-0.0079
	257.41	-0.01886	-0.01546	-0.00676	-0.00816
	257.61	-0.01878	-0.01544	-0.0068	-0.00807
	257.81	-0.0187	-0.0154	-0.00689	-0.00891
	258.01	-0.01854	-0.01559	-0.00683	-0.00953
	258.21	-0.01797	-0.01595	-0.00666	-0.00928
	258.41	-0.01805	-0.01619	-0.0071	-0.00941
	258.61	-0.01764	-0.01594	-0.00683	-0.00907
	258.81	-0.0173	-0.01519	-0.00669	-0.00874
	259.01	-0.01744	-0.01516	-0.00684	-0.00884
	259.21	-0.01762	-0.01524	-0.00705	-0.00866
	259.41	-0.01759	-0.01516	-0.00678	-0.00826
	259.61	-0.01802	-0.01524	-0.00641	-0.00813
	259.81	-0.01884	-0.01607	-0.00709	-0.00912
	260.01	-0.01907	-0.0159	-0.00668	-0.00901
	260.21	-0.01905	-0.01557	-0.00688	-0.00878
	260.41	-0.01957	-0.01588	-0.00688	-0.00947
	260.61	-0.0198	-0.01631	-0.00686	-0.0093
	260.81	-0.01903	-0.01595	-0.00637	-0.00949
	261.01	-0.01901	-0.01568	-0.00706	-0.01024
	261.21	-0.01868	-0.01548	-0.00649	-0.01082
	261.41	-0.01874	-0.01554	-0.00633	-0.01207
	261.61	-0.01766	-0.01496	-0.006	-0.01173
	261.81	-0.01739	-0.01497	-0.0059	-0.01228
	262.01	-0.01646	-0.01463	-0.00516	-0.01198
	262.21	-0.01549	-0.01442	-0.00499	-0.0109
	262.41	-0.01495	-0.01399	-0.00478	-0.01037
	262.61	-0.01526	-0.01346	-0.00507	-0.01003
	262.81	-0.01505	-0.01284	-0.00519	-0.00967
	263.01	-0.01514	-0.01223	-0.00502	-0.00957
	263.21	-0.01519	-0.01166	-0.00487	-0.00892
	263.41	-0.01504	-0.01105	-0.00466	-0.00839
	263.61	-0.01513	-0.01136	-0.00436	-0.00797
	263.81	-0.01555	-0.01229	-0.00482	-0.00801
	264.01	-0.01602	-0.0123	-0.00466	-0.00765
	264.21	-0.0168	-0.01321	-0.00475	-0.00761
	264.41	-0.01716	-0.01378	-0.00603	-0.00815
	264.61	-0.01655	-0.01278	-0.0058	-0.00766
	264.81	-0.0172	-0.01307	-0.00619	-0.00866
	265.01	-0.01772	-0.01384	-0.00667	-0.00945
	265.21	-0.01798	-0.01406	-0.00648	-0.00977
	265.41	-0.01802	-0.01417	-0.00657	-0.00963
	265.61	-0.0179	-0.01403	-0.00657	-0.00903
	265.81	-0.01831	-0.01491	-0.00689	-0.00986
	266.01	-0.01808	-0.01534	-0.00662	-0.01007
	266.21	-0.01828	-0.01574	-0.00706	-0.01028
	266.41	-0.01835	-0.01575	-0.00686	-0.01031
	266.61	-0.01886	-0.01577	-0.00685	-0.01028
	266.81	-0.01839	-0.01567	-0.00598	-0.00984
	267.01	-0.01823	-0.01536	-0.0057	-0.00968
	267.21	-0.01847	-0.01584	-0.00584	-0.00953
	267.41	-0.01868	-0.01616	-0.00555	-0.00952
	267.61	-0.019	-0.0167	-0.00512	-0.00899
	267.81	-0.01952	-0.0174	-0.00585	-0.00903
	268.01	-0.02026	-0.01734	-0.00586	-0.00937
	268.21	-0.02069	-0.01758	-0.00619	-0.00978
	268.41	-0.02069	-0.01687	-0.00647	-0.00947
	268.61	-0.02122	-0.01652	-0.00638	-0.0097
	268.81	-0.02189	-0.01658	-0.00732	-0.00974
	269.01	-0.0221	-0.01626	-0.00725	-0.00923
	269.21	-0.02212	-0.01502	-0.00743	-0.00844
	269.41	-0.02194	-0.01519	-0.00739	-0.00801
	269.61	-0.02199	-0.01531	-0.0073	-0.00822
	269.81	-0.02145	-0.01509	-0.00769	-0.00844
	270.01	-0.02034	-0.0148	-0.00708	-0.00801
	270.21	-0.01954	-0.01423	-0.00683	-0.00732
	270.41	-0.01833	-0.01352	-0.00576	-0.00616
	270.61	-0.01735	-0.0133	-0.00501	-0.00561
	270.81	-0.01625	-0.01275	-0.00452	-0.00522
	271.01	-0.01555	-0.01236	-0.00444	-0.005
	271.21	-0.01522	-0.01223	-0.00443	-0.00495
	271.41	-0.01492	-0.01204	-0.00398	-0.00459
	271.61	-0.01456	-0.01251	-0.00427	-0.00468
	271.81	-0.01447	-0.01275	-0.00421	-0.005
	272.01	-0.01451	-0.01288	-0.00386	-0.00559
	272.21	-0.01458	-0.01322	-0.00419	-0.00634
	272.41	-0.01471	-0.01336	-0.00434	-0.0064
	272.61	-0.01501	-0.01357	-0.00491	-0.00723
	272.81	-0.01532	-0.01346	-0.00535	-0.00752
	273.01	-0.01628	-0.01368	-0.0056	-0.00809
	273.21	-0.01615	-0.01322	-0.0055	-0.00839
	273.41	-0.01613	-0.01344	-0.00497	-0.00848
	273.61	-0.0162	-0.01296	-0.0045	-0.00862
	273.81	-0.01559	-0.0121	-0.00432	-0.00824
	274.01	-0.01597	-0.01275	-0.00415	-0.00833
	274.21	-0.01658	-0.01308	-0.00448	-0.00816
	274.41	-0.0166	-0.01294	-0.00448	-0.00804
	274.61	-0.01638	-0.01352	-0.00435	-0.008
	274.81	-0.01641	-0.01342	-0.00446	-0.0079
	275.01	-0.01665	-0.01352	-0.0047	-0.0075
	275.21	-0.01713	-0.01377	-0.0052	-0.00734
	275.41	-0.01746	-0.01438	-0.00533	-0.0077
	275.61	-0.01734	-0.01479	-0.0055	-0.00828
	275.81	-0.01767	-0.01491	-0.00558	-0.00827
	276.01	-0.01796	-0.01579	-0.0064	-0.00892
	276.21	-0.01838	-0.01637	-0.00705	-0.00936
	276.41	-0.01828	-0.0165	-0.00686	-0.00963
	276.61	-0.01854	-0.01668	-0.00668	-0.01031
	276.81	-0.0181	-0.01657	-0.00682	-0.01007
	277.01	-0.01806	-0.01576	-0.00663	-0.00993
	277.21	-0.01697	-0.0153	-0.00628	-0.00953
	277.41	-0.01681	-0.01487	-0.00583	-0.00931
	277.61	-0.01664	-0.01461	-0.00585	-0.00983
	277.81	-0.01645	-0.01443	-0.00635	-0.00935
	278.01	-0.0164	-0.01434	-0.00612	-0.00929
	278.21	-0.01612	-0.01443	-0.00637	-0.00936
	278.41	-0.01526	-0.01383	-0.00581	-0.00883
	278.61	-0.0146	-0.01355	-0.00539	-0.00868
	278.81	-0.01473	-0.01288	-0.00575	-0.00873
	279.01	-0.01449	-0.01211	-0.00587	-0.0086
	279.21	-0.01508	-0.01222	-0.00608	-0.00916
	279.41	-0.01517	-0.01273	-0.00619	-0.00949
	279.61	-0.01536	-0.01284	-0.00644	-0.0094
	279.81	-0.01586	-0.01321	-0.00702	-0.00968
	280.01	-0.01622	-0.0138	-0.00709	-0.00978
	280.21	-0.01633	-0.01374	-0.00685	-0.00989
	280.41	-0.01622	-0.01351	-0.00645	-0.00984
	280.61	-0.01661	-0.01384	-0.00613	-0.00992
	280.81	-0.01693	-0.0142	-0.00617	-0.00958
	281.01	-0.01725	-0.01449	-0.0064	-0.0095
	281.21	-0.01743	-0.01469	-0.00575	-0.00934
	281.41	-0.01831	-0.01472	-0.00563	-0.00986
	281.61	-0.01832	-0.01442	-0.00551	-0.00957
	281.81	-0.01819	-0.01498	-0.00579	-0.00881
	282.01	-0.0174	-0.01468	-0.00514	-0.00842
	282.21	-0.01759	-0.01548	-0.00562	-0.00838
	282.41	-0.01694	-0.01515	-0.00453	-0.00768
	282.61	-0.01596	-0.01485	-0.0038	-0.00789
	282.81	-0.01585	-0.01467	-0.00367	-0.00722
	283.01	-0.01531	-0.01442	-0.00328	-0.00708
	283.21	-0.01538	-0.0144	-0.0037	-0.00736
	283.41	-0.01527	-0.01423	-0.00383	-0.00698
	283.61	-0.01514	-0.01428	-0.00408	-0.0066
	283.81	-0.01507	-0.01383	-0.00403	-0.00686
	284.01	-0.01508	-0.01433	-0.00432	-0.00703
	284.21	-0.0152	-0.01398	-0.005	-0.00707
	284.41	-0.01601	-0.01383	-0.00516	-0.00708
	284.61	-0.01701	-0.01456	-0.00549	-0.00785
	284.81	-0.01787	-0.01489	-0.00593	-0.00854
	285.01	-0.0187	-0.01494	-0.00638	-0.00898
	285.21	-0.01924	-0.01482	-0.0062	-0.00895
	285.41	-0.01975	-0.01521	-0.00743	-0.00946
	285.61	-0.01953	-0.01539	-0.00812	-0.00911
	285.81	-0.01978	-0.01595	-0.00906	-0.00948
	286.01	-0.01973	-0.01593	-0.0089	-0.00956
	286.21	-0.02002	-0.01678	-0.00904	-0.00982
	286.41	-0.01959	-0.01663	-0.00788	-0.00983
	286.61	-0.01894	-0.01666	-0.00768	-0.00993
	286.81	-0.01937	-0.01665	-0.00803	-0.01017
	287.01	-0.01876	-0.01673	-0.00789	-0.01059
	287.21	-0.01839	-0.0162	-0.00804	-0.0104
	287.41	-0.01793	-0.01601	-0.00734	-0.00959
	287.61	-0.01774	-0.01602	-0.00752	-0.00913
	287.81	-0.01809	-0.01567	-0.00726	-0.0096
	288.01	-0.01862	-0.01592	-0.00779	-0.00999
	288.21	-0.01914	-0.01606	-0.00773	-0.01004
	288.41	-0.01987	-0.01644	-0.00743	-0.01048
	288.61	-0.01976	-0.01686	-0.00711	-0.01075
	288.81	-0.01985	-0.01618	-0.00682	-0.01041
	289.01	-0.02014	-0.01628	-0.00659	-0.00995
	289.21	-0.01989	-0.0163	-0.00646	-0.00988
	289.41	-0.01963	-0.0161	-0.00656	-0.0098
	289.61	-0.01921	-0.01534	-0.00637	-0.00928
	289.81	-0.01964	-0.01531	-0.00641	-0.00955
	290.01	-0.01944	-0.01539	-0.00635	-0.00956
	290.21	-0.01919	-0.01542	-0.00648	-0.00959
	290.41	-0.01875	-0.01516	-0.00609	-0.00928
	290.61	-0.01827	-0.01538	-0.00657	-0.00914
	290.81	-0.01779	-0.01494	-0.00664	-0.00885
	291.01	-0.0169	-0.01445	-0.00663	-0.00785
	291.21	-0.01667	-0.01396	-0.00694	-0.00736
	291.41	-0.01641	-0.01342	-0.00699	-0.00698
	291.61	-0.01667	-0.01361	-0.00787	-0.00745
	291.81	-0.017	-0.01385	-0.00826	-0.00803
	292.01	-0.01713	-0.01424	-0.00854	-0.00836
	292.21	-0.01672	-0.01449	-0.00803	-0.00878
	292.41	-0.01628	-0.01433	-0.00783	-0.00867
	292.61	-0.0161	-0.01475	-0.00747	-0.0088
	292.81	-0.01606	-0.01469	-0.00683	-0.00876
	293.01	-0.01595	-0.0154	-0.00628	-0.00889
	293.21	-0.01609	-0.01536	-0.00615	-0.00963
	293.41	-0.0156	-0.01466	-0.00569	-0.00913
	293.61	-0.01615	-0.01483	-0.00532	-0.00941
	293.81	-0.01621	-0.01448	-0.00477	-0.00954
	294.01	-0.01632	-0.01418	-0.00468	-0.00976
	294.21	-0.01615	-0.01358	-0.00445	-0.00905
	294.41	-0.0165	-0.01376	-0.00442	-0.00855
	294.61	-0.01688	-0.01412	-0.0049	-0.00844
	294.81	-0.0169	-0.01383	-0.00502	-0.00802
	295.01	-0.01776	-0.01444	-0.00564	-0.00841
	295.21	-0.01764	-0.01449	-0.00588	-0.00833
	295.41	-0.01774	-0.01484	-0.0064	-0.0086
	295.61	-0.01773	-0.01507	-0.00669	-0.00903
	295.81	-0.01798	-0.01477	-0.00692	-0.00922
	296.01	-0.01787	-0.01471	-0.00676	-0.00992
	296.21	-0.01764	-0.01509	-0.00668	-0.00988
	296.41	-0.01778	-0.01539	-0.00669	-0.01012
	296.61	-0.01762	-0.01584	-0.00651	-0.01014
	296.81	-0.0172	-0.01543	-0.0061	-0.01049
	297.01	-0.0168	-0.01472	-0.00603	-0.0105
	297.21	-0.01686	-0.01411	-0.00622	-0.01096
	297.41	-0.01663	-0.01333	-0.00573	-0.011
	297.61	-0.01671	-0.01303	-0.00534	-0.01113
	297.81	-0.01632	-0.01194	-0.00519	-0.0108
	298.01	-0.01605	-0.01167	-0.00527	-0.01033
	298.21	-0.01591	-0.01154	-0.005	-0.00947
	298.41	-0.01629	-0.01217	-0.00555	-0.00936
	298.61	-0.01681	-0.01227	-0.0055	-0.00914
	298.81	-0.01674	-0.01236	-0.00539	-0.00884
	299.01	-0.01708	-0.01294	-0.00519	-0.00847
	299.21	-0.01662	-0.01251	-0.00488	-0.00808
	299.41	-0.01689	-0.01286	-0.00525	-0.00819
	299.61	-0.01701	-0.01252	-0.00553	-0.00801
	299.81	-0.01742	-0.01293	-0.00631	-0.00821
	300.01	-0.01766	-0.01296	-0.00652	-0.00802
	300.21	-0.01779	-0.01365	-0.00718	-0.00813
	300.41	-0.01803	-0.0133	-0.0073	-0.00867
	300.61	-0.01791	-0.0134	-0.00758	-0.00874
	300.81	-0.01809	-0.01333	-0.00742	-0.00926
	301.01	-0.01787	-0.01342	-0.00751	-0.00917
	301.21	-0.01791	-0.01402	-0.00754	-0.00913
	301.41	-0.01768	-0.01396	-0.00691	-0.00931
	301.61	-0.01681	-0.01361	-0.00624	-0.00858
	301.81	-0.0163	-0.01367	-0.00564	-0.00807
	302.01	-0.01626	-0.0138	-0.00495	-0.00761
	302.21	-0.01654	-0.01384	-0.00441	-0.00794
	302.41	-0.01628	-0.01405	-0.00443	-0.00776
	302.61	-0.01607	-0.01383	-0.00347	-0.00728
	302.81	-0.0158	-0.01423	-0.00322	-0.00746
	303.01	-0.01599	-0.01492	-0.00335	-0.00739
	303.21	-0.01612	-0.01494	-0.00331	-0.00771
	303.41	-0.01659	-0.01533	-0.00377	-0.00792
	303.61	-0.01694	-0.01567	-0.00458	-0.00823
	303.81	-0.01728	-0.01604	-0.00533	-0.00848
	304.01	-0.01766	-0.01589	-0.00574	-0.00899
	304.21	-0.01778	-0.01605	-0.00616	-0.00957
	304.41	-0.01837	-0.01582	-0.00611	-0.00942
	304.61	-0.01817	-0.01578	-0.00576	-0.00927
	304.81	-0.01764	-0.01546	-0.00525	-0.00872
	305.01	-0.01747	-0.01555	-0.00559	-0.00881
	305.21	-0.01753	-0.01523	-0.00536	-0.00854
	305.41	-0.01686	-0.01406	-0.00403	-0.00864
	305.61	-0.01643	-0.01283	-0.00355	-0.0079
	305.81	-0.01649	-0.01223	-0.00372	-0.00784
	306.01	-0.01674	-0.01175	-0.00376	-0.00817
	306.21	-0.01635	-0.01136	-0.00395	-0.00837
	306.41	-0.01603	-0.01131	-0.00397	-0.00761
	306.61	-0.01594	-0.01137	-0.00369	-0.00759
	306.81	-0.01681	-0.0116	-0.00384	-0.00774
	307.01	-0.01724	-0.01203	-0.00396	-0.00764
	307.21	-0.01751	-0.01217	-0.0039	-0.0075
	307.41	-0.01859	-0.01297	-0.00478	-0.0081
	307.61	-0.01934	-0.01365	-0.00565	-0.00858
	307.81	-0.01948	-0.01426	-0.00581	-0.0089
	308.01	-0.01978	-0.01517	-0.00614	-0.00949
	308.21	-0.02039	-0.0159	-0.00662	-0.00973
	308.41	-0.02024	-0.0159	-0.00627	-0.00943
	308.61	-0.01972	-0.01596	-0.00601	-0.00932
	308.81	-0.01932	-0.01601	-0.00621	-0.00892
	309.01	-0.0192	-0.01582	-0.00632	-0.00873
	309.21	-0.01851	-0.01551	-0.0066	-0.00883
	309.41	-0.01745	-0.01496	-0.00584	-0.00898
	309.61	-0.01683	-0.01394	-0.00631	-0.00856
	309.81	-0.01646	-0.01373	-0.00611	-0.00839
	310.01	-0.0165	-0.01353	-0.00602	-0.0083
	310.21	-0.0164	-0.0129	-0.00596	-0.00781
	310.41	-0.01638	-0.01281	-0.00536	-0.00784
	310.61	-0.01622	-0.01287	-0.00547	-0.00817
	310.81	-0.01669	-0.0124	-0.00552	-0.00818
	311.01	-0.01699	-0.01247	-0.00526	-0.00815
	311.21	-0.01673	-0.0121	-0.00475	-0.00764
	311.41	-0.01717	-0.01245	-0.00557	-0.00801
	311.61	-0.01742	-0.01227	-0.00566	-0.00799
	311.81	-0.01727	-0.01238	-0.00542	-0.00813
	312.01	-0.01752	-0.01262	-0.00588	-0.0081
	312.21	-0.01733	-0.01192	-0.00566	-0.0079
	312.41	-0.01651	-0.01136	-0.00513	-0.00726
	312.61	-0.01634	-0.01175	-0.00539	-0.00722
	312.81	-0.01519	-0.0112	-0.0053	-0.00599
	313.01	-0.01486	-0.0109	-0.00508	-0.00598
	313.21	-0.01476	-0.01156	-0.00581	-0.00634
	313.41	-0.01514	-0.012	-0.00559	-0.00665
	313.61	-0.01537	-0.01217	-0.00558	-0.00709
	313.81	-0.01585	-0.01287	-0.00545	-0.00744
	314.01	-0.01638	-0.0129	-0.0059	-0.00818
	314.21	-0.01666	-0.01277	-0.00591	-0.00868
	314.41	-0.01627	-0.013	-0.00585	-0.00971
	314.61	-0.01597	-0.01281	-0.00616	-0.00989
	314.81	-0.01615	-0.01289	-0.00605	-0.01
	315.01	-0.01607	-0.01328	-0.00576	-0.00955
	315.21	-0.01608	-0.01364	-0.00583	-0.00972
	315.41	-0.01647	-0.0136	-0.00661	-0.01036
	315.61	-0.01605	-0.01322	-0.00555	-0.00995
	315.81	-0.01542	-0.01276	-0.00567	-0.01009
	316.01	-0.01485	-0.01259	-0.00536	-0.00972
	316.21	-0.01464	-0.01184	-0.00532	-0.00982
	316.41	-0.01433	-0.01215	-0.00505	-0.00991
	316.61	-0.01426	-0.012	-0.00485	-0.00961
	316.81	-0.01403	-0.01125	-0.00453	-0.00887
	317.01	-0.01411	-0.0112	-0.00404	-0.00908
	317.21	-0.0145	-0.01167	-0.00461	-0.00871
	317.41	-0.0144	-0.01169	-0.00417	-0.00899
	317.61	-0.01452	-0.0111	-0.00372	-0.00905
	317.81	-0.01449	-0.01056	-0.00325	-0.00853
	318.01	-0.01452	-0.01004	-0.00322	-0.00867
	318.21	-0.01431	-0.00913	-0.00291	-0.00793
	318.41	-0.01369	-0.00861	-0.00229	-0.00792
	318.61	-0.01378	-0.00814	-0.00205	-0.0073
	318.81	-0.01371	-0.00838	-0.00203	-0.0074
	319.01	-0.01377	-0.00838	-0.00227	-0.00699
	319.21	-0.01399	-0.00797	-0.00213	-0.00715
	319.41	-0.01348	-0.00765	-0.00197	-0.00694
	319.61	-0.01291	-0.0074	-0.00162	-0.00628
	319.81	-0.0129	-0.00757	-0.00233	-0.00619
	320.01	-0.01294	-0.00729	-0.00169	-0.00602
	320.21	-0.01345	-0.0072	-0.00195	-0.00683
	320.41	-0.01347	-0.00774	-0.002	-0.00682
	320.61	-0.01407	-0.00806	-0.00259	-0.00726
	320.81	-0.01374	-0.00806	-0.00261	-0.00722
	321.01	-0.01344	-0.00859	-0.00261	-0.00705
	321.21	-0.01358	-0.00917	-0.00293	-0.0071
	321.41	-0.0138	-0.00948	-0.00296	-0.00765
	321.61	-0.01406	-0.00951	-0.0032	-0.00728
	321.81	-0.0144	-0.0103	-0.0037	-0.00765
	322.01	-0.01463	-0.0107	-0.00382	-0.00762
	322.21	-0.01516	-0.0111	-0.00419	-0.00753
	322.41	-0.01529	-0.01105	-0.00434	-0.00806
	322.61	-0.01518	-0.0113	-0.00465	-0.0077
	322.81	-0.01527	-0.01184	-0.00491	-0.00814
	323.01	-0.01521	-0.01162	-0.00517	-0.00779
	323.21	-0.01532	-0.01148	-0.00466	-0.00794
	323.41	-0.01528	-0.01207	-0.00482	-0.00821
	323.61	-0.01561	-0.01214	-0.00445	-0.00834
	323.81	-0.01549	-0.01171	-0.00439	-0.00835
	324.01	-0.01555	-0.01141	-0.00367	-0.00833
	324.21	-0.01578	-0.01181	-0.0038	-0.00876
	324.41	-0.01567	-0.01173	-0.00402	-0.00843
	324.61	-0.01544	-0.01175	-0.00385	-0.00883
	324.81	-0.0151	-0.01156	-0.00383	-0.00853
	325.01	-0.01468	-0.01126	-0.00382	-0.00787
	325.21	-0.01448	-0.0113	-0.004	-0.008
	325.41	-0.01477	-0.01092	-0.00408	-0.00786
	325.61	-0.01521	-0.01133	-0.00426	-0.00782
	325.81	-0.01537	-0.01149	-0.0042	-0.00774
	326.01	-0.01528	-0.01111	-0.00428	-0.00725
	326.21	-0.01593	-0.01138	-0.00485	-0.00776
	326.41	-0.0158	-0.01118	-0.00468	-0.00796
	326.61	-0.01626	-0.01133	-0.00459	-0.00846
	326.81	-0.01703	-0.01141	-0.00525	-0.00916
	327.01	-0.01691	-0.01047	-0.00483	-0.00904
	327.21	-0.01684	-0.01056	-0.00469	-0.00946
	327.41	-0.01708	-0.01117	-0.00524	-0.0097
	327.61	-0.01706	-0.01067	-0.00487	-0.0096
	327.81	-0.01719	-0.01007	-0.00473	-0.00966
	328.01	-0.01728	-0.01069	-0.00443	-0.00982
	328.21	-0.01717	-0.01053	-0.00443	-0.01011
	328.41	-0.01749	-0.01045	-0.00441	-0.00997
	328.61	-0.01649	-0.01018	-0.00388	-0.00931
	328.81	-0.0165	-0.01025	-0.00417	-0.00931
	329.01	-0.01589	-0.01021	-0.0039	-0.00901
	329.21	-0.01551	-0.01037	-0.003	-0.00913
	329.41	-0.01553	-0.01063	-0.00277	-0.0089
	329.61	-0.01541	-0.01139	-0.00259	-0.00873
	329.81	-0.0148	-0.01122	-0.00279	-0.00861
	330.01	-0.0145	-0.01101	-0.00283	-0.00871
	330.21	-0.01468	-0.01122	-0.0029	-0.0092
	330.41	-0.0148	-0.01173	-0.00356	-0.00956
	330.61	-0.01478	-0.01121	-0.00427	-0.00947
	330.81	-0.01458	-0.01129	-0.00523	-0.00927
	331.01	-0.01447	-0.01093	-0.00531	-0.00888
	331.21	-0.01435	-0.01125	-0.00603	-0.00859
	331.41	-0.01449	-0.01083	-0.00628	-0.00855
	331.61	-0.01453	-0.01022	-0.00643	-0.00847
	331.81	-0.01455	-0.00994	-0.00617	-0.00859
	332.01	-0.01458	-0.01033	-0.00676	-0.00912
	332.21	-0.01463	-0.01027	-0.00699	-0.00882
	332.41	-0.01492	-0.01065	-0.00681	-0.00845
	332.61	-0.01418	-0.01052	-0.00645	-0.00775
	332.81	-0.01445	-0.01068	-0.00596	-0.00836
	333.01	-0.01442	-0.01085	-0.00557	-0.00803
	333.21	-0.01399	-0.01061	-0.00463	-0.00739
	333.41	-0.01396	-0.01107	-0.00484	-0.0072
	333.61	-0.01356	-0.01122	-0.00439	-0.00741
	333.81	-0.01331	-0.01121	-0.00428	-0.00761
	334.01	-0.01302	-0.01072	-0.00342	-0.00699
	334.21	-0.01359	-0.01115	-0.00366	-0.00722
	334.41	-0.01394	-0.01121	-0.0035	-0.00637
	334.61	-0.01381	-0.01079	-0.00302	-0.00611
	334.81	-0.01413	-0.01049	-0.00262	-0.00594
	335.01	-0.01459	-0.01046	-0.00238	-0.00578
	335.21	-0.01402	-0.00954	-0.00183	-0.00551
	335.41	-0.01408	-0.00904	-0.00153	-0.00578
	335.61	-0.01439	-0.0095	-0.00216	-0.00602
	335.81	-0.0141	-0.00935	-0.00185	-0.00595
	336.01	-0.01456	-0.00986	-0.00218	-0.00628
	336.21	-0.01465	-0.00978	-0.00193	-0.00543
	336.41	-0.01496	-0.00967	-0.00204	-0.00542
	336.61	-0.01522	-0.0097	-0.00235	-0.00532
	336.81	-0.01506	-0.00914	-0.00223	-0.0054
	337.01	-0.01474	-0.00928	-0.00292	-0.00502
	337.21	-0.01398	-0.00864	-0.00298	-0.00465
	337.41	-0.0138	-0.00843	-0.00321	-0.00446
	337.61	-0.01378	-0.00882	-0.0033	-0.00475
	337.81	-0.01375	-0.00894	-0.00296	-0.00453
	338.01	-0.01366	-0.0091	-0.00273	-0.00466
	338.21	-0.01337	-0.0089	-0.00222	-0.00449
	338.41	-0.01359	-0.0085	-0.00184	-0.00396
	338.61	-0.01395	-0.00923	-0.00223	-0.0051
	338.81	-0.01446	-0.00953	-0.0028	-0.00581
	339.01	-0.01439	-0.00994	-0.003	-0.00634
	339.21	-0.0143	-0.00972	-0.00278	-0.00662
	339.41	-0.01473	-0.01066	-0.00297	-0.00714
	339.61	-0.01479	-0.01103	-0.00331	-0.00764
	339.81	-0.01433	-0.01058	-0.00308	-0.00751
	340.01	-0.01489	-0.01065	-0.00329	-0.00791
	340.21	-0.0148	-0.01066	-0.00345	-0.00802
	340.41	-0.01455	-0.0102	-0.00361	-0.00831
	340.61	-0.01466	-0.01043	-0.00396	-0.00808
	340.81	-0.01353	-0.00936	-0.00367	-0.00695
	341.01	-0.01283	-0.00904	-0.00356	-0.00645
	341.21	-0.01292	-0.00829	-0.0035	-0.00639
	341.41	-0.01254	-0.00803	-0.00309	-0.00569
	341.61	-0.012	-0.00835	-0.00268	-0.00539
	341.81	-0.01159	-0.00777	-0.00197	-0.00505
	342.01	-0.01129	-0.00767	-0.00144	-0.00491
	342.21	-0.01086	-0.00741	-0.00107	-0.00426
	342.41	-0.01182	-0.00865	-0.00228	-0.00496
	342.61	-0.01316	-0.00985	-0.00355	-0.00654
	342.81	-0.0136	-0.0104	-0.00371	-0.00644
	343.01	-0.01424	-0.01091	-0.00353	-0.00643
	343.21	-0.01495	-0.01137	-0.00389	-0.0069
	343.41	-0.01529	-0.01227	-0.00432	-0.00734
	343.61	-0.01557	-0.01228	-0.0045	-0.00762
	343.81	-0.01591	-0.01242	-0.00483	-0.00798
	344.01	-0.01649	-0.01202	-0.00486	-0.00857
	344.21	-0.01639	-0.01199	-0.00439	-0.00827
	344.41	-0.01609	-0.01177	-0.00436	-0.0082
	344.61	-0.01644	-0.01161	-0.0047	-0.00784
	344.81	-0.01578	-0.01055	-0.00436	-0.00719
	345.01	-0.015	-0.00981	-0.00349	-0.00735
	345.21	-0.01452	-0.00957	-0.00368	-0.00719
	345.41	-0.01326	-0.00907	-0.00315	-0.00648
	345.61	-0.01296	-0.00848	-0.00254	-0.00625
	345.81	-0.01239	-0.00758	-0.00188	-0.00607
	346.01	-0.01224	-0.00753	-0.00189	-0.00594
	346.21	-0.0117	-0.00799	-0.00226	-0.00625
	346.41	-0.01233	-0.00808	-0.00262	-0.00712
	346.61	-0.01332	-0.00852	-0.00282	-0.00801
	346.81	-0.01307	-0.00916	-0.00303	-0.00791
	347.01	-0.01354	-0.00984	-0.00315	-0.00841
	347.21	-0.01349	-0.01024	-0.00362	-0.00886
	347.41	-0.01364	-0.01109	-0.00352	-0.00906
	347.61	-0.01366	-0.01099	-0.00327	-0.00896
	347.81	-0.01405	-0.01122	-0.00309	-0.00951
	348.01	-0.01446	-0.01167	-0.00354	-0.00977
	348.21	-0.01503	-0.01225	-0.00352	-0.00953
	348.41	-0.01507	-0.01237	-0.00398	-0.00956
	348.61	-0.01551	-0.01205	-0.00365	-0.00915
	348.81	-0.01453	-0.01114	-0.00275	-0.00847
	349.01	-0.01403	-0.01113	-0.00246	-0.00814
	349.21	-0.01408	-0.01165	-0.00276	-0.00782
	349.41	-0.01351	-0.01089	-0.00226	-0.00738
	349.61	-0.0136	-0.01018	-0.00205	-0.00635
	349.81	-0.01357	-0.00962	-0.00174	-0.00604
	350.01	-0.01374	-0.00942	-0.00223	-0.00611
	350.21	-0.01331	-0.00948	-0.0019	-0.00611
	350.41	-0.01368	-0.00935	-0.00209	-0.00642
	350.61	-0.01373	-0.00958	-0.00285	-0.00682
	350.81	-0.01403	-0.00988	-0.00334	-0.0071
	351.01	-0.01395	-0.00978	-0.00334	-0.00754
	351.21	-0.01433	-0.01023	-0.00403	-0.00814
	351.41	-0.01418	-0.00997	-0.00378	-0.00806
	351.61	-0.01333	-0.0094	-0.00294	-0.00754
	351.81	-0.01339	-0.00994	-0.00314	-0.00781
	352.01	-0.01371	-0.01037	-0.00347	-0.00764
	352.21	-0.01378	-0.00981	-0.00285	-0.00729
	352.41	-0.01384	-0.00994	-0.00288	-0.007
	352.61	-0.01411	-0.0098	-0.00278	-0.00737
	352.81	-0.01347	-0.00941	-0.00249	-0.00713
	353.01	-0.01357	-0.00956	-0.00218	-0.00681
	353.21	-0.01324	-0.00975	-0.00222	-0.00647
	353.41	-0.01328	-0.00924	-0.00229	-0.00603
	353.61	-0.01329	-0.00896	-0.00207	-0.00549
	353.81	-0.01349	-0.00935	-0.00197	-0.00568
	354.01	-0.01369	-0.00992	-0.00284	-0.00584
	354.21	-0.01418	-0.01081	-0.00318	-0.00593
	354.41	-0.01503	-0.01124	-0.00409	-0.00666
	354.61	-0.0159	-0.01182	-0.00459	-0.00753
	354.81	-0.01641	-0.0123	-0.00472	-0.00875
	355.01	-0.0159	-0.01204	-0.00463	-0.00906
	355.21	-0.01583	-0.01194	-0.00408	-0.00859
	355.41	-0.01496	-0.01101	-0.00317	-0.00753
	355.61	-0.0142	-0.01108	-0.00231	-0.00716
	355.81	-0.01417	-0.01109	-0.00269	-0.00735
	356.01	-0.01483	-0.01169	-0.0029	-0.0078
	356.21	-0.01418	-0.01092	-0.00294	-0.00762
	356.41	-0.01456	-0.01106	-0.00353	-0.00787
	356.61	-0.01398	-0.01039	-0.00365	-0.0082
	356.81	-0.01375	-0.01021	-0.00324	-0.00778
	357.01	-0.01323	-0.00946	-0.003	-0.00743
	357.21	-0.01321	-0.00938	-0.00373	-0.00757
	357.41	-0.01339	-0.00934	-0.00385	-0.00789
	357.61	-0.01256	-0.00921	-0.00365	-0.00726
	357.81	-0.01301	-0.00951	-0.00373	-0.00712
	358.01	-0.01338	-0.00958	-0.00396	-0.00713
	358.21	-0.01371	-0.00976	-0.00383	-0.00715
	358.41	-0.014	-0.00967	-0.00373	-0.00747
	358.61	-0.01413	-0.01	-0.00344	-0.00776
	358.81	-0.01368	-0.00955	-0.00296	-0.00768
	359.01	-0.01342	-0.0094	-0.00247	-0.007
	359.21	-0.01322	-0.00931	-0.00216	-0.00657
	359.41	-0.013	-0.00948	-0.00233	-0.00638
	359.61	-0.01294	-0.0099	-0.00252	-0.00692
	359.81	-0.01291	-0.00998	-0.00302	-0.00716

## Sheet: Extended Data Fig. 5c
	Response (nm)
		BISP26-124 concentration (nM)
	Time (s)	6000	3000	1500	750
	0.01	0.015737	0.007378	0.001116	0.00079
	0.21	0.02398	0.01083	0.001713	0.000364
	0.41	0.03347	0.013884	0.002292	0.000134
	0.61	0.044497	0.018144	0.003363	0.000218
	0.81	0.056838	0.023447	0.004903	0.000753
	1.01	0.069388	0.028816	0.006253	0.001382
	1.21	0.08222	0.03408	0.008089	0.002026
	1.41	0.094869	0.039081	0.009233	0.001982
	1.61	0.107262	0.044086	0.01025	0.001538
	1.81	0.119467	0.049141	0.01129	0.001697
	2.01	0.131073	0.053747	0.012515	0.001812
	2.21	0.141213	0.058204	0.013761	0.002461
	2.41	0.150177	0.062507	0.014994	0.003125
	2.61	0.158167	0.066281	0.015926	0.003759
	2.81	0.166691	0.071057	0.017177	0.004832
	3.01	0.173497	0.07438	0.018069	0.005199
	3.21	0.180431	0.078298	0.019285	0.0054
	3.41	0.187301	0.081839	0.019789	0.005318
	3.61	0.193536	0.085085	0.020431	0.005939
	3.81	0.200152	0.088525	0.021156	0.006874
	4.01	0.2065	0.092209	0.02224	0.007527
	4.21	0.213076	0.095987	0.022389	0.007747
	4.41	0.218973	0.099046	0.023352	0.007572
	4.61	0.225457	0.102999	0.02455	0.007844
	4.81	0.231687	0.106911	0.025629	0.008139
	5.01	0.236864	0.109611	0.026624	0.00775
	5.21	0.241656	0.11196	0.0272	0.006912
	5.41	0.246382	0.11435	0.027305	0.005662
	5.61	0.252169	0.117046	0.028152	0.005221
	5.81	0.257298	0.119281	0.028628	0.004669
	6.01	0.262567	0.121326	0.029083	0.004614
	6.21	0.267163	0.123793	0.029654	0.004863
	6.41	0.270948	0.125334	0.029707	0.004513
	6.61	0.275631	0.127681	0.030654	0.004899
	6.81	0.28002	0.130513	0.030732	0.004407
	7.01	0.284038	0.132304	0.031138	0.004451
	7.21	0.288096	0.134968	0.031616	0.004885
	7.41	0.292852	0.137915	0.03286	0.006072
	7.61	0.29755	0.140649	0.03395	0.007718
	7.81	0.301982	0.14373	0.035241	0.00904
	8.01	0.30585	0.146378	0.036447	0.009213
	8.21	0.3105	0.149525	0.037352	0.010015
	8.41	0.313873	0.152177	0.038252	0.009976
	8.61	0.317783	0.154058	0.038868	0.010237
	8.81	0.321104	0.15676	0.039759	0.010235
	9.01	0.325084	0.159743	0.040781	0.010583
	9.21	0.328707	0.162661	0.041687	0.010843
	9.41	0.332278	0.164811	0.042103	0.010653
	9.61	0.336421	0.166746	0.042843	0.010959
	9.81	0.339794	0.168649	0.0431	0.01041
	10.01	0.343603	0.170982	0.043904	0.010586
	10.21	0.346663	0.173031	0.044883	0.010305
	10.41	0.349627	0.174278	0.044783	0.00952
	10.61	0.353349	0.176809	0.045486	0.009501
	10.81	0.356228	0.178643	0.045803	0.008767
	11.01	0.360301	0.180353	0.046598	0.009522
	11.21	0.363065	0.182426	0.047151	0.009465
	11.41	0.366391	0.184246	0.048164	0.009612
	11.61	0.369154	0.186133	0.048632	0.009612
	11.81	0.371745	0.188014	0.049165	0.009412
	12.01	0.374653	0.189657	0.050175	0.008604
	12.21	0.376538	0.191421	0.050233	0.008356
	12.41	0.378463	0.192968	0.050566	0.007631
	12.61	0.380543	0.194315	0.051266	0.007778
	12.81	0.383477	0.19794	0.052501	0.008581
	13.01	0.386787	0.200969	0.053719	0.009491
	13.21	0.389151	0.203588	0.054589	0.010062
	13.41	0.391711	0.205572	0.055124	0.010795
	13.61	0.394937	0.20812	0.056706	0.011956
	13.81	0.398338	0.211125	0.057861	0.013081
	14.01	0.400929	0.213181	0.058624	0.01384
	14.21	0.402973	0.214634	0.058484	0.013959
	14.41	0.405517	0.216033	0.058034	0.013995
	14.61	0.408658	0.218355	0.059106	0.01434
	14.81	0.410832	0.219122	0.058864	0.014528
	15.01	0.413516	0.220966	0.058859	0.01492
	15.21	0.415546	0.222427	0.059022	0.014711
	15.41	0.41798	0.223853	0.058732	0.014044
	15.61	0.420567	0.225611	0.059031	0.014393
	15.81	0.423413	0.226772	0.059757	0.013944
	16.01	0.424602	0.227376	0.060302	0.012878
	16.21	0.426096	0.228256	0.060718	0.012445
	16.41	0.428538	0.230621	0.061776	0.012328
	16.61	0.430527	0.2322	0.062977	0.012824
	16.81	0.43319	0.234644	0.064166	0.013116
	17.01	0.434266	0.235871	0.064813	0.012441
	17.21	0.436157	0.237424	0.065738	0.012622
	17.41	0.438435	0.238983	0.06695	0.013162
	17.61	0.441369	0.240718	0.068054	0.013362
	17.81	0.442809	0.24166	0.0677	0.013039
	18.01	0.445055	0.243122	0.068284	0.01357
	18.21	0.446527	0.244481	0.068143	0.013267
	18.41	0.448967	0.246599	0.068845	0.013754
	18.61	0.450866	0.248031	0.069425	0.014099
	18.81	0.452327	0.249397	0.069205	0.014789
	19.01	0.454073	0.251308	0.069556	0.015102
	19.21	0.456457	0.253267	0.070367	0.015014
	19.41	0.458258	0.254656	0.070412	0.015018
	19.61	0.460294	0.256912	0.071397	0.01559
	19.81	0.46193	0.258338	0.072035	0.015249
	20.01	0.463363	0.259718	0.072534	0.015401
	20.21	0.465666	0.261659	0.073023	0.01572
	20.41	0.467263	0.263718	0.073562	0.016368
	20.61	0.469221	0.265001	0.074396	0.016623
	20.81	0.470906	0.26636	0.074278	0.016025
	21.01	0.472314	0.267732	0.074155	0.01541
	21.21	0.474783	0.269662	0.074673	0.016679
	21.41	0.476976	0.271294	0.074936	0.01685
	21.61	0.479227	0.27204	0.07521	0.016582
	21.81	0.480302	0.273183	0.07502	0.016674
	22.01	0.483058	0.274634	0.075837	0.017433
	22.21	0.484561	0.275729	0.076015	0.017255
	22.41	0.486499	0.27698	0.076434	0.017273
	22.61	0.487748	0.277811	0.076738	0.017368
	22.81	0.489682	0.27936	0.077902	0.017622
	23.01	0.490648	0.280283	0.078653	0.017309
	23.21	0.492304	0.281276	0.079337	0.016944
	23.41	0.493276	0.281734	0.079132	0.016561
	23.61	0.494558	0.283373	0.079544	0.016522
	23.81	0.496262	0.285304	0.080351	0.016993
	24.01	0.497751	0.286575	0.081308	0.017247
	24.21	0.498723	0.288329	0.082377	0.01777
	24.41	0.499849	0.289292	0.083016	0.018054
	24.61	0.500631	0.290966	0.083259	0.017566
	24.81	0.502497	0.292624	0.083773	0.01751
	25.01	0.504251	0.294217	0.084065	0.017885
	25.21	0.505202	0.295458	0.08487	0.018514
	25.41	0.506729	0.296174	0.08523	0.018258
	25.61	0.508416	0.297228	0.086053	0.018589
	25.81	0.509959	0.298966	0.086488	0.01886
	26.01	0.511655	0.299491	0.086765	0.019034
	26.21	0.513297	0.300805	0.086905	0.019244
	26.41	0.514555	0.302081	0.086911	0.018863
	26.61	0.516177	0.303202	0.087708	0.019037
	26.81	0.518005	0.304316	0.088308	0.019297
	27.01	0.519223	0.305334	0.088484	0.019213
	27.21	0.520297	0.305812	0.08831	0.018815
	27.41	0.521191	0.306879	0.088094	0.018853
	27.61	0.522646	0.308924	0.089336	0.01971
	27.81	0.523978	0.310456	0.090542	0.020372
	28.01	0.524425	0.31094	0.09124	0.020661
	28.21	0.524997	0.311712	0.090857	0.020332
	28.41	0.526425	0.312567	0.090981	0.020551
	28.61	0.527092	0.313801	0.091367	0.020323
	28.81	0.529107	0.315393	0.092652	0.020987
	29.01	0.529726	0.315831	0.093116	0.020622
	29.21	0.530631	0.31694	0.094347	0.021064
	29.41	0.532845	0.31827	0.095286	0.021921
	29.61	0.534622	0.319865	0.097107	0.022283
	29.81	0.536623	0.321556	0.097863	0.022624
	30.01	0.538055	0.322345	0.097914	0.022637
	30.21	0.539662	0.324028	0.098202	0.022273
	30.41	0.541869	0.325983	0.099435	0.022739
	30.61	0.544066	0.327143	0.100563	0.02306
	30.81	0.545313	0.328565	0.100494	0.023196
	31.01	0.546141	0.329414	0.100522	0.0229
	31.21	0.546847	0.330432	0.100025	0.022651
	31.41	0.548031	0.331867	0.099746	0.022504
	31.61	0.549896	0.332832	0.10078	0.023084
	31.81	0.550611	0.333388	0.100487	0.022981
	32.01	0.551471	0.334096	0.100022	0.023123
	32.21	0.552484	0.334965	0.099207	0.022953
	32.41	0.55386	0.335598	0.099469	0.023293
	32.61	0.554703	0.336494	0.099744	0.02346
	32.81	0.555515	0.337359	0.099875	0.023347
	33.01	0.556056	0.337322	0.100104	0.022454
	33.21	0.557301	0.338468	0.101092	0.022934
	33.41	0.558729	0.339051	0.1016	0.022956
	33.61	0.559667	0.340506	0.102799	0.022645
	33.81	0.561095	0.341505	0.103314	0.02286
	34.01	0.561564	0.342162	0.103539	0.022669
	34.21	0.562586	0.343943	0.105034	0.022916
	34.41	0.564014	0.344721	0.106206	0.023479
	34.61	0.564957	0.345665	0.106475	0.023753
	34.81	0.565537	0.346397	0.106331	0.023757
	35.01	0.566374	0.347596	0.10679	0.02402
	35.21	0.56709	0.348739	0.107189	0.023749
	35.41	0.56831	0.349753	0.107525	0.023382
	35.61	0.569173	0.35021	0.108167	0.02338
	35.81	0.569883	0.351041	0.108423	0.022963
	36.01	0.571309	0.351824	0.10887	0.023606
	36.21	0.572179	0.352542	0.109546	0.023872
	36.41	0.573267	0.353211	0.109632	0.023709
	36.61	0.574459	0.355158	0.110746	0.024481
	36.81	0.575614	0.356408	0.110525	0.024422
	37.01	0.576753	0.357162	0.110713	0.023998
	37.21	0.578328	0.358475	0.111039	0.02458
	37.41	0.58008	0.359534	0.111202	0.024796
	37.61	0.581212	0.360551	0.111741	0.024623
	37.81	0.582534	0.361333	0.112083	0.025242
	38.01	0.583311	0.362732	0.112502	0.025512
	38.21	0.584762	0.364209	0.113145	0.026209
	38.41	0.586161	0.364735	0.113342	0.026666
	38.61	0.587567	0.366055	0.113719	0.027515
	38.81	0.588746	0.366855	0.114352	0.02734
	39.01	0.589332	0.367561	0.114424	0.0272
	39.21	0.58979	0.368033	0.114674	0.026488
	39.41	0.590807	0.368976	0.115208	0.026221
	39.61	0.591676	0.369435	0.115802	0.026237
	39.81	0.592904	0.370129	0.116379	0.026555
	40.01	0.593632	0.371233	0.117121	0.027187
	40.21	0.594264	0.372406	0.117709	0.027568
	40.41	0.595325	0.373508	0.117845	0.027987
	40.61	0.596037	0.374828	0.118593	0.028346
	40.81	0.597107	0.37562	0.117684	0.028317
	41.01	0.597377	0.375594	0.117559	0.027588
	41.21	0.597878	0.376173	0.1172	0.027791
	41.41	0.599316	0.377552	0.117798	0.028362
	41.61	0.599112	0.377715	0.11761	0.027582
	41.81	0.600475	0.379805	0.118252	0.028626
	42.01	0.601707	0.381802	0.1188	0.028531
	42.21	0.603481	0.382751	0.1194	0.029201
	42.41	0.604537	0.383537	0.120092	0.029092
	42.61	0.606203	0.384728	0.121011	0.029462
	42.81	0.607406	0.385766	0.121502	0.029221
	43.01	0.607845	0.38621	0.12166	0.028349
	43.21	0.608752	0.387147	0.1222	0.028183
	43.41	0.609279	0.387435	0.121913	0.027601
	43.61	0.610953	0.388354	0.122454	0.02824
	43.81	0.611506	0.38931	0.122723	0.02786
	44.01	0.612765	0.390358	0.123596	0.028833
	44.21	0.613708	0.391185	0.124161	0.029488
	44.41	0.614481	0.391956	0.124462	0.029549
	44.61	0.615117	0.393133	0.124917	0.029854
	44.81	0.616347	0.393935	0.125195	0.030298
	45.01	0.616707	0.393945	0.125356	0.030198
	45.21	0.616918	0.3948	0.125463	0.030209
	45.41	0.618216	0.396081	0.126128	0.030592
	45.61	0.61883	0.396776	0.126182	0.030157
	45.81	0.62043	0.398215	0.126546	0.030814
	46.01	0.621398	0.399258	0.126886	0.03046
	46.21	0.623026	0.399785	0.127505	0.030744
	46.41	0.624015	0.400785	0.127537	0.030617
	46.61	0.624602	0.401877	0.127568	0.030542
	46.81	0.625276	0.402689	0.127971	0.030315
	47.01	0.625446	0.403177	0.127671	0.029547
	47.21	0.626451	0.404123	0.127464	0.029336
	47.41	0.62717	0.405242	0.127897	0.029248
	47.61	0.628582	0.406549	0.129114	0.030212
	47.81	0.628771	0.407088	0.12925	0.029722
	48.01	0.629909	0.408008	0.13011	0.030811
	48.21	0.63041	0.40847	0.130182	0.030567
	48.41	0.631399	0.409662	0.130391	0.030321
	48.61	0.632547	0.410373	0.131377	0.031243
	48.81	0.633208	0.410812	0.131991	0.031387
	49.01	0.633791	0.411276	0.131943	0.031142
	49.21	0.634468	0.412335	0.132486	0.031286
	49.41	0.635956	0.413603	0.132822	0.032143
	49.61	0.636997	0.414769	0.133593	0.032719
	49.81	0.637566	0.416045	0.134042	0.032907
	50.01	0.638523	0.417592	0.134811	0.033344
	50.21	0.639681	0.41866	0.135182	0.034104
	50.41	0.639808	0.419597	0.134944	0.034202
	50.61	0.640221	0.420662	0.135603	0.034526
	50.81	0.641657	0.421713	0.136487	0.034796
	51.01	0.642036	0.422165	0.136303	0.034513
	51.21	0.642792	0.422477	0.136716	0.034127
	51.41	0.643224	0.422897	0.137644	0.034519
	51.61	0.643645	0.422559	0.137057	0.033869
	51.81	0.644436	0.422445	0.137158	0.033029
	52.01	0.645214	0.422554	0.137171	0.033056
	52.21	0.646622	0.423106	0.137321	0.033363
	52.41	0.647455	0.423301	0.137479	0.033181
	52.61	0.648461	0.423842	0.138127	0.033635
	52.81	0.648206	0.42448	0.138242	0.033416
	53.01	0.648976	0.425294	0.138642	0.033534
	53.21	0.649683	0.426294	0.139557	0.034478
	53.41	0.650472	0.427797	0.140525	0.035225
	53.61	0.65069	0.428575	0.141103	0.035776
	53.81	0.651601	0.430219	0.141789	0.036074
	54.01	0.652397	0.431123	0.142528	0.036833
	54.21	0.653144	0.431963	0.143021	0.037238
	54.41	0.654174	0.433225	0.143521	0.037875
	54.61	0.656172	0.435043	0.144735	0.038143
	54.81	0.657735	0.435851	0.145154	0.0384
	55.01	0.658923	0.436632	0.145443	0.038554
	55.21	0.659406	0.437262	0.145475	0.03833
	55.41	0.660202	0.437947	0.145912	0.038286
	55.61	0.660999	0.438043	0.144816	0.037032
	55.81	0.662438	0.438765	0.144976	0.036966
	56.01	0.6622	0.438574	0.14408	0.036605
	56.21	0.66293	0.43919	0.144149	0.036509
	56.41	0.662676	0.439015	0.143599	0.034923
	56.61	0.662793	0.439625	0.143736	0.034414
	56.81	0.662402	0.439919	0.143768	0.033769
	57.01	0.663513	0.44097	0.144341	0.034006
	57.21	0.663924	0.441493	0.144444	0.034241
	57.41	0.663486	0.442106	0.144223	0.03395
	57.61	0.66384	0.442834	0.144475	0.034027
	57.81	0.664966	0.444213	0.145251	0.034154
	58.01	0.665344	0.444616	0.145689	0.034151
	58.21	0.665911	0.445227	0.145855	0.0346
	58.41	0.667285	0.446437	0.146732	0.035628
	58.61	0.66862	0.447701	0.147571	0.036341
	58.81	0.669219	0.447503	0.14742	0.037032
	59.01	0.670228	0.447994	0.147716	0.03813
	59.21	0.670064	0.447933	0.14745	0.037787
	59.41	0.670742	0.448233	0.147734	0.038057
	59.61	0.671672	0.448288	0.147831	0.037771
	59.81	0.672726	0.449227	0.148837	0.038827
	60.01	0.672679	0.449521	0.149122	0.039353
	60.21	0.673763	0.450509	0.1494	0.039317
	60.41	0.674733	0.45099	0.149508	0.039366
	60.61	0.675911	0.451926	0.150664	0.040214
	60.81	0.677589	0.453389	0.151184	0.040597
	61.01	0.679199	0.45556	0.152114	0.041569
	61.21	0.680327	0.456691	0.152599	0.041478
	61.41	0.681474	0.458001	0.152886	0.041622
	61.61	0.683553	0.459907	0.154145	0.041833
	61.81	0.684771	0.460872	0.154663	0.041684
	62.01	0.685168	0.461233	0.15491	0.041355
	62.21	0.685844	0.461555	0.155225	0.041026
	62.41	0.686753	0.461346	0.155367	0.040434
	62.61	0.688008	0.462266	0.155847	0.04071
	62.81	0.688366	0.462156	0.155993	0.040367
	63.01	0.688939	0.463274	0.156704	0.040873
	63.21	0.688669	0.463519	0.15669	0.039792
	63.41	0.688906	0.463661	0.157285	0.039574
	63.61	0.689614	0.463085	0.1578	0.039477
	63.81	0.690455	0.464176	0.158715	0.040585
	64.01	0.689905	0.464236	0.158477	0.04077
	64.21	0.689873	0.464508	0.158701	0.041088
	64.41	0.689827	0.464372	0.158989	0.041909
	64.61	0.689628	0.465192	0.159604	0.04206
	64.81	0.690508	0.466135	0.159601	0.042228
	65.01	0.691271	0.46775	0.160134	0.042597
	65.21	0.692304	0.468443	0.160004	0.042309
	65.41	0.692831	0.469126	0.159914	0.042592
	65.61	0.693838	0.47004	0.160423	0.042959
	65.81	0.693748	0.470273	0.159862	0.04275
	66.01	0.694904	0.471622	0.159992	0.042903
	66.21	0.695955	0.471854	0.160013	0.042376
	66.41	0.697104	0.472716	0.160221	0.042418
	66.61	0.698126	0.473762	0.160695	0.042803
	66.81	0.698591	0.474281	0.161032	0.042938
	67.01	0.699617	0.475594	0.161396	0.043083
	67.21	0.700193	0.475471	0.161373	0.042451
	67.41	0.701202	0.476193	0.161915	0.042737
	67.61	0.702435	0.476626	0.162635	0.04276
	67.81	0.703136	0.477553	0.163134	0.043037
	68.01	0.70267	0.477656	0.162828	0.042586
	68.21	0.703114	0.477925	0.163331	0.043192
	68.41	0.703388	0.477947	0.163506	0.042817
	68.61	0.703819	0.478839	0.163978	0.042791
	68.81	0.704886	0.479487	0.164228	0.04356
	69.01	0.705396	0.480532	0.164735	0.043693
	69.21	0.705482	0.480682	0.164636	0.043246
	69.41	0.70514	0.480989	0.165021	0.043375
	69.61	0.705365	0.481802	0.165349	0.043658
	69.81	0.705771	0.483234	0.165802	0.043683
	70.01	0.707176	0.484915	0.166764	0.04439
	70.21	0.707468	0.485236	0.167093	0.044307
	70.41	0.707449	0.485765	0.16706	0.044111
	70.61	0.708336	0.486203	0.167715	0.044835
	70.81	0.709425	0.487501	0.168685	0.045599
	71.01	0.710038	0.488558	0.168812	0.045904
	71.21	0.710343	0.489024	0.169149	0.046066
	71.41	0.711046	0.489178	0.169447	0.046149
	71.61	0.711212	0.488898	0.169382	0.045491
	71.81	0.712265	0.489477	0.169484	0.045557
	72.01	0.713285	0.490116	0.170343	0.045823
	72.21	0.714091	0.490928	0.171023	0.046168
	72.41	0.715234	0.49209	0.172157	0.046195
	72.61	0.71578	0.492791	0.172423	0.046709
	72.81	0.716982	0.494062	0.173106	0.04711
	73.01	0.717201	0.494212	0.173039	0.046469
	73.21	0.717429	0.494477	0.17319	0.045888
	73.41	0.71858	0.49595	0.174393	0.046498
	73.61	0.719505	0.496869	0.17475	0.047015
	73.81	0.720901	0.497776	0.17538	0.047717
	74.01	0.721193	0.498312	0.175139	0.04773
	74.21	0.721277	0.498466	0.175022	0.047437
	74.41	0.721686	0.498799	0.17496	0.048127
	74.61	0.723117	0.499604	0.17547	0.048998
	74.81	0.723213	0.499295	0.175009	0.048816
	75.01	0.723014	0.498831	0.174298	0.048733
	75.21	0.723178	0.498622	0.174509	0.048521
	75.41	0.723457	0.498288	0.174645	0.048356
	75.61	0.723947	0.498507	0.174541	0.048067
	75.81	0.725013	0.4988	0.174938	0.047935
	76.01	0.72529	0.499063	0.175432	0.048399
	76.21	0.72557	0.499641	0.175582	0.048257
	76.41	0.726293	0.499876	0.175483	0.048429
	76.61	0.726753	0.499699	0.175062	0.048105
	76.81	0.728095	0.500409	0.175277	0.048244
	77.01	0.728511	0.500482	0.175134	0.048072
	77.21	0.728971	0.50099	0.175366	0.047995
	77.41	0.729168	0.501034	0.175071	0.047656
	77.61	0.730178	0.501418	0.175064	0.047839
	77.81	0.730676	0.502115	0.175251	0.047554
	78.01	0.730452	0.502745	0.174665	0.046869
	78.21	0.730735	0.503556	0.175154	0.047124
	78.41	0.731985	0.504996	0.175688	0.047814
	78.61	0.732871	0.505943	0.176091	0.047489
	78.81	0.733163	0.506783	0.176351	0.047457
	79.01	0.734047	0.508011	0.176961	0.047762
	79.21	0.735007	0.509675	0.177593	0.047462
	79.41	0.736101	0.510801	0.178429	0.048198
	79.61	0.736697	0.511151	0.178664	0.047915
	79.81	0.737331	0.512064	0.179412	0.04853
	80.01	0.738008	0.512608	0.180279	0.04959
	80.21	0.738551	0.513112	0.180772	0.049975
	80.41	0.739194	0.513428	0.181175	0.050132
	80.61	0.739979	0.514177	0.181865	0.050355
	80.81	0.740749	0.514783	0.18231	0.051098
	81.01	0.740469	0.515156	0.182306	0.050849
	81.21	0.740162	0.515078	0.182072	0.050896
	81.41	0.74036	0.515043	0.181952	0.051186
	81.61	0.741514	0.516433	0.18304	0.052253
	81.81	0.741162	0.516231	0.182626	0.052362
	82.01	0.741515	0.516349	0.18277	0.052575
	82.21	0.742042	0.516827	0.183611	0.053383
	82.41	0.742783	0.517581	0.183789	0.054401
	82.61	0.743326	0.518055	0.183937	0.054785
	82.81	0.743698	0.519087	0.18409	0.054887
	83.01	0.74414	0.520017	0.184328	0.054821
	83.21	0.744483	0.521164	0.18414	0.054659
	83.41	0.74479	0.521637	0.184547	0.055027
	83.61	0.745044	0.521802	0.184784	0.054472
	83.81	0.74535	0.522935	0.185552	0.054902
	84.01	0.745944	0.524266	0.187044	0.05542
	84.21	0.746655	0.525434	0.188425	0.055288
	84.41	0.747979	0.526695	0.189491	0.055236
	84.61	0.748472	0.527722	0.189855	0.05498
	84.81	0.749376	0.52836	0.190367	0.05494
	85.01	0.749458	0.528947	0.190531	0.05432
	85.21	0.749962	0.529039	0.190351	0.054527
	85.41	0.750134	0.529008	0.190175	0.054213
	85.61	0.750545	0.529079	0.190437	0.053753
	85.81	0.751126	0.528358	0.190525	0.053691
	86.01	0.752215	0.528703	0.19087	0.053755
	86.21	0.752537	0.528565	0.19064	0.054228
	86.41	0.753311	0.528752	0.190606	0.054881
	86.61	0.754259	0.529225	0.190974	0.055006
	86.81	0.754853	0.529805	0.190957	0.054759
	87.01	0.755519	0.530329	0.190523	0.055095
	87.21	0.755866	0.530751	0.190749	0.055088
	87.41	0.756556	0.531323	0.191285	0.055252
	87.61	0.756409	0.531554	0.191397	0.054885
	87.81	0.756603	0.532487	0.192185	0.054805
	88.01	0.7569	0.533571	0.19345	0.055149
	88.21	0.756713	0.533645	0.193519	0.054412
	88.41	0.757568	0.534539	0.193797	0.054154
	88.61	0.757442	0.534359	0.193788	0.053583
	88.81	0.758357	0.535451	0.194775	0.054191
	89.01	0.758059	0.535751	0.19439	0.053882
	89.21	0.757822	0.535674	0.193732	0.053069
	89.41	0.757589	0.536132	0.19389	0.052484
	89.61	0.758108	0.536452	0.194263	0.052877
	89.81	0.758191	0.536888	0.194305	0.053521
	90.01	0.758918	0.537705	0.194354	0.054044
	90.21	0.759815	0.53833	0.194975	0.054825
	90.41	0.761523	0.540111	0.196333	0.056333
	90.61	0.762117	0.540717	0.196423	0.056996
	90.81	0.763518	0.541478	0.19704	0.057844
	91.01	0.764482	0.542139	0.197064	0.058112
	91.21	0.764695	0.542286	0.197745	0.057914
	91.41	0.765255	0.542803	0.198021	0.05828
	91.61	0.765139	0.542879	0.197816	0.057545
	91.81	0.765525	0.542819	0.197711	0.057445
	92.01	0.765836	0.543321	0.197937	0.057424
	92.21	0.766322	0.543504	0.197786	0.056748
	92.41	0.76703	0.543877	0.198185	0.056799
	92.61	0.766916	0.543722	0.197674	0.056339
	92.81	0.767071	0.544745	0.197898	0.056202
	93.01	0.766733	0.544802	0.197018	0.055197
	93.21	0.766518	0.544819	0.196956	0.054585
	93.41	0.766799	0.545431	0.196955	0.054904
	93.61	0.767034	0.54605	0.197407	0.055251
	93.81	0.767194	0.546811	0.197564	0.055786
	94.01	0.768676	0.548063	0.198497	0.056534
	94.21	0.769401	0.549292	0.19965	0.056721
	94.41	0.769767	0.549897	0.200004	0.05751
	94.61	0.770074	0.549473	0.199921	0.057795
	94.81	0.771045	0.550162	0.200689	0.05832
	95.01	0.771394	0.549474	0.200294	0.057587
	95.21	0.771474	0.549831	0.200202	0.057678
	95.41	0.772515	0.551047	0.200908	0.05844
	95.61	0.77292	0.551647	0.201371	0.058424
	95.81	0.773841	0.551673	0.201886	0.058752
	96.01	0.77453	0.552358	0.202807	0.058939
	96.21	0.774329	0.552057	0.202867	0.058881
	96.41	0.774208	0.551938	0.202688	0.059119
	96.61	0.77432	0.551485	0.202618	0.058983
	96.81	0.774612	0.55251	0.203441	0.059565
	97.01	0.7748	0.552919	0.203413	0.059334
	97.21	0.774767	0.553233	0.203488	0.059177
	97.41	0.775644	0.553996	0.203332	0.059145
	97.61	0.776323	0.5546	0.20404	0.059323
	97.81	0.777194	0.555324	0.204695	0.059639
	98.01	0.777588	0.556116	0.205869	0.060153
	98.21	0.777597	0.557112	0.20672	0.060364
	98.41	0.77832	0.557275	0.206973	0.06111
	98.61	0.778781	0.557359	0.206737	0.060692
	98.81	0.779257	0.558117	0.206689	0.060587
	99.01	0.780658	0.558857	0.206826	0.060608
	99.21	0.781779	0.560697	0.207169	0.061372
	99.41	0.783004	0.561738	0.208025	0.061686
	99.61	0.782997	0.561825	0.208206	0.061173
	99.81	0.784179	0.562473	0.20842	0.061212
	100.01	0.784266	0.562988	0.20874	0.061605
	100.21	0.785076	0.562913	0.208616	0.061912
	100.41	0.785263	0.563138	0.208173	0.062092
	100.61	0.785515	0.562847	0.208198	0.061876
	100.81	0.785865	0.563379	0.207843	0.06179
	101.01	0.786483	0.563378	0.207014	0.06121
	101.21	0.786529	0.562897	0.206354	0.060419
	101.41	0.787545	0.563453	0.206593	0.06075
	101.61	0.787613	0.563859	0.20739	0.060543
	101.81	0.787772	0.565271	0.208487	0.061262
	102.01	0.787961	0.566144	0.209101	0.062397
	102.21	0.788052	0.566583	0.20927	0.062904
	102.41	0.788201	0.566452	0.209409	0.062857
	102.61	0.788203	0.566947	0.209484	0.062693
	102.81	0.788789	0.567862	0.210024	0.063252
	103.01	0.789831	0.568906	0.210552	0.063344
	103.21	0.790042	0.569544	0.211196	0.063137
	103.41	0.789992	0.569606	0.211197	0.062819
	103.61	0.789899	0.569953	0.211602	0.06325
	103.81	0.790589	0.570996	0.212058	0.063659
	104.01	0.790477	0.570643	0.21279	0.063457
	104.21	0.791135	0.57089	0.212761	0.063324
	104.41	0.790822	0.570994	0.212289	0.062495
	104.61	0.791646	0.570735	0.21266	0.06226
	104.81	0.792298	0.571406	0.212861	0.062502
	105.01	0.793187	0.571956	0.212683	0.062391
	105.21	0.792901	0.571912	0.212176	0.061427
	105.41	0.793726	0.573077	0.212613	0.062434
	105.61	0.794	0.573644	0.212406	0.062552
	105.81	0.794797	0.574596	0.212374	0.064316
	106.01	0.794808	0.574245	0.211658	0.064531
	106.21	0.795041	0.574319	0.211712	0.065095
	106.41	0.795263	0.574563	0.212164	0.065608
	106.61	0.795056	0.574792	0.21261	0.066154
	106.81	0.795014	0.57487	0.212566	0.06568
	107.01	0.795526	0.575169	0.213039	0.065733
	107.21	0.79527	0.575362	0.213324	0.065611
	107.41	0.795694	0.574874	0.213534	0.066017
	107.61	0.795874	0.575282	0.214133	0.06601
	107.81	0.796371	0.575424	0.214892	0.06527
	108.01	0.796423	0.575113	0.215858	0.064751
	108.21	0.797429	0.576096	0.216202	0.064568
	108.41	0.797447	0.576049	0.216288	0.063775
	108.61	0.798405	0.577093	0.217225	0.063995
	108.81	0.799095	0.578037	0.217434	0.064058
	109.01	0.800173	0.578681	0.217488	0.064258
	109.21	0.800248	0.579257	0.217513	0.064059
	109.41	0.801139	0.580127	0.217955	0.064835
	109.61	0.801587	0.58103	0.218311	0.065021
	109.81	0.80187	0.581057	0.218147	0.06515
	110.01	0.802085	0.581359	0.218065	0.064743
	110.21	0.802539	0.581553	0.218664	0.064909
	110.41	0.802505	0.581819	0.218737	0.064958
	110.61	0.802711	0.582147	0.219029	0.064805
	110.81	0.803323	0.583093	0.219695	0.064936
	111.01	0.804052	0.583455	0.219924	0.065399
	111.21	0.804533	0.584093	0.220132	0.065238
	111.41	0.805323	0.584032	0.220158	0.065137
	111.61	0.805636	0.584449	0.220632	0.065141
	111.81	0.806802	0.585122	0.221728	0.065682
	112.01	0.807159	0.585559	0.221879	0.066041
	112.21	0.807677	0.586019	0.221395	0.065712
	112.41	0.807626	0.585944	0.221238	0.065652
	112.61	0.808621	0.586739	0.221166	0.066319
	112.81	0.808932	0.586928	0.220975	0.066762
	113.01	0.809521	0.587307	0.221039	0.067328
	113.21	0.809273	0.587646	0.22102	0.067062
	113.41	0.809199	0.587621	0.220712	0.066753
	113.61	0.809573	0.587659	0.220717	0.066739
	113.81	0.809607	0.586983	0.220522	0.067219
	114.01	0.810215	0.587227	0.220881	0.06765
	114.21	0.810605	0.587141	0.221315	0.067594
	114.41	0.811175	0.58815	0.221639	0.068333
	114.61	0.811272	0.588931	0.222112	0.068455
	114.81	0.811363	0.589915	0.222673	0.068394
	115.01	0.8122	0.591084	0.223318	0.068166
	115.21	0.812234	0.591866	0.223692	0.067788
	115.41	0.81292	0.592466	0.224126	0.067897
	115.61	0.813821	0.593929	0.226238	0.06882
	115.81	0.81452	0.595352	0.227369	0.069045
	116.01	0.814707	0.596109	0.227715	0.068969
	116.21	0.814867	0.596446	0.22781	0.068642
	116.41	0.815056	0.596596	0.227878	0.068819
	116.61	0.815107	0.596861	0.22733	0.068262
	116.81	0.815557	0.596907	0.227603	0.068193
	117.01	0.815747	0.596571	0.227725	0.068175
	117.21	0.815955	0.596784	0.227844	0.067924
	117.41	0.815768	0.596359	0.227419	0.067248
	117.61	0.816693	0.596299	0.227408	0.068118
	117.81	0.816947	0.596129	0.227356	0.069193
	118.01	0.817471	0.595815	0.227176	0.0693
	118.21	0.817707	0.595486	0.22673	0.069325
	118.41	0.81803	0.595935	0.226932	0.069544
	118.61	0.818271	0.596455	0.227033	0.069099
	118.81	0.818896	0.596587	0.227643	0.069353
	119.01	0.819894	0.597616	0.228838	0.070478
	119.21	0.819883	0.59759	0.228706	0.070496
	119.41	0.820874	0.598758	0.229823	0.070993
	119.61	0.820996	0.599624	0.230619	0.070702
	119.81	0.821433	0.599994	0.231199	0.070532
	120.01	0.821434	0.600231	0.231098	0.069959
	120.21	0.821472	0.600525	0.230823	0.069485
	120.41	0.821888	0.600905	0.230916	0.069359
	120.61	0.821654	0.600827	0.231049	0.068562
	120.81	0.821985	0.601106	0.231573	0.068925
	121.01	0.821487	0.601308	0.231688	0.068045
	121.21	0.822026	0.602664	0.231582	0.068161
	121.41	0.822327	0.603159	0.231543	0.067964
	121.61	0.822305	0.603362	0.230664	0.068377
	121.81	0.822199	0.603964	0.230678	0.068619
	122.01	0.82243	0.603967	0.23077	0.068715
	122.21	0.822656	0.603718	0.230584	0.068586
	122.41	0.823494	0.604295	0.231234	0.06897
	122.61	0.823718	0.604977	0.231556	0.069734
	122.81	0.824247	0.605053	0.232121	0.070791
	123.01	0.82519	0.606019	0.23315	0.071619
	123.21	0.82514	0.606204	0.233172	0.071281
	123.41	0.825865	0.606668	0.233676	0.071485
	123.61	0.82655	0.606594	0.234337	0.07178
	123.81	0.827452	0.606424	0.235235	0.072394
	124.01	0.827475	0.606423	0.234931	0.072181
	124.21	0.828191	0.607107	0.234988	0.072561
	124.41	0.828954	0.607762	0.235777	0.073307
	124.61	0.829039	0.608064	0.236304	0.073571
	124.81	0.828627	0.60814	0.235869	0.07324
	125.01	0.829151	0.608795	0.236197	0.072906
	125.21	0.829971	0.609591	0.235917	0.073599
	125.41	0.829762	0.609353	0.23549	0.072524
	125.61	0.829505	0.609175	0.234535	0.071781
	125.81	0.829752	0.609293	0.23455	0.071204
	126.01	0.829948	0.609356	0.234459	0.070864
	126.21	0.829947	0.609374	0.23432	0.070836
	126.41	0.830416	0.609933	0.234412	0.071248
	126.61	0.830189	0.610196	0.234381	0.071493
	126.81	0.830028	0.610034	0.234668	0.071373
	127.01	0.830389	0.61044	0.235403	0.07167
	127.21	0.830879	0.610679	0.235651	0.071728
	127.41	0.832091	0.611039	0.236493	0.07253
	127.61	0.833037	0.611274	0.237121	0.072896
	127.81	0.833933	0.611588	0.236848	0.072918
	128.01	0.834905	0.612827	0.237415	0.073405
	128.21	0.835927	0.613934	0.237751	0.073633
	128.41	0.836419	0.615041	0.238848	0.074215
	128.61	0.836617	0.615488	0.239011	0.073862
	128.81	0.836881	0.615764	0.239218	0.073762
	129.01	0.837454	0.616751	0.239597	0.073535
	129.21	0.83687	0.616324	0.239231	0.072819
	129.41	0.836567	0.616141	0.239712	0.071896
	129.61	0.836419	0.616478	0.239946	0.071804
	129.81	0.835826	0.61721	0.240634	0.071713
	130.01	0.834935	0.617435	0.241092	0.071715
	130.21	0.83407	0.61699	0.240816	0.071754
	130.41	0.833752	0.616812	0.240592	0.071554
	130.61	0.833146	0.616558	0.240731	0.071274
	130.81	0.832907	0.616388	0.241226	0.071447
	131.01	0.833696	0.616413	0.241741	0.071433
	131.21	0.834707	0.616566	0.241586	0.071663
	131.41	0.834771	0.616438	0.241323	0.071472
	131.61	0.835815	0.616677	0.240798	0.071548
	131.81	0.836163	0.617066	0.240268	0.071428
	132.01	0.837327	0.617871	0.241035	0.071851
	132.21	0.837716	0.618378	0.24059	0.072003
	132.41	0.838477	0.619036	0.240495	0.071952
	132.61	0.838741	0.618851	0.239505	0.071655
	132.81	0.839744	0.61922	0.239725	0.072373
	133.01	0.840148	0.619712	0.239605	0.072131
	133.21	0.840006	0.619047	0.239663	0.071924
	133.41	0.840683	0.619772	0.240248	0.072075
	133.61	0.841106	0.620327	0.240201	0.07233
	133.81	0.841222	0.621048	0.241082	0.072601
	134.01	0.841537	0.621209	0.241109	0.072379
	134.21	0.842019	0.62164	0.241085	0.072717
	134.41	0.842838	0.622534	0.241972	0.073211
	134.61	0.843664	0.623254	0.242765	0.073836
	134.81	0.843878	0.623699	0.243284	0.074314
	135.01	0.844182	0.623998	0.243444	0.074215
	135.21	0.844337	0.624133	0.243634	0.074826
	135.41	0.84444	0.624546	0.244013	0.074855
	135.61	0.844504	0.624915	0.244056	0.075132
	135.81	0.84413	0.62499	0.244443	0.075317
	136.01	0.844547	0.62555	0.245061	0.07571
	136.21	0.843758	0.625733	0.244534	0.075702
	136.41	0.844095	0.625434	0.244748	0.075428
	136.61	0.843524	0.625078	0.245027	0.075295
	136.81	0.844545	0.625445	0.24578	0.075692
	137.01	0.844546	0.624926	0.245923	0.075294
	137.21	0.84447	0.624695	0.245812	0.074759
	137.41	0.845386	0.625828	0.246343	0.074921
	137.61	0.846207	0.626128	0.246397	0.07475
	137.81	0.84652	0.626939	0.246844	0.074702
	138.01	0.847611	0.627491	0.246797	0.075022
	138.21	0.848578	0.627901	0.246662	0.075316
	138.41	0.849422	0.628945	0.24732	0.075604
	138.61	0.8503	0.629615	0.247505	0.075704
	138.81	0.850319	0.629864	0.24766	0.075583
	139.01	0.8509	0.63056	0.247559	0.075784
	139.21	0.851796	0.630988	0.248021	0.076225
	139.41	0.851849	0.631444	0.247543	0.075831
	139.61	0.851503	0.631523	0.247176	0.075009
	139.81	0.851321	0.631243	0.247382	0.074485
	140.01	0.850633	0.631165	0.24708	0.073929
	140.21	0.850085	0.63099	0.247009	0.07347
	140.41	0.850627	0.631056	0.248108	0.073889
	140.61	0.850172	0.631017	0.248253	0.073906
	140.81	0.850927	0.631523	0.248445	0.074401
	141.01	0.851197	0.631786	0.248788	0.074378
	141.21	0.851835	0.632593	0.24907	0.074957
	141.41	0.852743	0.632948	0.249772	0.075857
	141.61	0.852587	0.632983	0.249688	0.075764
	141.81	0.852398	0.632602	0.249645	0.075564
	142.01	0.85263	0.63252	0.249512	0.0753
	142.21	0.85269	0.632613	0.249701	0.075433
	142.41	0.852524	0.632557	0.250084	0.07506
	142.61	0.852443	0.632571	0.250577	0.075132
	142.81	0.852996	0.633411	0.251481	0.075564
	143.01	0.853531	0.634455	0.251796	0.076124
	143.21	0.853808	0.634405	0.251781	0.076263
	143.41	0.853433	0.634722	0.251484	0.075829
	143.61	0.853974	0.635305	0.251982	0.076204
	143.81	0.853631	0.635124	0.251756	0.076081
	144.01	0.853917	0.636165	0.251897	0.07693
	144.21	0.854937	0.637095	0.252597	0.078036
	144.41	0.855342	0.637862	0.253347	0.079266
	144.61	0.856128	0.638672	0.253862	0.080283
	144.81	0.857109	0.639914	0.254558	0.080723
	145.01	0.857455	0.640334	0.254981	0.080585
	145.21	0.858114	0.640993	0.255447	0.081578
	145.41	0.859006	0.642012	0.256743	0.081973
	145.61	0.857734	0.642043	0.256425	0.080617
	145.81	0.858024	0.641747	0.256506	0.079952
	146.01	0.85866	0.642247	0.256891	0.07995
	146.21	0.859009	0.642215	0.257586	0.080348
	146.41	0.859565	0.642003	0.258079	0.079981
	146.61	0.860102	0.642782	0.258584	0.080165
	146.81	0.861305	0.643987	0.259171	0.080289
	147.01	0.861691	0.643833	0.258424	0.08
	147.21	0.86251	0.644409	0.258711	0.080457
	147.41	0.86258	0.644828	0.258984	0.080233
	147.61	0.86298	0.64445	0.258479	0.080096
	147.81	0.86272	0.644408	0.258018	0.079576
	148.01	0.863107	0.644669	0.257925	0.079641
	148.21	0.863296	0.644263	0.25735	0.079102
	148.41	0.862972	0.644472	0.25678	0.078912
	148.61	0.863782	0.644714	0.256885	0.079025
	148.81	0.862895	0.644623	0.25647	0.07851
	149.01	0.862851	0.644896	0.256366	0.078517
	149.21	0.863064	0.645263	0.2566	0.07882
	149.41	0.863274	0.645303	0.256975	0.078686
	149.61	0.862503	0.644608	0.256109	0.078221
	149.81	0.863816	0.644657	0.256595	0.078871
	150.01	0.864352	0.644729	0.256788	0.079362
	150.21	0.86484	0.644539	0.256653	0.079032
	150.41	0.865174	0.643975	0.256173	0.078587
	150.61	0.865762	0.644558	0.255855	0.078669
	150.81	0.866186	0.64499	0.256333	0.078948
	151.01	0.866293	0.644742	0.256189	0.078594
	151.21	0.866888	0.645754	0.257274	0.079729
	151.41	0.866368	0.64556	0.257479	0.07911
	151.61	0.866795	0.646019	0.257974	0.079189
	151.81	0.86739	0.647117	0.259208	0.079347
	152.01	0.867858	0.647527	0.259664	0.079437
	152.21	0.868053	0.64827	0.259913	0.079695
	152.41	0.867987	0.649004	0.260591	0.080898
	152.61	0.868824	0.649719	0.261853	0.082066
	152.81	0.868064	0.6498	0.262271	0.082402
	153.01	0.868987	0.650619	0.263319	0.083251
	153.21	0.869171	0.650459	0.263534	0.083443
	153.41	0.8699	0.650726	0.264192	0.084254
	153.61	0.870384	0.651239	0.264418	0.084797
	153.81	0.871332	0.651827	0.264988	0.085142
	154.01	0.87121	0.651974	0.264199	0.084599
	154.21	0.871248	0.651923	0.263236	0.083761
	154.41	0.870845	0.651603	0.26265	0.083596
	154.61	0.870669	0.651809	0.262395	0.083381
	154.81	0.870813	0.65212	0.262272	0.0833
	155.01	0.871082	0.65196	0.261933	0.082924
	155.21	0.871963	0.65294	0.262111	0.083668
	155.41	0.872503	0.653154	0.262515	0.08296
	155.61	0.873277	0.653339	0.263173	0.083183
	155.81	0.874454	0.654031	0.26444	0.083881
	156.01	0.874395	0.654417	0.264753	0.083779
	156.21	0.874362	0.654694	0.265129	0.084046
	156.41	0.874579	0.654897	0.265126	0.084029
	156.61	0.875271	0.655553	0.265658	0.08443
	156.81	0.875326	0.656146	0.266249	0.084746
	157.01	0.876623	0.657262	0.26693	0.085917
	157.21	0.876664	0.657581	0.266933	0.085786
	157.41	0.877234	0.657874	0.267799	0.086281
	157.61	0.877411	0.658543	0.267407	0.086265
	157.81	0.877186	0.658854	0.267563	0.086036
	158.01	0.87717	0.659066	0.26729	0.086134
	158.21	0.876563	0.658816	0.26689	0.086076
	158.41	0.876425	0.658389	0.266846	0.086143
	158.61	0.876089	0.657877	0.266011	0.085778
	158.81	0.876253	0.657672	0.265722	0.08581
	159.01	0.876188	0.657193	0.265303	0.085475
	159.21	0.876146	0.657384	0.264938	0.085215
	159.41	0.876597	0.657066	0.265162	0.084604
	159.61	0.875901	0.65653	0.264908	0.083979
	159.81	0.876485	0.657747	0.265285	0.083929
	160.01	0.876028	0.657856	0.264978	0.083029
	160.21	0.876569	0.658625	0.265244	0.083355
	160.41	0.877168	0.659139	0.265634	0.083098
	160.61	0.877488	0.660111	0.266049	0.083354
	160.81	0.878334	0.661008	0.266747	0.084534
	161.01	0.879012	0.661522	0.267412	0.085033
	161.21	0.878757	0.66149	0.26809	0.084925
	161.41	0.879226	0.661504	0.268747	0.085096
	161.61	0.87955	0.662185	0.269092	0.085209
	161.81	0.879503	0.662167	0.269863	0.085601
	162.01	0.87972	0.662592	0.270406	0.085655
	162.21	0.879551	0.662487	0.270561	0.085358
	162.41	0.879825	0.662543	0.270859	0.085685
	162.61	0.879466	0.662206	0.270151	0.085204
	162.81	0.879567	0.662316	0.27027	0.085341
	163.01	0.879783	0.662617	0.269674	0.085139
	163.21	0.87989	0.663337	0.270004	0.084688
	163.41	0.880557	0.663688	0.269777	0.083933
	163.61	0.880745	0.664159	0.269581	0.083889
	163.81	0.881768	0.665863	0.270419	0.084772
	164.01	0.882304	0.666494	0.27128	0.085047
	164.21	0.883043	0.667318	0.271804	0.08602
	164.41	0.883645	0.667535	0.272586	0.086315
	164.61	0.884355	0.667993	0.272514	0.086731
	164.81	0.885398	0.668509	0.273345	0.087793
	165.01	0.885214	0.668819	0.27407	0.08789
	165.21	0.88492	0.667958	0.274114	0.087912
	165.41	0.886037	0.668208	0.27477	0.088049
	165.61	0.886057	0.668193	0.274679	0.087881
	165.81	0.885652	0.668124	0.274502	0.087514
	166.01	0.885971	0.668399	0.274442	0.08716
	166.21	0.88592	0.668622	0.2742	0.087545
	166.41	0.885667	0.668266	0.273379	0.087553
	166.61	0.88588	0.66789	0.272535	0.086994
	166.81	0.886792	0.668409	0.272584	0.087302
	167.01	0.887009	0.66827	0.272052	0.086558
	167.21	0.88708	0.668237	0.272057	0.086018
	167.41	0.887235	0.668175	0.271786	0.085675
	167.61	0.886931	0.668388	0.27204	0.085517
	167.81	0.886625	0.668542	0.272506	0.085372
	168.01	0.886881	0.668405	0.272518	0.085247
	168.21	0.887076	0.668471	0.272527	0.085365
	168.41	0.88748	0.668755	0.273687	0.085229
	168.61	0.887766	0.669317	0.274009	0.085322
	168.81	0.887597	0.669645	0.27418	0.08544
	169.01	0.886351	0.66961	0.274122	0.085313
	169.21	0.887403	0.669874	0.274673	0.085992
	169.41	0.887702	0.670468	0.27491	0.086234
	169.61	0.886955	0.670839	0.27451	0.086405
	169.81	0.886698	0.671074	0.274727	0.086815
	170.01	0.887018	0.671131	0.274305	0.08736
	170.21	0.886666	0.671671	0.274057	0.087905
	170.41	0.886646	0.671316	0.273569	0.087756
	170.61	0.887195	0.671387	0.273875	0.087518
	170.81	0.887925	0.671649	0.274084	0.08765
	171.01	0.88769	0.671504	0.274029	0.08779
	171.21	0.887964	0.671841	0.274388	0.087527
	171.41	0.888473	0.672353	0.275249	0.087697
	171.61	0.888577	0.672389	0.27545	0.087513
	171.81	0.889238	0.673111	0.276473	0.088423
	172.01	0.889551	0.673384	0.276894	0.088466
	172.21	0.889885	0.673945	0.277694	0.088271
	172.41	0.890168	0.674577	0.278296	0.088641
	172.61	0.890362	0.674605	0.278369	0.088474
	172.81	0.890844	0.674969	0.278459	0.088254
	173.01	0.891358	0.675614	0.278857	0.088536
	173.21	0.892093	0.67588	0.279276	0.088731
	173.41	0.891756	0.676024	0.279055	0.088301
	173.61	0.891577	0.676061	0.278772	0.088503
	173.81	0.89187	0.676099	0.278277	0.088493
	174.01	0.891462	0.675835	0.276849	0.088026
	174.21	0.89144	0.676626	0.276675	0.087536
	174.41	0.892355	0.676939	0.2766	0.087502
	174.61	0.893294	0.677315	0.276821	0.087377
	174.81	0.894631	0.678088	0.277191	0.088016
	175.01	0.895777	0.679066	0.27818	0.089257
	175.21	0.89653	0.679531	0.27882	0.089547
	175.41	0.897038	0.680097	0.279815	0.090679
	175.61	0.897211	0.680585	0.280407	0.091241
	175.81	0.89776	0.681313	0.281298	0.091858
	176.01	0.898023	0.681247	0.281498	0.091755
	176.21	0.897883	0.681372	0.282094	0.091873
	176.41	0.897931	0.681354	0.282251	0.092077
	176.61	0.898066	0.680718	0.282623	0.091711
	176.81	0.898219	0.681168	0.282898	0.09146
	177.01	0.89843	0.68084	0.282705	0.091293
	177.21	0.897321	0.680125	0.281931	0.090094
	177.41	0.89745	0.68043	0.281509	0.089844
	177.61	0.896621	0.679786	0.28051	0.08943
	177.81	0.896872	0.67998	0.280059	0.089115
	178.01	0.896844	0.679939	0.279705	0.088675
	178.21	0.897769	0.680576	0.279949	0.088472
	178.41	0.89865	0.680515	0.279762	0.08849
	178.61	0.898953	0.680355	0.279717	0.088069
	178.81	0.899739	0.680532	0.279974	0.088252
	179.01	0.900091	0.680712	0.280216	0.088376
	179.21	0.899902	0.680482	0.279971	0.087891
	179.41	0.900055	0.68067	0.280099	0.087742
	179.61	0.900222	0.680717	0.279923	0.087328
	179.81	0.900484	0.680819	0.279922	0.086991
	180.01	0.900484	0.680819	0.279922	0.086991
	180.21	0.898828	0.680333	0.279628	0.086538
	180.41	0.897218	0.679572	0.279583	0.086494
	180.61	0.894976	0.678378	0.279026	0.085691
	180.81	0.893338	0.677767	0.278486	0.085316
	181.01	0.891733	0.677472	0.278079	0.085374
	181.21	0.890091	0.676725	0.277711	0.085358
	181.41	0.888324	0.675849	0.277522	0.085639
	181.61	0.887364	0.675721	0.277488	0.086303
	181.81	0.886043	0.675343	0.277677	0.08678
	182.01	0.884768	0.674617	0.277595	0.087158
	182.21	0.88456	0.674524	0.277801	0.08821
	182.41	0.884564	0.674087	0.278577	0.088674
	182.61	0.883145	0.673626	0.278728	0.088461
	182.81	0.881866	0.673234	0.278924	0.088572
	183.01	0.881497	0.673936	0.279474	0.089072
	183.21	0.880765	0.673506	0.279737	0.088979
	183.41	0.880473	0.673035	0.280127	0.089161
	183.61	0.880382	0.672911	0.28057	0.0897
	183.81	0.879947	0.672345	0.280817	0.089865
	184.01	0.878397	0.671258	0.280692	0.089629
	184.21	0.877704	0.670494	0.280508	0.089339
	184.41	0.876458	0.669066	0.279778	0.08915
	184.61	0.875395	0.668124	0.279495	0.088689
	184.81	0.874729	0.667386	0.27841	0.088588
	185.01	0.873439	0.666648	0.277918	0.088867
	185.21	0.872398	0.665844	0.277245	0.088977
	185.41	0.8711	0.665065	0.276719	0.088818
	185.61	0.870618	0.664476	0.276383	0.088999
	185.81	0.868958	0.663203	0.27534	0.088541
	186.01	0.868343	0.662588	0.274848	0.088596
	186.21	0.867312	0.661866	0.273971	0.088444
	186.41	0.865942	0.6614	0.273695	0.088161
	186.61	0.864295	0.660877	0.272917	0.087084
	186.81	0.862722	0.660223	0.272604	0.086576
	187.01	0.861651	0.659942	0.271797	0.085789
	187.21	0.860114	0.658805	0.27081	0.085143
	187.41	0.859744	0.658556	0.270873	0.085001
	187.61	0.858592	0.658535	0.270638	0.084789
	187.81	0.857857	0.658074	0.270371	0.084241
	188.01	0.856364	0.657329	0.269527	0.083636
	188.21	0.856437	0.657576	0.269415	0.08402
	188.41	0.855534	0.65689	0.269175	0.08373
	188.61	0.855544	0.656956	0.270064	0.084135
	188.81	0.855068	0.656733	0.269638	0.084584
	189.01	0.854714	0.656642	0.269526	0.085282
	189.21	0.854769	0.656922	0.270013	0.085971
	189.41	0.854229	0.655677	0.269928	0.085698
	189.61	0.854914	0.655405	0.270559	0.08667
	189.81	0.854788	0.655519	0.270458	0.087109
	190.01	0.85453	0.65556	0.270437	0.087599
	190.21	0.853998	0.655045	0.270309	0.087427
	190.41	0.853495	0.654941	0.270358	0.087251
	190.61	0.853191	0.654772	0.270009	0.08678
	190.81	0.852659	0.654885	0.270448	0.087017
	191.01	0.851259	0.65437	0.269728	0.086203
	191.21	0.850414	0.654543	0.269856	0.086274
	191.41	0.850267	0.654676	0.270468	0.086439
	191.61	0.849755	0.655014	0.270167	0.086624
	191.81	0.85024	0.655065	0.270032	0.08704
	192.01	0.850249	0.655225	0.269656	0.08763
	192.21	0.850408	0.655798	0.270255	0.087955
	192.41	0.850288	0.655628	0.270231	0.087806
	192.61	0.850057	0.65579	0.270299	0.088715
	192.81	0.849838	0.655568	0.270181	0.089116
	193.01	0.849315	0.65486	0.269454	0.088845
	193.21	0.849004	0.654493	0.270217	0.089339
	193.41	0.848769	0.653799	0.270322	0.089188
	193.61	0.848916	0.654066	0.270768	0.089592
	193.81	0.848328	0.653292	0.270796	0.089715
	194.01	0.847601	0.652628	0.270911	0.08959
	194.21	0.84734	0.651822	0.270934	0.089031
	194.41	0.845999	0.650646	0.270239	0.088012
	194.61	0.845878	0.65046	0.270502	0.087771
	194.81	0.84447	0.649714	0.270518	0.086848
	195.01	0.842708	0.648676	0.26979	0.085621
	195.21	0.842298	0.648721	0.269974	0.085698
	195.41	0.842615	0.648715	0.270104	0.085825
	195.61	0.841813	0.648271	0.268643	0.085538
	195.81	0.841789	0.648408	0.268488	0.085735
	196.01	0.840622	0.64821	0.267547	0.085197
	196.21	0.840025	0.648339	0.267246	0.085189
	196.41	0.839252	0.6476	0.266317	0.085204
	196.61	0.838578	0.648277	0.266401	0.085779
	196.81	0.838465	0.647869	0.266329	0.085537
	197.01	0.83731	0.64719	0.265728	0.08495
	197.21	0.837045	0.647149	0.266217	0.08575
	197.41	0.837096	0.647302	0.266729	0.085809
	197.61	0.837265	0.646934	0.266667	0.085925
	197.81	0.837056	0.64632	0.267451	0.086482
	198.01	0.836599	0.646465	0.267501	0.08673
	198.21	0.836239	0.645999	0.266742	0.086843
	198.41	0.836369	0.645956	0.267443	0.086953
	198.61	0.836302	0.645489	0.26711	0.086631
	198.81	0.835637	0.645296	0.266417	0.085849
	199.01	0.835176	0.644759	0.265715	0.085545
	199.21	0.835268	0.644721	0.265975	0.085755
	199.41	0.835417	0.644393	0.266181	0.08596
	199.61	0.835249	0.644427	0.26551	0.086054
	199.81	0.835845	0.64449	0.265671	0.086147
	200.01	0.834935	0.643662	0.264956	0.085908
	200.21	0.835004	0.643537	0.265276	0.086537
	200.41	0.834469	0.642956	0.26506	0.086741
	200.61	0.833976	0.642569	0.264815	0.086069
	200.81	0.833915	0.642161	0.264819	0.085869
	201.01	0.8331	0.641848	0.264425	0.085794
	201.21	0.833343	0.642165	0.264523	0.086715
	201.41	0.833068	0.641778	0.264397	0.086366
	201.61	0.833098	0.641444	0.264071	0.086297
	201.81	0.832438	0.641198	0.264671	0.08689
	202.01	0.831695	0.640966	0.264025	0.086928
	202.21	0.830901	0.64069	0.263315	0.086086
	202.41	0.830973	0.641308	0.263578	0.085942
	202.61	0.829776	0.640574	0.262093	0.084624
	202.81	0.829493	0.641208	0.262068	0.084525
	203.01	0.829078	0.641224	0.262492	0.085267
	203.21	0.829322	0.641708	0.263222	0.086043
	203.41	0.829312	0.641951	0.263674	0.086207
	203.61	0.829618	0.642492	0.26366	0.085794
	203.81	0.829594	0.642285	0.264098	0.085769
	204.01	0.828158	0.641268	0.263584	0.085605
	204.21	0.828222	0.641193	0.26394	0.086116
	204.41	0.827929	0.640879	0.263677	0.086354
	204.61	0.827459	0.640683	0.264067	0.086626
	204.81	0.827965	0.641537	0.264721	0.087584
	205.01	0.827775	0.64114	0.264557	0.087824
	205.21	0.82787	0.641055	0.265174	0.087852
	205.41	0.827929	0.641173	0.266058	0.087873
	205.61	0.828052	0.641083	0.265839	0.08805
	205.81	0.827425	0.640757	0.266118	0.088339
	206.01	0.82651	0.640143	0.265172	0.088032
	206.21	0.825811	0.639983	0.264511	0.08756
	206.41	0.825891	0.639844	0.26447	0.088011
	206.61	0.824708	0.638529	0.262907	0.086908
	206.81	0.82439	0.63816	0.262545	0.087191
	207.01	0.824085	0.638095	0.262606	0.087656
	207.21	0.8241	0.638167	0.262243	0.087414
	207.41	0.822641	0.637383	0.261311	0.086172
	207.61	0.822025	0.636517	0.260383	0.085308
	207.81	0.821152	0.635437	0.259157	0.084363
	208.01	0.820795	0.634608	0.25826	0.083961
	208.21	0.82107	0.634448	0.258393	0.084016
	208.41	0.820899	0.634292	0.258389	0.084345
	208.61	0.821112	0.634533	0.258787	0.084542
	208.81	0.821657	0.634706	0.258918	0.084246
	209.01	0.821546	0.634672	0.259758	0.084062
	209.21	0.822454	0.635225	0.260975	0.0846
	209.41	0.822676	0.635609	0.261946	0.085172
	209.61	0.822643	0.63515	0.261553	0.085078
	209.81	0.822439	0.634984	0.261964	0.085387
	210.01	0.821975	0.634653	0.262161	0.085667
	210.21	0.821808	0.634709	0.261991	0.085961
	210.41	0.821637	0.634467	0.262072	0.086005
	210.61	0.820717	0.633864	0.261031	0.085753
	210.81	0.820186	0.633925	0.261378	0.086415
	211.01	0.820116	0.634561	0.261882	0.086992
	211.21	0.819771	0.634367	0.261411	0.086719
	211.41	0.818603	0.633875	0.260996	0.086327
	211.61	0.818373	0.633659	0.260752	0.085972
	211.81	0.818233	0.633886	0.260209	0.085527
	212.01	0.818203	0.633371	0.259874	0.085344
	212.21	0.817689	0.633012	0.259789	0.085504
	212.41	0.817648	0.632912	0.259659	0.08526
	212.61	0.817214	0.63312	0.259351	0.084743
	212.81	0.816829	0.633023	0.259352	0.08435
	213.01	0.816626	0.632589	0.259779	0.084196
	213.21	0.816524	0.631776	0.259575	0.083897
	213.41	0.815676	0.631267	0.25923	0.083114
	213.61	0.815547	0.631251	0.258877	0.082809
	213.81	0.81482	0.631228	0.25856	0.082796
	214.01	0.814438	0.630992	0.258188	0.082575
	214.21	0.81429	0.631234	0.257932	0.082734
	214.41	0.814481	0.631386	0.25814	0.083055
	214.61	0.813827	0.631283	0.257993	0.083409
	214.81	0.813577	0.631314	0.258156	0.083677
	215.01	0.814046	0.631802	0.258525	0.08388
	215.21	0.8139	0.631954	0.258592	0.084146
	215.41	0.814531	0.63294	0.259439	0.085341
	215.61	0.814189	0.63293	0.259343	0.085607
	215.81	0.813877	0.632758	0.259267	0.085861
	216.01	0.813555	0.631762	0.258488	0.085587
	216.21	0.81305	0.631679	0.258363	0.085587
	216.41	0.812604	0.631387	0.257712	0.084835
	216.61	0.811812	0.631028	0.257148	0.084748
	216.81	0.811669	0.630425	0.257066	0.084596
	217.01	0.811774	0.629696	0.256679	0.084216
	217.21	0.810767	0.628569	0.255733	0.083202
	217.41	0.810582	0.628668	0.255497	0.083328
	217.61	0.810256	0.62862	0.254907	0.082867
	217.81	0.810151	0.62866	0.254616	0.082464
	218.01	0.810361	0.628225	0.254463	0.081683
	218.21	0.810614	0.628583	0.255568	0.082107
	218.41	0.811258	0.628912	0.255479	0.082188
	218.61	0.810542	0.628544	0.255372	0.081826
	218.81	0.810848	0.628791	0.256472	0.082075
	219.01	0.811394	0.629521	0.257397	0.082537
	219.21	0.810996	0.629456	0.257604	0.082884
	219.41	0.811647	0.629814	0.25862	0.083926
	219.61	0.811092	0.629454	0.258522	0.083452
	219.81	0.810785	0.629262	0.258224	0.082856
	220.01	0.810519	0.628436	0.257737	0.082521
	220.21	0.810111	0.628048	0.25743	0.082403
	220.41	0.810014	0.628144	0.257288	0.082686
	220.61	0.809212	0.627704	0.256664	0.082612
	220.81	0.808965	0.62722	0.256527	0.082323
	221.01	0.808707	0.626677	0.255792	0.082246
	221.21	0.808244	0.625728	0.254923	0.082229
	221.41	0.807773	0.625025	0.254492	0.081937
	221.61	0.807559	0.624705	0.25418	0.081073
	221.81	0.807589	0.62439	0.254225	0.081196
	222.01	0.807619	0.624007	0.254261	0.080905
	222.21	0.807086	0.62445	0.254702	0.081683
	222.41	0.807007	0.624047	0.254642	0.081617
	222.61	0.806473	0.623671	0.25498	0.081862
	222.81	0.80646	0.624005	0.256197	0.082626
	223.01	0.806462	0.624036	0.256384	0.083035
	223.21	0.806181	0.624344	0.256552	0.08307
	223.41	0.806882	0.62438	0.257046	0.082817
	223.61	0.806837	0.624672	0.256946	0.082376
	223.81	0.806497	0.625319	0.256892	0.08257
	224.01	0.807218	0.625766	0.258024	0.083391
	224.21	0.807426	0.626101	0.258128	0.083498
	224.41	0.807151	0.626342	0.258022	0.083643
	224.61	0.806779	0.625933	0.257944	0.083633
	224.81	0.807074	0.625668	0.258212	0.084264
	225.01	0.807388	0.625348	0.257847	0.084998
	225.21	0.807418	0.625051	0.257682	0.084849
	225.41	0.806816	0.624424	0.257729	0.084507
	225.61	0.80706	0.624808	0.257853	0.084432
	225.81	0.807212	0.624795	0.257471	0.084721
	226.01	0.807284	0.625271	0.257552	0.085018
	226.21	0.80717	0.624837	0.257626	0.085433
	226.41	0.807775	0.62425	0.258017	0.085701
	226.61	0.807002	0.624258	0.257542	0.085697
	226.81	0.806465	0.62425	0.257644	0.085833
	227.01	0.806762	0.624637	0.258039	0.086275
	227.21	0.8062	0.624656	0.257475	0.085553
	227.41	0.805734	0.624023	0.257423	0.084807
	227.61	0.805029	0.624449	0.257663	0.084944
	227.81	0.804344	0.624815	0.257222	0.084754
	228.01	0.804424	0.624239	0.257549	0.08498
	228.21	0.803796	0.623971	0.256774	0.084231
	228.41	0.802644	0.623922	0.256412	0.083814
	228.61	0.801742	0.623124	0.255208	0.083241
	228.81	0.8008	0.622327	0.254657	0.083032
	229.01	0.800016	0.621531	0.25447	0.082833
	229.21	0.799428	0.621028	0.254133	0.082276
	229.41	0.799146	0.620283	0.253768	0.081676
	229.61	0.799082	0.6206	0.253533	0.081173
	229.81	0.799486	0.620929	0.253729	0.081705
	230.01	0.799597	0.620862	0.25337	0.082241
	230.21	0.79981	0.620449	0.253454	0.082569
	230.41	0.79948	0.620164	0.253622	0.082806
	230.61	0.798549	0.620217	0.253343	0.082543
	230.81	0.798705	0.619768	0.253156	0.082575
	231.01	0.799458	0.620538	0.254253	0.083141
	231.21	0.798925	0.620155	0.253945	0.08276
	231.41	0.798736	0.619783	0.254327	0.082379
	231.61	0.798129	0.61975	0.253805	0.081773
	231.81	0.797666	0.619159	0.25299	0.080997
	232.01	0.797686	0.618926	0.252838	0.080059
	232.21	0.79739	0.619402	0.25257	0.079092
	232.41	0.796412	0.618315	0.251416	0.078024
	232.61	0.796618	0.617729	0.251037	0.077995
	232.81	0.796095	0.61724	0.251082	0.077962
	233.01	0.796137	0.616889	0.251416	0.07839
	233.21	0.79579	0.616973	0.250777	0.078187
	233.41	0.79538	0.617334	0.250617	0.077914
	233.61	0.795261	0.618225	0.25052	0.078272
	233.81	0.795526	0.618373	0.250233	0.078817
	234.01	0.795443	0.618246	0.24991	0.079424
	234.21	0.795814	0.618548	0.250493	0.080313
	234.41	0.796065	0.618873	0.251125	0.080749
	234.61	0.79543	0.618267	0.250749	0.080496
	234.81	0.795454	0.618147	0.250505	0.0805
	235.01	0.795018	0.618759	0.251007	0.080672
	235.21	0.79415	0.618476	0.250697	0.080388
	235.41	0.793917	0.618236	0.250592	0.080342
	235.61	0.79357	0.618072	0.250826	0.080064
	235.81	0.793775	0.617653	0.251236	0.080046
	236.01	0.793925	0.618248	0.251462	0.080281
	236.21	0.79445	0.618233	0.252076	0.081046
	236.41	0.794655	0.617984	0.251869	0.08109
	236.61	0.795089	0.618741	0.252658	0.081702
	236.81	0.795054	0.618829	0.252341	0.082014
	237.01	0.794688	0.618923	0.252543	0.082396
	237.21	0.794163	0.618826	0.252081	0.08216
	237.41	0.793423	0.618239	0.251778	0.081547
	237.61	0.793116	0.617924	0.251685	0.081593
	237.81	0.793975	0.617675	0.251996	0.08178
	238.01	0.794076	0.61766	0.252431	0.082082
	238.21	0.794046	0.61754	0.252388	0.081851
	238.41	0.792932	0.61651	0.251718	0.081207
	238.61	0.791778	0.614796	0.250132	0.080007
	238.81	0.791411	0.614936	0.249746	0.08014
	239.01	0.789891	0.613926	0.248995	0.079339
	239.21	0.790161	0.61388	0.249273	0.079526
	239.41	0.789744	0.61356	0.249156	0.07957
	239.61	0.789191	0.612889	0.248932	0.079312
	239.81	0.789256	0.613082	0.248789	0.079568
	240.01	0.789122	0.613038	0.248415	0.079391
	240.21	0.789426	0.613368	0.248507	0.07947
	240.41	0.788961	0.613528	0.248153	0.079374
	240.61	0.788676	0.61362	0.247313	0.07901
	240.81	0.789107	0.613975	0.247668	0.07982
	241.01	0.788984	0.614061	0.247538	0.080036
	241.21	0.789157	0.613686	0.247501	0.079543
	241.41	0.788943	0.613606	0.247789	0.079387
	241.61	0.789399	0.614262	0.247962	0.079457
	241.81	0.790564	0.614927	0.24878	0.079874
	242.01	0.790296	0.615519	0.249271	0.07977
	242.21	0.790205	0.615711	0.249364	0.079569
	242.41	0.790599	0.615736	0.249493	0.079941
	242.61	0.790459	0.615729	0.249786	0.079981
	242.81	0.790175	0.615655	0.249925	0.080047
	243.01	0.789882	0.615433	0.249931	0.079847
	243.21	0.790975	0.616214	0.250713	0.080568
	243.41	0.79027	0.615808	0.250652	0.080486
	243.61	0.790386	0.615274	0.250422	0.080565
	243.81	0.790702	0.615187	0.250718	0.080768
	244.01	0.789821	0.614294	0.250561	0.080687
	244.21	0.789803	0.614522	0.250596	0.081211
	244.41	0.789508	0.614472	0.250677	0.081453
	244.61	0.789397	0.614263	0.250412	0.081476
	244.81	0.789637	0.61417	0.250921	0.08238
	245.01	0.789371	0.613994	0.250506	0.082068
	245.21	0.78923	0.613717	0.250835	0.081439
	245.41	0.789015	0.614054	0.250882	0.081323
	245.61	0.788812	0.614226	0.250914	0.081314
	245.81	0.789064	0.61489	0.251508	0.08193
	246.01	0.788837	0.615502	0.251511	0.08155
	246.21	0.788189	0.615849	0.251369	0.081101
	246.41	0.788995	0.616216	0.251624	0.081754
	246.61	0.788721	0.615809	0.251249	0.081686
	246.81	0.788829	0.615588	0.250871	0.081433
	247.01	0.789161	0.615559	0.251013	0.081448
	247.21	0.78913	0.614996	0.250506	0.080887
	247.41	0.788281	0.613899	0.24936	0.080047
	247.61	0.788583	0.613524	0.249136	0.079806
	247.81	0.788317	0.613227	0.249005	0.080264
	248.01	0.787405	0.6125	0.248447	0.080101
	248.21	0.788371	0.613064	0.248969	0.080679
	248.41	0.788459	0.613486	0.249224	0.081334
	248.61	0.788877	0.613135	0.249557	0.081498
	248.81	0.788413	0.613312	0.249545	0.08131
	249.01	0.788389	0.613726	0.249439	0.080906
	249.21	0.788734	0.61415	0.249707	0.080714
	249.41	0.788666	0.614729	0.249817	0.080793
	249.61	0.78831	0.614783	0.250345	0.08091
	249.81	0.788123	0.615367	0.250057	0.080371
	250.01	0.787205	0.615242	0.249687	0.079636
	250.21	0.78741	0.615567	0.250295	0.08012
	250.41	0.788544	0.615013	0.249911	0.08044
	250.61	0.788075	0.614341	0.249694	0.079824
	250.81	0.788284	0.614865	0.250083	0.079907
	251.01	0.788163	0.614555	0.249855	0.07957
	251.21	0.787942	0.614108	0.249384	0.079524
	251.41	0.788278	0.614213	0.249558	0.08012
	251.61	0.789147	0.61444	0.250916	0.081396
	251.81	0.788768	0.613976	0.250708	0.081848
	252.01	0.789142	0.614058	0.250738	0.082164
	252.21	0.78968	0.614224	0.251299	0.083035
	252.41	0.789036	0.613627	0.25091	0.083154
	252.61	0.78908	0.61328	0.25062	0.082789
	252.81	0.788405	0.613046	0.249644	0.082333
	253.01	0.788367	0.612941	0.248969	0.082071
	253.21	0.788092	0.612915	0.248694	0.081586
	253.41	0.787583	0.61282	0.24876	0.081387
	253.61	0.786619	0.612185	0.247469	0.080194
	253.81	0.785721	0.61162	0.246466	0.079546
	254.01	0.785363	0.611519	0.246403	0.079008
	254.21	0.78554	0.611056	0.24602	0.078725
	254.41	0.785427	0.610718	0.245477	0.078084
	254.61	0.784954	0.610629	0.245726	0.077794
	254.81	0.784855	0.610955	0.245851	0.077665
	255.01	0.784177	0.610146	0.245212	0.077233
	255.21	0.784601	0.610201	0.245463	0.078039
	255.41	0.785208	0.609993	0.246041	0.078693
	255.61	0.785018	0.609234	0.246193	0.078831
	255.81	0.785233	0.609178	0.246176	0.079115
	256.01	0.785204	0.609697	0.24662	0.079438
	256.21	0.784507	0.609608	0.247029	0.079507
	256.41	0.784469	0.609982	0.247561	0.079724
	256.61	0.785014	0.611026	0.247795	0.080032
	256.81	0.785127	0.611449	0.24815	0.080208
	257.01	0.785024	0.61194	0.248022	0.080735
	257.21	0.785011	0.612118	0.248122	0.080423
	257.41	0.785044	0.612043	0.248171	0.080734
	257.61	0.784512	0.611864	0.247701	0.080111
	257.81	0.78424	0.611795	0.248023	0.080111
	258.01	0.784145	0.612046	0.248419	0.079448
	258.21	0.783664	0.611713	0.248401	0.079303
	258.41	0.783121	0.611522	0.2486	0.079059
	258.61	0.782386	0.61101	0.248362	0.078661
	258.81	0.781545	0.610519	0.247976	0.078344
	259.01	0.781784	0.610246	0.248022	0.078822
	259.21	0.782547	0.610569	0.248713	0.080001
	259.41	0.782766	0.610146	0.24847	0.079879
	259.61	0.782502	0.609734	0.248514	0.079859
	259.81	0.782667	0.609532	0.248426	0.079769
	260.01	0.782371	0.60967	0.248267	0.07987
	260.21	0.782004	0.6096	0.247948	0.079532
	260.41	0.782277	0.609757	0.247785	0.079287
	260.61	0.782816	0.609663	0.247803	0.079294
	260.81	0.783335	0.609894	0.24813	0.080125
	261.01	0.782968	0.609498	0.24717	0.079641
	261.21	0.782781	0.609517	0.247233	0.079055
	261.41	0.78263	0.609345	0.246514	0.078988
	261.61	0.782099	0.609638	0.246414	0.078809
	261.81	0.781866	0.609445	0.246128	0.078681
	262.01	0.781319	0.60965	0.245885	0.078176
	262.21	0.780747	0.609762	0.246206	0.07849
	262.41	0.780403	0.609435	0.245672	0.078625
	262.61	0.780108	0.609492	0.245973	0.079348
	262.81	0.780004	0.609935	0.246608	0.079726
	263.01	0.780273	0.610409	0.247487	0.080169
	263.21	0.780351	0.611089	0.247514	0.080101
	263.41	0.780511	0.610926	0.247389	0.079553
	263.61	0.779734	0.610308	0.247572	0.079253
	263.81	0.779749	0.610279	0.247004	0.079341
	264.01	0.779847	0.610146	0.246596	0.079439
	264.21	0.779334	0.609428	0.246144	0.078634
	264.41	0.780312	0.61001	0.246869	0.078945
	264.61	0.780794	0.61003	0.247155	0.079148
	264.81	0.780896	0.610506	0.247109	0.079273
	265.01	0.781017	0.610273	0.246384	0.078384
	265.21	0.781085	0.610628	0.246608	0.078689
	265.41	0.780849	0.610507	0.246182	0.078469
	265.61	0.781344	0.61082	0.24649	0.079296
	265.81	0.781101	0.610044	0.245973	0.078978
	266.01	0.780857	0.609735	0.245245	0.078944
	266.21	0.781003	0.609655	0.245388	0.079351
	266.41	0.781138	0.60892	0.244984	0.079598
	266.61	0.780488	0.60843	0.24519	0.079731
	266.81	0.780475	0.609038	0.24548	0.079659
	267.01	0.780088	0.608609	0.245701	0.079265
	267.21	0.780073	0.608661	0.246015	0.079238
	267.41	0.780037	0.608483	0.246672	0.079079
	267.61	0.779723	0.607793	0.246701	0.079035
	267.81	0.78019	0.60803	0.246724	0.079217
	268.01	0.779939	0.607279	0.246246	0.077972
	268.21	0.779908	0.607106	0.246115	0.07742
	268.41	0.780512	0.60751	0.246653	0.077176
	268.61	0.780234	0.607361	0.246592	0.077066
	268.81	0.780519	0.607633	0.246726	0.076923
	269.01	0.780412	0.608043	0.247152	0.076969
	269.21	0.780001	0.608331	0.24777	0.077162
	269.41	0.779918	0.608014	0.247573	0.077458
	269.61	0.780451	0.608569	0.248024	0.078682
	269.81	0.779844	0.608512	0.247929	0.078886
	270.01	0.779157	0.608085	0.246892	0.078636
	270.21	0.779873	0.608805	0.247305	0.079584
	270.41	0.779424	0.608833	0.247191	0.080233
	270.61	0.77922	0.609093	0.247161	0.080976
	270.81	0.779836	0.609942	0.247372	0.081497
	271.01	0.77922	0.609639	0.247486	0.081377
	271.21	0.778604	0.609227	0.247395	0.080935
	271.41	0.778322	0.609177	0.247634	0.080344
	271.61	0.778135	0.60899	0.247323	0.080042
	271.81	0.777206	0.608566	0.246473	0.078804
	272.01	0.776296	0.607581	0.245615	0.077666
	272.21	0.775619	0.606876	0.245101	0.076495
	272.41	0.77596	0.606801	0.245331	0.076091
	272.61	0.775686	0.606528	0.244667	0.075982
	272.81	0.775649	0.606461	0.244605	0.07538
	273.01	0.775115	0.605647	0.24475	0.075306
	273.21	0.77504	0.605146	0.24454	0.075212
	273.41	0.774974	0.605057	0.244749	0.075732
	273.61	0.774798	0.605089	0.245333	0.076049
	273.81	0.775312	0.605109	0.245261	0.07603
	274.01	0.775304	0.604832	0.245059	0.075769
	274.21	0.776835	0.605419	0.245784	0.076466
	274.41	0.776722	0.605345	0.245481	0.076521
	274.61	0.777656	0.606012	0.245437	0.077471
	274.81	0.777792	0.606173	0.245207	0.077404
	275.01	0.776921	0.605749	0.244933	0.077008
	275.21	0.777039	0.605676	0.245195	0.076844
	275.41	0.777385	0.606151	0.245627	0.077118
	275.61	0.777652	0.606643	0.245679	0.077718
	275.81	0.777163	0.605561	0.245049	0.077313
	276.01	0.777312	0.605854	0.245369	0.077745
	276.21	0.777888	0.606387	0.245469	0.077569
	276.41	0.778395	0.606995	0.245432	0.078422
	276.61	0.777509	0.606706	0.244469	0.078069
	276.81	0.77704	0.607145	0.244799	0.078512
	277.01	0.776827	0.606862	0.244932	0.078733
	277.21	0.776121	0.607258	0.245169	0.078843
	277.41	0.775753	0.60687	0.245371	0.07888
	277.61	0.775005	0.606212	0.244726	0.078024
	277.81	0.7748	0.606065	0.244936	0.07815
	278.01	0.774148	0.605426	0.2448	0.077553
	278.21	0.773804	0.604668	0.244113	0.076868
	278.41	0.7736	0.604749	0.244196	0.077073
	278.61	0.773763	0.605226	0.244159	0.076931
	278.81	0.773063	0.604583	0.243853	0.076745
	279.01	0.773725	0.604584	0.244299	0.077088
	279.21	0.774624	0.604465	0.244841	0.077153
	279.41	0.775012	0.604437	0.245269	0.077292
	279.61	0.775266	0.604633	0.245217	0.077603
	279.81	0.775252	0.604232	0.245078	0.077248
	280.01	0.775659	0.605337	0.245665	0.077465
	280.21	0.775843	0.605162	0.245324	0.076893
	280.41	0.775137	0.604541	0.244584	0.076541
	280.61	0.775007	0.604543	0.244681	0.076244
	280.81	0.775921	0.60532	0.246048	0.07748
	281.01	0.776334	0.605374	0.246336	0.077503
	281.21	0.776008	0.605799	0.246384	0.077323
	281.41	0.775919	0.605223	0.245968	0.07713
	281.61	0.775498	0.605569	0.245426	0.076763
	281.81	0.774943	0.604859	0.244894	0.076349
	282.01	0.775384	0.605244	0.244468	0.075525
	282.21	0.775166	0.605353	0.244044	0.075384
	282.41	0.775864	0.605967	0.244223	0.076392
	282.61	0.775684	0.605834	0.243698	0.076498
	282.81	0.774864	0.605048	0.243108	0.076734
	283.01	0.775269	0.604959	0.242919	0.076615
	283.21	0.775	0.604162	0.242728	0.07622
	283.41	0.77481	0.604222	0.24299	0.07666
	283.61	0.774432	0.604224	0.242857	0.076731
	283.81	0.774627	0.604639	0.243311	0.077608
	284.01	0.774036	0.60447	0.24341	0.078027
	284.21	0.773034	0.603118	0.243222	0.077286
	284.41	0.772859	0.602777	0.243807	0.077802
	284.61	0.773346	0.602792	0.244431	0.078276
	284.81	0.773727	0.60334	0.244792	0.078882
	285.01	0.773172	0.603463	0.244631	0.078947
	285.21	0.773278	0.604367	0.245175	0.079064
	285.41	0.773228	0.604064	0.244791	0.079344
	285.61	0.772806	0.603898	0.244091	0.078486
	285.81	0.772249	0.603586	0.243398	0.077825
	286.01	0.77256	0.604154	0.243532	0.077722
	286.21	0.772101	0.603718	0.243366	0.078
	286.41	0.772158	0.603434	0.242876	0.078143
	286.61	0.771588	0.602943	0.242489	0.077248
	286.81	0.771167	0.602775	0.24209	0.076961
	287.01	0.771499	0.602956	0.242015	0.077224
	287.21	0.771816	0.603178	0.242631	0.077858
	287.41	0.772308	0.603497	0.242907	0.078313
	287.61	0.772784	0.603911	0.242955	0.078478
	287.81	0.773573	0.604298	0.243253	0.079178
	288.01	0.773065	0.60349	0.24318	0.078529
	288.21	0.772544	0.602693	0.243309	0.07773
	288.41	0.773054	0.602611	0.243141	0.077465
	288.61	0.772459	0.601769	0.242726	0.077112
	288.81	0.772816	0.602387	0.243241	0.07745
	289.01	0.772754	0.602354	0.244406	0.077597
	289.21	0.773622	0.602811	0.245261	0.077326
	289.41	0.773118	0.601676	0.244698	0.077057
	289.61	0.772783	0.601144	0.244727	0.076734
	289.81	0.771924	0.600826	0.24426	0.076337
	290.01	0.771245	0.600331	0.244191	0.07614
	290.21	0.77104	0.600396	0.244299	0.0767
	290.41	0.771256	0.60135	0.244439	0.077184
	290.61	0.770974	0.602108	0.244764	0.077583
	290.81	0.770839	0.602529	0.244917	0.078291
	291.01	0.77068	0.603152	0.245156	0.078631
	291.21	0.770889	0.603607	0.245347	0.079261
	291.41	0.770723	0.603256	0.244614	0.078579
	291.61	0.770619	0.603566	0.244848	0.07854
	291.81	0.770695	0.604127	0.24474	0.078704
	292.01	0.770923	0.604619	0.245127	0.079159
	292.21	0.770749	0.604461	0.244922	0.079404
	292.41	0.770395	0.60405	0.244232	0.078444
	292.61	0.770022	0.603062	0.244096	0.07849
	292.81	0.771335	0.603398	0.244801	0.078681
	293.01	0.771161	0.60264	0.244903	0.07778
	293.21	0.771498	0.60237	0.244454	0.077039
	293.41	0.771228	0.601379	0.243744	0.076703
	293.61	0.771443	0.601511	0.243464	0.076627
	293.81	0.770558	0.600865	0.242645	0.075533
	294.01	0.770122	0.60117	0.242288	0.075282
	294.21	0.770485	0.601906	0.242225	0.075528
	294.41	0.770209	0.602633	0.24233	0.075659
	294.61	0.769694	0.60212	0.241875	0.074825
	294.81	0.769968	0.60206	0.241551	0.074721
	295.01	0.76997	0.601761	0.240929	0.074574
	295.21	0.769757	0.601222	0.24073	0.074724
	295.41	0.769494	0.600736	0.240457	0.074164
	295.61	0.769566	0.601002	0.240576	0.074687
	295.81	0.769337	0.601023	0.23985	0.075053
	296.01	0.769519	0.600653	0.240288	0.075961
	296.21	0.768727	0.599588	0.239862	0.075783
	296.41	0.768403	0.599689	0.239974	0.075692
	296.61	0.768394	0.599225	0.240466	0.075843
	296.81	0.768789	0.600276	0.241235	0.076171
	297.01	0.76831	0.600261	0.241352	0.076187
	297.21	0.768839	0.600795	0.242074	0.076668
	297.41	0.768908	0.600712	0.242382	0.076737
	297.61	0.769169	0.601671	0.243149	0.07725
	297.81	0.768908	0.601768	0.24329	0.076768
	298.01	0.768878	0.602253	0.243699	0.076978
	298.21	0.76937	0.602716	0.24407	0.077526
	298.41	0.770014	0.60373	0.244714	0.077732
	298.61	0.770747	0.603524	0.245023	0.077529
	298.81	0.771416	0.604154	0.245283	0.07808
	299.01	0.771495	0.604212	0.245123	0.078631
	299.21	0.771335	0.60402	0.245134	0.078604
	299.41	0.771066	0.602939	0.244282	0.077821
	299.61	0.770625	0.60217	0.243759	0.077828
	299.81	0.769654	0.600994	0.242827	0.077816
	300.01	0.769925	0.600679	0.24285	0.077964
	300.21	0.76965	0.600834	0.242744	0.077555
	300.41	0.769176	0.600986	0.242459	0.077625
	300.61	0.76868	0.600576	0.242092	0.076849
	300.81	0.76783	0.600969	0.241913	0.076548
	301.01	0.767368	0.600404	0.241913	0.076221
	301.21	0.766813	0.600404	0.242568	0.076501
	301.41	0.766252	0.600043	0.242393	0.076346
	301.61	0.76677	0.599911	0.242751	0.076474
	301.81	0.767086	0.599719	0.243218	0.076689
	302.01	0.76698	0.599517	0.243446	0.076963
	302.21	0.76766	0.600182	0.243825	0.077484
	302.41	0.768317	0.600973	0.244533	0.078048
	302.61	0.768307	0.600781	0.244586	0.078336
	302.81	0.768644	0.601406	0.245053	0.079089
	303.01	0.768835	0.601804	0.244638	0.07934
	303.21	0.768628	0.60148	0.244529	0.078872
	303.41	0.768133	0.600424	0.243976	0.078272
	303.61	0.767921	0.600376	0.243599	0.078553
	303.81	0.767649	0.599959	0.242603	0.078326
	304.01	0.767426	0.600143	0.242419	0.0781
	304.21	0.767262	0.600321	0.242404	0.078163
	304.41	0.766662	0.599858	0.242017	0.078044
	304.61	0.76613	0.599993	0.242149	0.0774
	304.81	0.765483	0.600184	0.242231	0.077166
	305.01	0.76519	0.599864	0.242294	0.077205
	305.21	0.765397	0.59987	0.242674	0.077848
	305.41	0.765842	0.59993	0.242973	0.07755
	305.61	0.766735	0.599966	0.243906	0.077907
	305.81	0.767285	0.599923	0.244119	0.078076
	306.01	0.766752	0.599593	0.243407	0.077425
	306.21	0.767072	0.599596	0.243588	0.077805
	306.41	0.767549	0.59957	0.243434	0.077426
	306.61	0.768204	0.60012	0.243414	0.077431
	306.81	0.768169	0.599921	0.243483	0.077429
	307.01	0.767969	0.599972	0.24285	0.076865
	307.21	0.767177	0.598908	0.242158	0.07616
	307.41	0.766323	0.598335	0.241387	0.075406
	307.61	0.765449	0.598413	0.240435	0.075191
	307.81	0.764745	0.597722	0.239734	0.074883
	308.01	0.764021	0.598003	0.239813	0.075321
	308.21	0.764476	0.597898	0.240016	0.075086
	308.41	0.76406	0.597527	0.239546	0.074654
	308.61	0.764058	0.597843	0.239982	0.075009
	308.81	0.763812	0.597332	0.239719	0.074687
	309.01	0.763159	0.597107	0.239812	0.074266
	309.21	0.76387	0.597422	0.240993	0.075047
	309.41	0.764591	0.597514	0.241699	0.075013
	309.61	0.76554	0.597441	0.241897	0.075481
	309.81	0.765325	0.596927	0.24118	0.07473
	310.01	0.764915	0.597239	0.241291	0.07432
	310.21	0.765296	0.597035	0.241621	0.074425
	310.41	0.765876	0.597289	0.241794	0.074094
	310.61	0.765741	0.597266	0.241298	0.07396
	310.81	0.765488	0.597149	0.241233	0.07427
	311.01	0.766031	0.597912	0.24088	0.074287
	311.21	0.76544	0.597459	0.240582	0.073749
	311.41	0.765107	0.598151	0.240163	0.073649
	311.61	0.764809	0.597751	0.239789	0.073973
	311.81	0.765577	0.598073	0.240222	0.074473
	312.01	0.765675	0.598757	0.240459	0.07515
	312.21	0.765388	0.598573	0.240201	0.075195
	312.41	0.76541	0.598496	0.240066	0.075833
	312.61	0.765431	0.598791	0.241087	0.076828
	312.81	0.764822	0.598299	0.240484	0.076433
	313.01	0.764686	0.598642	0.24098	0.077113
	313.21	0.765693	0.598621	0.241133	0.078406
	313.41	0.766091	0.598613	0.24081	0.078346
	313.61	0.76576	0.599069	0.240999	0.078965
	313.81	0.764938	0.599306	0.241136	0.078743
	314.01	0.764622	0.599388	0.241083	0.078501
	314.21	0.764203	0.599314	0.24064	0.078234
	314.41	0.763895	0.599519	0.240299	0.078254
	314.61	0.763909	0.59956	0.24	0.078203
	314.81	0.7649	0.600772	0.240775	0.078657
	315.01	0.765382	0.600945	0.240841	0.077715
	315.21	0.764834	0.600066	0.240639	0.076857
	315.41	0.764638	0.5993	0.240102	0.076395
	315.61	0.76464	0.598846	0.240826	0.075895
	315.81	0.764445	0.599086	0.240752	0.075495
	316.01	0.763602	0.59819	0.240001	0.07463
	316.21	0.763261	0.597429	0.240462	0.074731
	316.41	0.763327	0.596972	0.240816	0.074269
	316.61	0.763333	0.597078	0.241362	0.074745
	316.81	0.763495	0.596522	0.240943	0.07436
	317.01	0.763247	0.596282	0.240777	0.074773
	317.21	0.763746	0.59627	0.240403	0.075175
	317.41	0.763463	0.596746	0.240698	0.07531
	317.61	0.763144	0.596443	0.240682	0.075583
	317.81	0.762989	0.596564	0.240312	0.075513
	318.01	0.762993	0.596608	0.239728	0.075702
	318.21	0.763104	0.597268	0.240018	0.076521
	318.41	0.763059	0.597491	0.240268	0.076951
	318.61	0.763202	0.598046	0.240934	0.077158
	318.81	0.763773	0.598385	0.241564	0.077378
	319.01	0.763139	0.597262	0.240876	0.076181
	319.21	0.762989	0.597133	0.240804	0.075817
	319.41	0.762767	0.596642	0.240755	0.075552
	319.61	0.762548	0.596846	0.241063	0.074799
	319.81	0.762135	0.595885	0.240247	0.07447
	320.01	0.761711	0.594887	0.240881	0.074601
	320.21	0.761712	0.595138	0.241382	0.074934
	320.41	0.761777	0.595821	0.241662	0.074602
	320.61	0.762291	0.596256	0.241541	0.074569
	320.81	0.762297	0.595863	0.240611	0.07394
	321.01	0.76217	0.59616	0.239971	0.074483
	321.21	0.76304	0.596752	0.240366	0.074997
	321.41	0.762917	0.596759	0.240254	0.074464
	321.61	0.763114	0.59627	0.239913	0.074102
	321.81	0.763042	0.596315	0.238896	0.073919
	322.01	0.763228	0.596401	0.238788	0.074291
	322.21	0.762696	0.596457	0.239109	0.074287
	322.41	0.762305	0.596158	0.238882	0.073876
	322.61	0.762906	0.596575	0.239227	0.074421
	322.81	0.762869	0.595675	0.239127	0.074146
	323.01	0.762754	0.594898	0.2382	0.073435
	323.21	0.763139	0.595748	0.238998	0.074248
	323.41	0.762596	0.594656	0.238321	0.074087
	323.61	0.762514	0.594223	0.238259	0.073731
	323.81	0.762114	0.593584	0.238386	0.074029
	324.01	0.761882	0.593805	0.23934	0.074601
	324.21	0.761824	0.594426	0.239168	0.074399
	324.41	0.761663	0.594125	0.239486	0.074486
	324.61	0.761469	0.593972	0.239236	0.074283
	324.81	0.761613	0.594047	0.239675	0.075191
	325.01	0.761345	0.594293	0.240819	0.075776
	325.21	0.762044	0.594903	0.241936	0.076283
	325.41	0.762057	0.595011	0.242336	0.076157
	325.61	0.762041	0.594932	0.242403	0.076426
	325.81	0.761435	0.594816	0.241705	0.076177
	326.01	0.761405	0.595337	0.242237	0.076464
	326.21	0.761056	0.595922	0.242516	0.076368
	326.41	0.761792	0.596817	0.242841	0.077134
	326.61	0.762521	0.597502	0.242946	0.077422
	326.81	0.762283	0.596826	0.242281	0.076503
	327.01	0.762953	0.597624	0.242396	0.076918
	327.21	0.762962	0.598158	0.242046	0.077085
	327.41	0.762549	0.59788	0.241086	0.076763
	327.61	0.762983	0.598301	0.241211	0.076573
	327.81	0.762944	0.598342	0.24136	0.076909
	328.01	0.763029	0.597914	0.241232	0.076987
	328.21	0.76292	0.597781	0.241078	0.077098
	328.41	0.762372	0.59738	0.241228	0.077587
	328.61	0.762327	0.5976	0.241806	0.077818
	328.81	0.762264	0.597285	0.242259	0.07832
	329.01	0.762219	0.596978	0.242494	0.078507
	329.21	0.762705	0.597155	0.242279	0.07916
	329.41	0.76241	0.597085	0.242409	0.079427
	329.61	0.761375	0.596452	0.241982	0.079136
	329.81	0.761266	0.596795	0.242047	0.079001
	330.01	0.761092	0.596598	0.24212	0.078675
	330.21	0.760614	0.596411	0.241753	0.078464
	330.41	0.760475	0.596521	0.241239	0.07793
	330.61	0.760853	0.596352	0.240691	0.077345
	330.81	0.760108	0.596162	0.239797	0.076609
	331.01	0.760185	0.596851	0.240101	0.076917
	331.21	0.759565	0.596757	0.239425	0.076458
	331.41	0.759603	0.596884	0.239548	0.076225
	331.61	0.760705	0.597713	0.240264	0.076507
	331.81	0.760902	0.597406	0.240222	0.076562
	332.01	0.760977	0.597409	0.240541	0.07664
	332.21	0.761017	0.597736	0.240725	0.076831
	332.41	0.76029	0.596759	0.240409	0.076948
	332.61	0.761078	0.596686	0.240802	0.077593
	332.81	0.761329	0.596268	0.240504	0.077594
	333.01	0.761834	0.596027	0.239815	0.077627
	333.21	0.76171	0.595838	0.239558	0.077709
	333.41	0.762127	0.596162	0.239631	0.078271
	333.61	0.761577	0.595329	0.239515	0.07764
	333.81	0.761835	0.595412	0.239528	0.077343
	334.01	0.761498	0.594545	0.239049	0.076735
	334.21	0.760965	0.593955	0.238607	0.076579
	334.41	0.760631	0.593981	0.238184	0.076189
	334.61	0.760631	0.59372	0.238348	0.076249
	334.81	0.760244	0.59334	0.238049	0.076409
	335.01	0.760479	0.593585	0.238722	0.076736
	335.21	0.760652	0.594	0.239491	0.077239
	335.41	0.761464	0.594515	0.240357	0.077882
	335.61	0.761822	0.594782	0.240919	0.077773
	335.81	0.762521	0.594422	0.241063	0.077885
	336.01	0.762452	0.594683	0.2414	0.077854
	336.21	0.762164	0.594187	0.241027	0.077784
	336.41	0.761501	0.593594	0.240621	0.07744
	336.61	0.761579	0.593822	0.240779	0.07805
	336.81	0.761587	0.593842	0.240431	0.077263
	337.01	0.761682	0.59438	0.240048	0.077086
	337.21	0.761258	0.594646	0.239981	0.076637
	337.41	0.761414	0.595334	0.240053	0.076521
	337.61	0.760204	0.594771	0.240229	0.075904
	337.81	0.759552	0.594919	0.24051	0.075688
	338.01	0.759218	0.594118	0.240777	0.075064
	338.21	0.758793	0.594206	0.240906	0.075285
	338.41	0.758664	0.594391	0.240735	0.075359
	338.61	0.758865	0.594605	0.240838	0.075762
	338.81	0.758717	0.594731	0.240782	0.075987
	339.01	0.759119	0.594751	0.241341	0.075971
	339.21	0.759657	0.594939	0.241909	0.076568
	339.41	0.759901	0.594631	0.241891	0.076052
	339.61	0.758967	0.593599	0.240803	0.07516
	339.81	0.759014	0.593212	0.241	0.075303
	340.01	0.758065	0.592745	0.24048	0.074352
	340.21	0.758165	0.591943	0.240114	0.074211
	340.41	0.757873	0.592042	0.239728	0.073652
	340.61	0.758015	0.591849	0.239586	0.074067
	340.81	0.7588	0.59274	0.239612	0.074336
	341.01	0.758908	0.592964	0.239157	0.074311
	341.21	0.758342	0.592358	0.238458	0.073797
	341.41	0.75867	0.59283	0.238713	0.074745
	341.61	0.758314	0.592704	0.238752	0.075005
	341.81	0.758447	0.592918	0.239286	0.075619
	342.01	0.759023	0.592822	0.23948	0.075911
	342.21	0.75911	0.593293	0.239253	0.076603
	342.41	0.759718	0.593844	0.23903	0.07739
	342.61	0.759968	0.594413	0.239054	0.077758
	342.81	0.76029	0.594697	0.239748	0.078194
	343.01	0.760344	0.594303	0.240022	0.078325
	343.21	0.759651	0.594401	0.240109	0.078524
	343.41	0.758817	0.593849	0.239562	0.077403
	343.61	0.757915	0.593221	0.239216	0.076475
	343.81	0.758109	0.593261	0.239766	0.075617
	344.01	0.757842	0.593137	0.239236	0.07485
	344.21	0.758102	0.593243	0.238882	0.074533
	344.41	0.757647	0.593355	0.238689	0.07426
	344.61	0.757535	0.593041	0.238637	0.073936
	344.81	0.757377	0.592763	0.238563	0.074036
	345.01	0.757525	0.592173	0.23851	0.073879
	345.21	0.757544	0.591938	0.238727	0.074349
	345.41	0.758501	0.592809	0.239813	0.075625
	345.61	0.758971	0.592884	0.240481	0.075768
	345.81	0.759051	0.592734	0.240595	0.076029
	346.01	0.759599	0.593167	0.240704	0.075948
	346.21	0.759977	0.593582	0.241315	0.076912
	346.41	0.760535	0.594196	0.241667	0.077361
	346.61	0.760118	0.59377	0.242208	0.077509
	346.81	0.760293	0.594024	0.243319	0.078348
	347.01	0.759385	0.594328	0.24295	0.077881
	347.21	0.759243	0.594386	0.242673	0.077891
	347.41	0.759617	0.594541	0.242377	0.077188
	347.61	0.759093	0.59424	0.241726	0.076655
	347.81	0.758019	0.593917	0.240658	0.075628
	348.01	0.757414	0.593877	0.239853	0.075839
	348.21	0.75736	0.59358	0.238814	0.075673
	348.41	0.756346	0.593175	0.23885	0.075212
	348.61	0.755846	0.592555	0.238557	0.074827
	348.81	0.755153	0.591429	0.238017	0.074696
	349.01	0.755359	0.591311	0.238137	0.074894
	349.21	0.754757	0.590782	0.237442	0.074135
	349.41	0.754747	0.590797	0.237796	0.073845
	349.61	0.754796	0.590895	0.237691	0.073085
	349.81	0.754537	0.591023	0.236992	0.072159
	350.01	0.754835	0.591655	0.237634	0.072642
	350.21	0.755517	0.591993	0.238404	0.073294
	350.41	0.755428	0.591595	0.23789	0.072805
	350.61	0.755887	0.591694	0.238568	0.073631
	350.81	0.75668	0.59226	0.23895	0.074856
	351.01	0.756624	0.592869	0.238852	0.075287
	351.21	0.757521	0.593579	0.239284	0.0764
	351.41	0.757714	0.593773	0.239481	0.076624
	351.61	0.758399	0.594561	0.240084	0.077452
	351.81	0.758883	0.594208	0.240259	0.077278
	352.01	0.759756	0.594344	0.240774	0.07826
	352.21	0.759736	0.593977	0.240445	0.07811
	352.41	0.759279	0.593832	0.240912	0.077788
	352.61	0.759708	0.593017	0.24078	0.077567
	352.81	0.75883	0.59275	0.240784	0.077367
	353.01	0.758638	0.592307	0.240139	0.076808
	353.21	0.758179	0.591703	0.238998	0.075221
	353.41	0.75735	0.591007	0.238827	0.074581
	353.61	0.756712	0.590822	0.238237	0.07408
	353.81	0.756365	0.590608	0.237808	0.074011
	354.01	0.755754	0.590461	0.237995	0.074211
	354.21	0.755854	0.590677	0.237851	0.074029
	354.41	0.755254	0.590009	0.237075	0.073476
	354.61	0.755346	0.590551	0.237738	0.073949
	354.81	0.754997	0.590432	0.237765	0.074204
	355.01	0.754845	0.59178	0.237898	0.07444
	355.21	0.755536	0.592689	0.238743	0.075104
	355.41	0.755716	0.592517	0.239236	0.075569
	355.61	0.756742	0.593127	0.240064	0.076154
	355.81	0.756221	0.592089	0.239613	0.075709
	356.01	0.756737	0.593066	0.240322	0.076638
	356.21	0.756433	0.593527	0.240803	0.076876
	356.41	0.756186	0.593327	0.240799	0.076674
	356.61	0.75642	0.593968	0.241466	0.077067
	356.81	0.755809	0.59407	0.240879	0.077021
	357.01	0.755876	0.593586	0.240358	0.076879
	357.21	0.75526	0.593197	0.240313	0.076488
	357.41	0.754395	0.592237	0.240304	0.076636
	357.61	0.754364	0.592511	0.240418	0.077099
	357.81	0.754117	0.592153	0.23986	0.07689
	358.01	0.753665	0.591842	0.239406	0.076401
	358.21	0.754002	0.592016	0.239149	0.076333
	358.41	0.754039	0.591845	0.238762	0.076079
	358.61	0.754248	0.59224	0.23902	0.076432
	358.81	0.754365	0.592301	0.238723	0.076613
	359.01	0.754712	0.592952	0.238703	0.07721
	359.21	0.7553	0.592876	0.239238	0.077801
	359.41	0.755428	0.593014	0.239172	0.078299
	359.61	0.755486	0.593309	0.239385	0.078435
	359.81	0.75569	0.593886	0.239853	0.078873

## Sheet: Extended Data Fig. 5d
	Response (nm)
		BISP125-241 concentration (nM)
	Time (s)	2000	1000	500	250
	0.01	0.001814	0.004246	0.001251	-0.00718
	0.21	0.001098	0.00349	0.001442	-0.00668
	0.41	0.001313	0.002746	0.002091	-0.00663
	0.61	0.001006	0.002479	0.002304	-0.00663
	0.81	0.001697	0.002379	0.001889	-0.00685
	1.01	0.002289	0.001855	0.002383	-0.00673
	1.21	0.002587	0.001539	0.002357	-0.00659
	1.41	0.002997	0.001205	0.003063	-0.00635
	1.61	0.003496	0.000904	0.003604	-0.00628
	1.81	0.003286	0.001357	0.003551	-0.00622
	2.01	0.003714	0.001992	0.003721	-0.00637
	2.21	0.004423	0.00266	0.003228	-0.00697
	2.41	0.004218	0.002961	0.002684	-0.00736
	2.61	0.004748	0.00271	0.002449	-0.00759
	2.81	0.00426	0.003297	0.002229	-0.00768
	3.01	0.004772	0.002935	0.002363	-0.00726
	3.21	0.005247	0.002793	0.002427	-0.00741
	3.41	0.005504	0.002066	0.0027	-0.00731
	3.61	0.006099	0.001685	0.003095	-0.00759
	3.81	0.006669	0.001241	0.003005	-0.00755
	4.01	0.006388	0.001132	0.002634	-0.00773
	4.21	0.006161	0.001087	0.002394	-0.00733
	4.41	0.006667	0.001119	0.002695	-0.00717
	4.61	0.006266	0.001347	0.002219	-0.00727
	4.81	0.006911	0.001223	0.001638	-0.00688
	5.01	0.006659	0.000913	0.002171	-0.0065
	5.21	0.005809	0.000411	0.002619	-0.00638
	5.41	0.005655	0.000117	0.003699	-0.00584
	5.61	0.004753	0.000224	0.003753	-0.00573
	5.81	0.003705	0.000449	0.004385	-0.00505
	6.01	0.003695	0.00017	0.004778	-0.00523
	6.21	0.003718	0.000184	0.004512	-0.00501
	6.41	0.002954	-0.00032	0.004887	-0.00455
	6.61	0.003238	-0.00063	0.004925	-0.00471
	6.81	0.003035	-0.00073	0.00536	-0.00462
	7.01	0.003639	-0.0014	0.00575	-0.00386
	7.21	0.003628	-0.00165	0.005347	-0.0034
	7.41	0.003534	-0.00122	0.004694	-0.00354
	7.61	0.004245	-0.00042	0.003965	-0.00326
	7.81	0.004616	0.000401	0.003616	-0.00286
	8.01	0.003968	0.000791	0.003443	-0.00288
	8.21	0.003681	0.001218	0.002894	-0.00282
	8.41	0.003547	0.001256	0.003054	-0.00271
	8.61	0.003522	0.001265	0.002281	-0.0034
	8.81	0.003388	0.001498	0.001923	-0.00319
	9.01	0.002827	0.001527	0.001547	-0.00383
	9.21	0.002702	0.001305	0.001304	-0.00415
	9.41	0.002833	0.001217	0.001511	-0.00438
	9.61	0.002554	0.000868	0.002122	-0.00505
	9.81	0.002598	0.000648	0.00295	-0.00495
	10.01	0.003222	0.000402	0.002994	-0.00504
	10.21	0.00377	0.000132	0.003196	-0.00534
	10.41	0.003843	-0.00079	0.004384	-0.00582
	10.61	0.004513	-0.0007	0.004602	-0.00568
	10.81	0.004697	-0.00085	0.005324	-0.0048
	11.01	0.004771	-0.00061	0.005592	-0.00418
	11.21	0.005026	-0.00088	0.006322	-0.00409
	11.41	0.004876	-0.00035	0.007151	-0.00347
	11.61	0.005285	-0.00062	0.007803	-0.00287
	11.81	0.004801	-0.00117	0.009014	-0.00208
	12.01	0.004308	-0.00125	0.009073	-0.00211
	12.21	0.004316	-0.00176	0.00973	-0.00228
	12.41	0.004172	-0.00261	0.010103	-0.00202
	12.61	0.003751	-0.0026	0.009831	-0.00232
	12.81	0.00316	-0.00193	0.009032	-0.00241
	13.01	0.00318	-0.00201	0.008054	-0.00267
	13.21	0.003957	-0.00172	0.007622	-0.00271
	13.41	0.003801	-0.00141	0.007245	-0.00278
	13.61	0.004306	-0.00111	0.006591	-0.00339
	13.81	0.004133	-9.4e-05	0.005007	-0.00304
	14.01	0.005296	-0.00016	0.004589	-0.00284
	14.21	0.005973	-8.9e-06	0.004412	-0.00358
	14.41	0.006213	0.0002	0.004352	-0.00345
	14.61	0.00699	0.001193	0.003407	-0.00327
	14.81	0.007333	0.001035	0.004162	-0.00223
	15.01	0.007273	0.001632	0.004258	-0.0021
	15.21	0.00715	0.001866	0.004861	-0.00177
	15.41	0.007006	0.001874	0.005584	-0.00156
	15.61	0.007199	0.001595	0.005906	-0.00164
	15.81	0.006738	0.001603	0.006182	-0.00141
	16.01	0.006093	0.00117	0.006835	-0.00167
	16.21	0.005551	0.000299	0.007413	-0.00186
	16.41	0.005697	9.48e-05	0.006923	-0.0019
	16.61	0.005495	0.000519	0.007292	-0.00236
	16.81	0.005243	0.000706	0.006548	-0.0023
	17.01	0.00507	-7.3e-05	0.007135	-0.00273
	17.21	0.004869	0.000185	0.007204	-0.0024
	17.41	0.004898	0.000175	0.006906	-0.00292
	17.61	0.004856	0.000214	0.006061	-0.00347
	17.81	0.004516	-0.00019	0.006663	-0.00315
	18.01	0.005163	0.000177	0.007058	-0.00301
	18.21	0.004803	-0.00024	0.007035	-0.00309
	18.41	0.004167	-0.00014	0.006718	-0.00321
	18.61	0.004406	-0.00029	0.007238	-0.00304
	18.81	0.004287	-0.00096	0.007655	-0.00207
	19.01	0.003344	-0.00056	0.007349	-0.00227
	19.21	0.003569	2.39e-05	0.007613	-0.00195
	19.41	0.004074	-0.00016	0.007735	-0.00199
	19.61	0.004071	-5.9e-05	0.007978	-0.00171
	19.81	0.003804	-0.00036	0.007459	-0.00128
	20.01	0.003584	-5.5e-05	0.00724	-0.00103
	20.21	0.004246	-0.0001	0.006857	-0.00103
	20.41	0.004556	0.000206	0.006991	-0.00059
	20.61	0.004036	0.0005	0.006819	-0.00086
	20.81	0.003724	0.000414	0.006457	-0.00082
	21.01	0.003687	0.000313	0.007296	-0.00112
	21.21	0.00374	0.001207	0.007304	-0.0002
	21.41	0.004334	0.001483	0.007423	-0.00054
	21.61	0.003908	0.001952	0.007186	0.0004
	21.81	0.004067	0.002271	0.008172	0.000777
	22.01	0.003696	0.002994	0.007579	0.00101
	22.21	0.002856	0.002281	0.007897	0.001227
	22.41	0.003246	0.001881	0.008518	0.000994
	22.61	0.003649	0.001301	0.008862	0.001301
	22.81	0.00301	0.001955	0.008084	0.001456
	23.01	0.002629	0.001824	0.008425	0.001036
	23.21	0.003707	0.002064	0.008799	0.000778
	23.41	0.00391	0.000962	0.009132	6.47e-06
	23.61	0.003827	0.000653	0.009308	0.000151
	23.81	0.003698	0.001006	0.008395	-1.3e-05
	24.01	0.003712	0.001258	0.008283	-0.00087
	24.21	0.003827	0.000662	0.008147	-0.00155
	24.41	0.003725	0.000117	0.00832	-0.00184
	24.61	0.003693	-0.00065	0.008591	-0.00243
	24.81	0.00396	-0.00066	0.008473	-0.00235
	25.01	0.004032	-0.00062	0.008946	-0.00262
	25.21	0.004752	-0.00045	0.009004	-0.00282
	25.41	0.005413	-0.00028	0.009448	-0.00262
	25.61	0.004985	-2.8e-05	0.009314	-0.00195
	25.81	0.00531	0.000517	0.009241	-0.00195
	26.01	0.005112	9.59e-05	0.00908	-0.00233
	26.21	0.004937	-0.00019	0.009404	-0.00183
	26.41	0.005514	-0.00072	0.009261	-0.00229
	26.61	0.005142	-9e-05	0.008564	-0.00274
	26.81	0.004681	0.000311	0.008068	-0.00254
	27.01	0.0048	-0.00014	0.008631	-0.0024
	27.21	0.004456	-0.00031	0.009645	-0.00232
	27.41	0.004018	-0.00087	0.010253	-0.00186
	27.61	0.003877	-1.6e-05	0.010207	-0.00171
	27.81	0.003332	0.000308	0.010628	-0.00205
	28.01	0.003454	-0.0001	0.010916	-0.00208
	28.21	0.003926	-0.00069	0.012305	-0.00158
	28.41	0.003892	-0.00085	0.012989	-0.00145
	28.61	0.003865	-0.00041	0.013153	-0.00108
	28.81	0.004006	0.000438	0.012247	-0.00164
	29.01	0.004019	0.000912	0.012522	-0.0017
	29.21	0.00437	0.001188	0.012643	-0.00145
	29.41	0.004809	0.002032	0.012453	-0.00076
	29.61	0.005	0.00212	0.011458	-0.00095
	29.81	0.004901	0.002735	0.010173	-0.00073
	30.01	0.004678	0.002351	0.009599	-0.00099
	30.21	0.004613	0.00252	0.008965	-0.00049
	30.41	0.005156	0.002862	0.007299	-0.00047
	30.61	0.004868	0.003128	0.006373	-0.00012
	30.81	0.004393	0.00239	0.00676	0.001181
	31.01	0.003843	0.001481	0.007379	0.001226
	31.21	0.003622	0.000497	0.007877	0.001862
	31.41	0.00368	-0.00016	0.008321	0.002352
	31.61	0.003464	7.43e-05	0.008236	0.002085
	31.81	0.003327	-0.0005	0.00893	0.002334
	32.01	0.003479	-0.00075	0.009381	0.002423
	32.21	0.002932	-0.00101	0.010328	0.002625
	32.41	0.00223	-0.00134	0.010321	0.002195
	32.61	0.002336	-0.0009	0.00994	0.002217
	32.81	0.002474	-0.00132	0.010169	0.001666
	33.01	0.002741	-0.00156	0.010817	0.001857
	33.21	0.003529	-0.00194	0.011366	0.00168
	33.41	0.004202	-0.00178	0.011083	0.001797
	33.61	0.003881	-0.00148	0.010145	0.001683
	33.81	0.003773	-0.00099	0.010079	0.001843
	34.01	0.004454	-0.00095	0.010441	0.001325
	34.21	0.005054	-0.00025	0.010185	0.00141
	34.41	0.005548	-0.00014	0.009773	0.001347
	34.61	0.00507	0.000339	0.009615	0.001188
	34.81	0.004743	0.00018	0.010096	0.001186
	35.01	0.004749	0.000556	0.010089	0.000804
	35.21	0.00422	0.001063	0.010144	0.00084
	35.41	0.003818	0.001072	0.010556	0.000152
	35.61	0.003311	0.001488	0.010979	-0.00022
	35.81	0.002826	0.001043	0.011445	0.00015
	36.01	0.001906	0.001245	0.011322	5.06e-05
	36.21	0.00094	0.001144	0.011349	-0.00077
	36.41	0.000774	0.000466	0.011813	-0.00129
	36.61	0.00103	0.001094	0.011313	-0.00061
	36.81	0.001503	0.000666	0.011619	-0.0008
	37.01	0.002129	9.9e-06	0.011717	-0.00036
	37.21	0.002117	-0.00042	0.011623	6.67e-05
	37.41	0.002394	-0.00033	0.01077	0.00114
	37.61	0.002575	-0.00088	0.010418	0.001032
	37.81	0.00334	-0.00126	0.010816	0.000908
	38.01	0.00391	-0.00106	0.010695	0.001424
	38.21	0.004228	-0.00091	0.010423	0.002015
	38.41	0.004075	-0.00046	0.010349	0.002132
	38.61	0.004108	0.000283	0.00998	0.002681
	38.81	0.004125	0.000786	0.009864	0.002762
	39.01	0.004079	0.000932	0.010298	0.002466
	39.21	0.003522	0.000884	0.010849	0.002197
	39.41	0.003276	0.000585	0.011447	0.001487
	39.61	0.002779	0.000695	0.01186	0.001405
	39.81	0.002326	0.001242	0.011637	0.000941
	40.01	0.001847	0.002106	0.011377	-2.8e-05
	40.21	0.001589	0.002453	0.011322	-0.0003
	40.41	0.002102	0.00284	0.011179	0.000234
	40.61	0.002857	0.003482	0.011211	0.000176
	40.81	0.002832	0.003078	0.011326	-0.0006
	41.01	0.003088	0.0022	0.01144	-0.00064
	41.21	0.002858	0.001884	0.01159	-0.00026
	41.41	0.00334	0.002349	0.010845	-0.00015
	41.61	0.00358	0.001546	0.01149	-0.00052
	41.81	0.004363	0.002538	0.011024	-0.00025
	42.01	0.005024	0.002696	0.010693	-9.9e-05
	42.21	0.004399	0.002444	0.010487	-5.6e-06
	42.41	0.003706	0.00272	0.010521	0.000339
	42.61	0.003737	0.002754	0.01013	0.000832
	42.81	0.003185	0.002739	0.009933	0.000709
	43.01	0.002599	0.001591	0.010985	0.000404
	43.21	0.001824	0.001206	0.011349	0.000131
	43.41	0.001549	0.000479	0.011716	1.14e-05
	43.61	0.00133	0.000973	0.010898	0.000227
	43.81	0.001083	0.001005	0.01123	-0.00021
	44.01	0.001141	0.000911	0.011033	0.000744
	44.21	0.001372	0.000856	0.010814	0.001148
	44.41	0.001954	0.001008	0.010544	0.001284
	44.61	0.002081	0.001047	0.010872	0.000836
	44.81	0.002536	0.000959	0.010852	0.001745
	45.01	0.003473	0.000972	0.0112	0.002201
	45.21	0.004443	0.001086	0.011723	0.003005
	45.41	0.005427	0.001733	0.011654	0.003343
	45.61	0.006	0.002075	0.012115	0.003207
	45.81	0.006995	0.002303	0.011608	0.003054
	46.01	0.007157	0.001795	0.011891	0.003337
	46.21	0.006633	0.001786	0.011616	0.003894
	46.41	0.006277	0.002002	0.011806	0.004485
	46.61	0.006688	0.001937	0.012138	0.00472
	46.81	0.006369	0.00158	0.012212	0.004549
	47.01	0.005475	0.000991	0.012584	0.003969
	47.21	0.004864	0.001004	0.012258	0.003696
	47.41	0.004989	0.000773	0.012081	0.003788
	47.61	0.004666	0.001248	0.011786	0.002772
	47.81	0.003938	0.000544	0.01238	0.00258
	48.01	0.00366	0.000774	0.011375	0.003064
	48.21	0.003224	0.000834	0.010932	0.003229
	48.41	0.003287	0.001001	0.010789	0.003394
	48.61	0.003211	0.001777	0.01049	0.003285
	48.81	0.003667	0.002091	0.010554	0.003984
	49.01	0.003458	0.001808	0.011334	0.004419
	49.21	0.003343	0.001676	0.011868	0.004729
	49.41	0.003206	0.001898	0.011901	0.004768
	49.61	0.002965	0.002574	0.011497	0.004548
	49.81	0.003704	0.002233	0.011411	0.004569
	50.01	0.003601	0.002489	0.011584	0.004745
	50.21	0.003835	0.003154	0.010562	0.004593
	50.41	0.003954	0.003159	0.011328	0.004229
	50.61	0.004543	0.00308	0.011588	0.003679
	50.81	0.00409	0.003073	0.011568	0.002867
	51.01	0.00324	0.003014	0.011859	0.00201
	51.21	0.003611	0.002868	0.012032	0.001238
	51.41	0.003347	0.003048	0.011948	0.000713
	51.61	0.003454	0.002879	0.012972	-5.1e-05
	51.81	0.003069	0.002716	0.012615	0.000279
	52.01	0.003004	0.002968	0.012077	0.000101
	52.21	0.002935	0.003189	0.012183	0.000865
	52.41	0.00303	0.002945	0.012622	0.000938
	52.61	0.002161	0.003255	0.012306	0.001094
	52.81	0.002304	0.002501	0.012891	0.001528
	53.01	0.002271	0.002118	0.0131	0.002191
	53.21	0.002552	0.002493	0.013216	0.002
	53.41	0.003247	0.00304	0.012371	0.002126
	53.61	0.003472	0.003317	0.01205	0.002359
	53.81	0.004101	0.003121	0.011703	0.002903
	54.01	0.004593	0.003488	0.011034	0.002823
	54.21	0.005469	0.003549	0.010547	0.002705
	54.41	0.005931	0.003295	0.010794	0.002535
	54.61	0.00624	0.003566	0.010468	0.002446
	54.81	0.006166	0.003729	0.009733	0.002283
	55.01	0.005698	0.003842	0.009628	0.002288
	55.21	0.006072	0.003433	0.010022	0.001998
	55.41	0.00546	0.003501	0.009859	0.001795
	55.61	0.005597	0.002867	0.010817	0.001734
	55.81	0.005484	0.00258	0.010347	0.00175
	56.01	0.004617	0.001171	0.010968	0.001946
	56.21	0.004362	0.000604	0.011604	0.002241
	56.41	0.003861	-0.0003	0.012787	0.001751
	56.61	0.00352	-0.00067	0.012751	0.0013
	56.81	0.003703	-0.00117	0.013238	0.000852
	57.01	0.003034	-0.00116	0.012876	0.000763
	57.21	0.002689	-0.00104	0.013524	0.000704
	57.41	0.002583	-0.00139	0.01364	0.000792
	57.61	0.001928	-0.00137	0.013789	0.001645
	57.81	0.00166	-0.00094	0.013247	0.002389
	58.01	0.002129	-0.00066	0.013358	0.002396
	58.21	0.002466	-0.00113	0.013721	0.002737
	58.41	0.002829	-0.00038	0.013161	0.003347
	58.61	0.003556	0.000387	0.012687	0.003704
	58.81	0.004108	0.000494	0.012362	0.003994
	59.01	0.004371	0.000652	0.01248	0.004352
	59.21	0.004583	0.00041	0.01297	0.004577
	59.41	0.004153	0.000323	0.013136	0.005276
	59.61	0.00467	0.000142	0.014027	0.006134
	59.81	0.005012	0.000488	0.013978	0.005816
	60.01	0.004777	0.000495	0.013995	0.00526
	60.21	0.005213	0.001236	0.014384	0.00486
	60.41	0.004649	0.001418	0.014583	0.004738
	60.61	0.004473	0.001882	0.014075	0.004807
	60.81	0.003253	0.001851	0.013884	0.004564
	61.01	0.002863	0.002386	0.012864	0.004401
	61.21	0.002334	0.002552	0.012706	0.004509
	61.41	0.002392	0.002783	0.012272	0.00529
	61.61	0.001732	0.003376	0.011326	0.006025
	61.81	0.002202	0.00343	0.011048	0.006014
	62.01	0.002563	0.003237	0.011254	0.006197
	62.21	0.003244	0.002846	0.01109	0.006058
	62.41	0.003836	0.002669	0.01174	0.006182
	62.61	0.004486	0.00321	0.011411	0.00601
	62.81	0.004927	0.003145	0.010976	0.005971
	63.01	0.005246	0.002806	0.010991	0.005954
	63.21	0.004964	0.001969	0.012071	0.005867
	63.41	0.005114	0.00132	0.012784	0.005786
	63.61	0.005048	0.001594	0.013232	0.005225
	63.81	0.004828	0.002434	0.012746	0.004025
	64.01	0.004344	0.002099	0.013233	0.003416
	64.21	0.004487	0.001965	0.013872	0.003454
	64.41	0.003968	0.001954	0.014079	0.003238
	64.61	0.00386	0.001965	0.014195	0.003149
	64.81	0.002881	0.001939	0.013815	0.002364
	65.01	0.00334	0.00258	0.013484	0.0023
	65.21	0.003173	0.002365	0.013524	0.002298
	65.41	0.003462	0.002604	0.013642	0.002869
	65.61	0.003672	0.002783	0.012935	0.002409
	65.81	0.004381	0.002276	0.013114	0.00282
	66.01	0.004918	0.002333	0.013123	0.003048
	66.21	0.005973	0.00211	0.013547	0.003395
	66.41	0.006103	0.002277	0.014293	0.003663
	66.61	0.006987	0.002712	0.014198	0.003599
	66.81	0.006927	0.002275	0.013719	0.003656
	67.01	0.007096	0.002051	0.013413	0.00349
	67.21	0.006875	0.001817	0.013632	0.003179
	67.41	0.006351	0.002506	0.01288	0.002959
	67.61	0.00605	0.00303	0.012695	0.002889
	67.81	0.006313	0.002865	0.012945	0.002891
	68.01	0.00576	0.002351	0.01401	0.002856
	68.21	0.005792	0.002643	0.01381	0.003144
	68.41	0.005574	0.002722	0.013605	0.003028
	68.61	0.004704	0.002977	0.013352	0.002714
	68.81	0.004149	0.003407	0.012841	0.002691
	69.01	0.003871	0.003383	0.012499	0.003068
	69.21	0.003813	0.003093	0.012642	0.002934
	69.41	0.003993	0.002334	0.012604	0.003683
	69.61	0.004825	0.001783	0.012432	0.00376
	69.81	0.004612	0.001433	0.012676	0.004306
	70.01	0.005055	0.001978	0.012348	0.004793
	70.21	0.005056	0.002	0.012532	0.004976
	70.41	0.005331	0.00162	0.01337	0.005306
	70.61	0.005052	0.001793	0.012999	0.004953
	70.81	0.005045	0.002355	0.011573	0.005158
	71.01	0.004675	0.002764	0.011105	0.004673
	71.21	0.004596	0.003014	0.011786	0.004612
	71.41	0.004344	0.003183	0.012135	0.004416
	71.61	0.005544	0.002705	0.013335	0.004386
	71.81	0.005161	0.003049	0.01384	0.004351
	72.01	0.004913	0.003908	0.013637	0.004062
	72.21	0.004755	0.004219	0.012799	0.00376
	72.41	0.0044	0.004687	0.012223	0.003072
	72.61	0.00357	0.004757	0.012048	0.002765
	72.81	0.003625	0.005105	0.011145	0.002804
	73.01	0.002816	0.004465	0.011735	0.002532
	73.21	0.003245	0.003826	0.012451	0.002329
	73.41	0.003291	0.004208	0.011981	0.002412
	73.61	0.004029	0.004588	0.011607	0.002191
	73.81	0.00374	0.004889	0.010947	0.002597
	74.01	0.004363	0.004484	0.010902	0.003618
	74.21	0.004356	0.004453	0.010841	0.00446
	74.41	0.004538	0.004288	0.010942	0.005006
	74.61	0.004408	0.004541	0.010271	0.004772
	74.81	0.005058	0.004018	0.010741	0.005219
	75.01	0.004354	0.003495	0.011754	0.005906
	75.21	0.005207	0.003234	0.012477	0.006879
	75.41	0.005351	0.003416	0.012907	0.00645
	75.61	0.005783	0.003718	0.013178	0.006763
	75.81	0.005137	0.003925	0.013537	0.00676
	76.01	0.005487	0.004108	0.013138	0.006324
	76.21	0.005148	0.003927	0.012865	0.006245
	76.41	0.004932	0.003427	0.012873	0.005735
	76.61	0.004944	0.002642	0.013305	0.005267
	76.81	0.0043	0.002358	0.013082	0.004815
	77.01	0.004166	0.001954	0.014188	0.005131
	77.21	0.004668	0.001472	0.014467	0.005029
	77.41	0.004546	0.000848	0.014684	0.005044
	77.61	0.005095	0.000381	0.014214	0.005416
	77.81	0.004631	3.48e-05	0.014282	0.005743
	78.01	0.004615	-0.00037	0.014758	0.005651
	78.21	0.004383	3.69e-05	0.014713	0.006142
	78.41	0.004875	0.00038	0.014511	0.005767
	78.61	0.004856	0.000887	0.014427	0.006025
	78.81	0.004462	0.001384	0.014352	0.00667
	79.01	0.003807	0.002197	0.013444	0.006972
	79.21	0.003958	0.002855	0.013363	0.006336
	79.41	0.003497	0.004291	0.01288	0.005707
	79.61	0.004137	0.00468	0.013015	0.005621
	79.81	0.004717	0.005265	0.012628	0.004941
	80.01	0.00478	0.006038	0.011799	0.004477
	80.21	0.005003	0.005971	0.011962	0.004829
	80.41	0.005131	0.005591	0.011794	0.004545
	80.61	0.005103	0.005705	0.011729	0.004958
	80.81	0.005879	0.005494	0.011211	0.00531
	81.01	0.006772	0.004865	0.011888	0.006161
	81.21	0.006473	0.004106	0.012021	0.006263
	81.41	0.005954	0.003166	0.012193	0.006125
	81.61	0.00602	0.004017	0.011478	0.006242
	81.81	0.005974	0.004154	0.011977	0.00603
	82.01	0.006525	0.003745	0.012422	0.006253
	82.21	0.006062	0.003839	0.011984	0.007501
	82.41	0.006113	0.004499	0.011834	0.007415
	82.61	0.005761	0.004771	0.01166	0.007221
	82.81	0.005223	0.004998	0.01173	0.006682
	83.01	0.005005	0.004759	0.011442	0.005897
	83.21	0.004774	0.004606	0.011835	0.006153
	83.41	0.004272	0.004763	0.012249	0.005733
	83.61	0.004784	0.004241	0.012588	0.005469
	83.81	0.004178	0.004421	0.012537	0.005268
	84.01	0.003621	0.00499	0.012598	0.005022
	84.21	0.003822	0.005061	0.012335	0.004867
	84.41	0.003916	0.005643	0.011238	0.005143
	84.61	0.003958	0.005952	0.011041	0.005246
	84.81	0.004389	0.006225	0.010562	0.005431
	85.01	0.00433	0.006213	0.011109	0.00613
	85.21	0.00408	0.006682	0.011255	0.005863
	85.41	0.003998	0.00631	0.011362	0.006385
	85.61	0.004043	0.006618	0.011018	0.006755
	85.81	0.004556	0.00668	0.010863	0.007233
	86.01	0.004399	0.006614	0.010706	0.007658
	86.21	0.003409	0.006541	0.010503	0.008032
	86.41	0.004223	0.006881	0.010826	0.007883
	86.61	0.004263	0.007006	0.010639	0.008237
	86.81	0.003968	0.00676	0.010798	0.008171
	87.01	0.004247	0.006161	0.010581	0.008144
	87.21	0.003472	0.005699	0.010767	0.008329
	87.41	0.003439	0.005803	0.011193	0.006931
	87.61	0.004089	0.005084	0.011447	0.006702
	87.81	0.004097	0.005371	0.011835	0.006246
	88.01	0.004769	0.005975	0.011632	0.005803
	88.21	0.005041	0.005533	0.012249	0.005385
	88.41	0.005502	0.005848	0.012576	0.00583
	88.61	0.00611	0.005975	0.013009	0.005023
	88.81	0.006513	0.006701	0.012435	0.004881
	89.01	0.006436	0.006676	0.012988	0.005154
	89.21	0.006074	0.005921	0.013881	0.005164
	89.41	0.005787	0.005125	0.014089	0.00612
	89.61	0.005434	0.00481	0.014202	0.006005
	89.81	0.005364	0.004772	0.014599	0.00569
	90.01	0.004312	0.005036	0.01474	0.005591
	90.21	0.004148	0.005094	0.013978	0.005802
	90.41	0.004674	0.006709	0.013082	0.006002
	90.61	0.004163	0.006514	0.01268	0.006418
	90.81	0.004187	0.006996	0.012092	0.006201
	91.01	0.003789	0.006998	0.01178	0.005616
	91.21	0.002911	0.007061	0.011466	0.005468
	91.41	0.003184	0.007048	0.011588	0.005266
	91.61	0.003145	0.006403	0.011876	0.005171
	91.81	0.003239	0.006409	0.011891	0.005883
	92.01	0.003329	0.006404	0.011755	0.006512
	92.21	0.003521	0.006187	0.012028	0.006038
	92.41	0.003535	0.0064	0.011575	0.006155
	92.61	0.003752	0.006294	0.011697	0.005015
	92.81	0.002794	0.006205	0.011961	0.004938
	93.01	0.00282	0.005569	0.013033	0.005245
	93.21	0.003068	0.005073	0.013841	0.004399
	93.41	0.003408	0.005118	0.013915	0.00371
	93.61	0.002942	0.005417	0.013845	0.003337
	93.81	0.003157	0.005638	0.013918	0.003097
	94.01	0.003202	0.006472	0.013066	0.00367
	94.21	0.003986	0.007203	0.011735	0.003958
	94.41	0.004512	0.007926	0.011979	0.003843
	94.61	0.004564	0.007131	0.011583	0.004224
	94.81	0.005209	0.007839	0.011221	0.004201
	95.01	0.005213	0.006992	0.011395	0.004627
	95.21	0.005018	0.0071	0.011349	0.005745
	95.41	0.005571	0.006829	0.011095	0.00635
	95.61	0.004945	0.006901	0.010966	0.007185
	95.81	0.005308	0.006877	0.010969	0.008267
	96.01	0.005402	0.007084	0.010921	0.008473
	96.21	0.005533	0.006674	0.011365	0.007585
	96.41	0.004324	0.005936	0.011841	0.0073
	96.61	0.004307	0.005201	0.013193	0.006537
	96.81	0.003718	0.005456	0.01303	0.006466
	97.01	0.003956	0.005409	0.013455	0.005764
	97.21	0.003198	0.005107	0.014078	0.004818
	97.41	0.002964	0.004959	0.014538	0.005149
	97.61	0.002452	0.005166	0.014299	0.005242
	97.81	0.003103	0.005305	0.014317	0.004805
	98.01	0.00282	0.005704	0.013884	0.004733
	98.21	0.002798	0.006181	0.012722	0.004207
	98.41	0.002849	0.006603	0.012928	0.003741
	98.61	0.002817	0.006143	0.012599	0.004118
	98.81	0.002948	0.006379	0.012446	0.004707
	99.01	0.002962	0.006537	0.012394	0.005714
	99.21	0.003229	0.00711	0.012454	0.006508
	99.41	0.003818	0.007213	0.012181	0.006891
	99.61	0.002855	0.007134	0.012901	0.007782
	99.81	0.003653	0.007139	0.01307	0.007784
	100.01	0.003963	0.006956	0.013261	0.008003
	100.21	0.004134	0.006409	0.013225	0.008403
	100.41	0.003226	0.005382	0.013296	0.008917
	100.61	0.004158	0.004957	0.014091	0.009205
	100.81	0.00415	0.004453	0.014313	0.009473
	101.01	0.004155	0.004149	0.014992	0.008863
	101.21	0.004279	0.003903	0.015802	0.00879
	101.41	0.005058	0.004283	0.015594	0.008852
	101.61	0.005073	0.004738	0.015202	0.008086
	101.81	0.005064	0.005554	0.014336	0.00796
	102.01	0.005094	0.006626	0.013575	0.007503
	102.21	0.004911	0.007468	0.012446	0.006702
	102.41	0.005401	0.007854	0.012673	0.005985
	102.61	0.005948	0.007832	0.011977	0.005919
	102.81	0.006328	0.008437	0.010951	0.005958
	103.01	0.007107	0.008861	0.011232	0.006215
	103.21	0.00766	0.008825	0.011716	0.006645
	103.41	0.007879	0.008644	0.011984	0.006876
	103.61	0.007227	0.008606	0.011982	0.006412
	103.81	0.007649	0.00861	0.011657	0.006262
	104.01	0.007381	0.008439	0.011451	0.006642
	104.21	0.007445	0.007724	0.011659	0.007268
	104.41	0.00699	0.006751	0.012418	0.007187
	104.61	0.007332	0.006641	0.013053	0.007419
	104.81	0.006617	0.00614	0.013416	0.007366
	105.01	0.00613	0.006675	0.013572	0.007186
	105.21	0.005381	0.006199	0.014409	0.007324
	105.41	0.0048	0.006435	0.013934	0.008253
	105.61	0.004249	0.00641	0.013976	0.00813
	105.81	0.004029	0.006516	0.013397	0.008114
	106.01	0.004772	0.006221	0.014491	0.007549
	106.21	0.00427	0.006086	0.014222	0.007678
	106.41	0.005009	0.005809	0.014164	0.007653
	106.61	0.005372	0.005904	0.013676	0.007915
	106.81	0.005434	0.005558	0.014026	0.007798
	107.01	0.005483	0.005699	0.014536	0.007694
	107.21	0.005685	0.005215	0.014808	0.007587
	107.41	0.005953	0.005257	0.01457	0.007464
	107.61	0.004866	0.005002	0.014108	0.007191
	107.81	0.004689	0.004913	0.013618	0.007847
	108.01	0.004844	0.004879	0.013273	0.008437
	108.21	0.004528	0.005024	0.013511	0.008388
	108.41	0.00438	0.005008	0.013379	0.008642
	108.61	0.004232	0.005698	0.013196	0.008838
	108.81	0.004249	0.006207	0.013127	0.008574
	109.01	0.004456	0.007156	0.012696	0.008754
	109.21	0.004051	0.007271	0.012576	0.008538
	109.41	0.004325	0.007487	0.012137	0.008649
	109.61	0.004705	0.00712	0.012344	0.007788
	109.81	0.005194	0.006688	0.012789	0.007361
	110.01	0.005731	0.006597	0.013694	0.007216
	110.21	0.005416	0.006633	0.013168	0.007104
	110.41	0.005811	0.006373	0.013417	0.006043
	110.61	0.005325	0.006378	0.013066	0.005353
	110.81	0.005702	0.006445	0.012841	0.005011
	111.01	0.005665	0.00684	0.012824	0.005245
	111.21	0.005825	0.006522	0.013045	0.00532
	111.41	0.005615	0.006413	0.013343	0.005176
	111.61	0.005153	0.006101	0.013243	0.005356
	111.81	0.005544	0.006821	0.012153	0.005444
	112.01	0.005196	0.007136	0.01233	0.006022
	112.21	0.004591	0.007287	0.012732	0.006139
	112.41	0.004366	0.007055	0.012854	0.006465
	112.61	0.004215	0.007486	0.013322	0.006444
	112.81	0.004333	0.007583	0.013478	0.006744
	113.01	0.00401	0.007768	0.013569	0.006849
	113.21	0.003195	0.007625	0.01395	0.006675
	113.41	0.003311	0.006844	0.014473	0.006185
	113.61	0.003607	0.006639	0.014752	0.006006
	113.81	0.00371	0.006495	0.014373	0.005807
	114.01	0.003794	0.006684	0.013864	0.006042
	114.21	0.003542	0.006387	0.013625	0.005642
	114.41	0.003213	0.006939	0.012692	0.005436
	114.61	0.00301	0.007132	0.01202	0.00634
	114.81	0.003384	0.007142	0.012036	0.007214
	115.01	0.003488	0.007853	0.011873	0.007355
	115.21	0.003597	0.007738	0.012062	0.007111
	115.41	0.003994	0.007982	0.012145	0.006684
	115.61	0.00416	0.009049	0.011026	0.006805
	115.81	0.004219	0.009416	0.010328	0.00689
	116.01	0.003984	0.00943	0.010472	0.007836
	116.21	0.004275	0.009286	0.010861	0.007941
	116.41	0.003662	0.009008	0.011286	0.008627
	116.61	0.004114	0.008574	0.012169	0.00935
	116.81	0.004305	0.008745	0.012336	0.009569
	117.01	0.004545	0.008639	0.012662	0.008711
	117.21	0.00432	0.008253	0.012562	0.00831
	117.41	0.004124	0.007228	0.013399	0.008067
	117.61	0.004409	0.007501	0.012796	0.008179
	117.81	0.004243	0.007343	0.012174	0.007848
	118.01	0.003868	0.006966	0.01242	0.00791
	118.21	0.003142	0.006339	0.012769	0.008205
	118.41	0.002597	0.006783	0.01231	0.008412
	118.61	0.00229	0.00622	0.012869	0.008466
	118.81	0.002201	0.006261	0.012749	0.008171
	119.01	0.002799	0.00759	0.012115	0.007478
	119.21	0.002813	0.006955	0.012343	0.007548
	119.41	0.003074	0.007406	0.011769	0.007331
	119.61	0.003667	0.007406	0.011683	0.00791
	119.81	0.004677	0.007413	0.011664	0.008328
	120.01	0.004982	0.007708	0.01182	0.009096
	120.21	0.005096	0.007877	0.011789	0.009095
	120.41	0.004783	0.007649	0.011601	0.009416
	120.61	0.005448	0.007351	0.011674	0.009614
	120.81	0.005819	0.007804	0.011121	0.009388
	121.01	0.006274	0.00686	0.011573	0.009422
	121.21	0.005491	0.007059	0.011012	0.009534
	121.41	0.00566	0.007097	0.011132	0.010153
	121.61	0.006007	0.00687	0.011632	0.010032
	121.81	0.005365	0.006787	0.012129	0.009494
	122.01	0.004825	0.007171	0.012744	0.00962
	122.21	0.004941	0.007095	0.013281	0.009705
	122.41	0.004579	0.007545	0.013258	0.008966
	122.61	0.004624	0.007278	0.013362	0.008511
	122.81	0.004988	0.007746	0.013011	0.008202
	123.01	0.00527	0.008222	0.012301	0.007681
	123.21	0.005126	0.007694	0.012483	0.008419
	123.41	0.005563	0.007899	0.012581	0.008351
	123.61	0.005705	0.008086	0.012837	0.0082
	123.81	0.005276	0.009002	0.012175	0.007986
	124.01	0.004654	0.00909	0.012529	0.007621
	124.21	0.004074	0.008653	0.012139	0.007714
	124.41	0.004551	0.008282	0.01174	0.007495
	124.61	0.004813	0.00831	0.011264	0.008265
	124.81	0.005177	0.007532	0.011607	0.008623
	125.01	0.005144	0.006537	0.011625	0.00827
	125.21	0.005016	0.006643	0.011083	0.007859
	125.41	0.005419	0.005855	0.012177	0.008401
	125.61	0.004669	0.00472	0.013647	0.008447
	125.81	0.004158	0.004586	0.014166	0.008012
	126.01	0.004256	0.004231	0.014667	0.008331
	126.21	0.004429	0.003879	0.014769	0.008374
	126.41	0.004701	0.003773	0.014588	0.00823
	126.61	0.005359	0.003388	0.014929	0.00862
	126.81	0.005363	0.00338	0.014643	0.008819
	127.01	0.006171	0.003947	0.014349	0.009343
	127.21	0.006501	0.004357	0.014602	0.010174
	127.41	0.006607	0.004409	0.014363	0.010156
	127.61	0.006401	0.004785	0.014064	0.010026
	127.81	0.005872	0.005077	0.013906	0.010426
	128.01	0.006172	0.005704	0.01374	0.009871
	128.21	0.006083	0.005705	0.013252	0.010317
	128.41	0.007006	0.0065	0.012379	0.010091
	128.61	0.006939	0.006883	0.012499	0.010503
	128.81	0.007131	0.006413	0.012591	0.010095
	129.01	0.006416	0.006787	0.012485	0.009268
	129.21	0.005539	0.006452	0.013112	0.008726
	129.41	0.00557	0.00649	0.013629	0.008463
	129.61	0.00534	0.006038	0.013649	0.008245
	129.81	0.005148	0.006799	0.013533	0.007199
	130.01	0.005262	0.006555	0.013451	0.007133
	130.21	0.00538	0.006	0.013635	0.007476
	130.41	0.005422	0.005378	0.014146	0.007558
	130.61	0.005662	0.004936	0.015	0.008333
	130.81	0.005095	0.005477	0.014637	0.007666
	131.01	0.005354	0.00545	0.014539	0.008163
	131.21	0.005319	0.005171	0.01471	0.008553
	131.41	0.005096	0.004288	0.014694	0.009004
	131.61	0.004734	0.004131	0.014889	0.008922
	131.81	0.004523	0.003738	0.015477	0.009422
	132.01	0.004936	0.004237	0.015322	0.009457
	132.21	0.005033	0.004388	0.015553	0.010323
	132.41	0.005462	0.004566	0.016032	0.010705
	132.61	0.005568	0.004214	0.016914	0.010994
	132.81	0.005466	0.004546	0.016473	0.010925
	133.01	0.00518	0.005305	0.016059	0.010996
	133.21	0.005369	0.005116	0.016433	0.011047
	133.41	0.006189	0.005661	0.01635	0.011336
	133.61	0.006427	0.005741	0.015892	0.011708
	133.81	0.005743	0.006464	0.015449	0.011786
	134.01	0.0052	0.005982	0.015101	0.011758
	134.21	0.004994	0.00605	0.014639	0.012255
	134.41	0.005136	0.006858	0.01412	0.012229
	134.61	0.004992	0.007664	0.013059	0.012129
	134.81	0.004246	0.00841	0.011833	0.0116
	135.01	0.004572	0.008092	0.011258	0.011772
	135.21	0.004651	0.008113	0.011022	0.011358
	135.41	0.004238	0.007486	0.010801	0.010933
	135.61	0.00374	0.006987	0.011144	0.009953
	135.81	0.003607	0.006354	0.011277	0.01031
	136.01	0.003798	0.006499	0.011289	0.0102
	136.21	0.003794	0.006077	0.011967	0.010178
	136.41	0.004117	0.005415	0.012381	0.01051
	136.61	0.004519	0.005114	0.012617	0.010434
	136.81	0.004129	0.005901	0.011898	0.010604
	137.01	0.00434	0.005939	0.011936	0.011206
	137.21	0.004641	0.00558	0.013339	0.011357
	137.41	0.004654	0.005986	0.01323	0.011587
	137.61	0.004578	0.006212	0.012876	0.01165
	137.81	0.003693	0.006639	0.012749	0.011496
	138.01	0.003572	0.007086	0.012212	0.010908
	138.21	0.004189	0.007407	0.01227	0.011244
	138.41	0.00406	0.007772	0.011972	0.010984
	138.61	0.003653	0.008185	0.011569	0.010205
	138.81	0.00359	0.00822	0.012034	0.009787
	139.01	0.003919	0.00827	0.01182	0.008744
	139.21	0.004045	0.008615	0.012094	0.008625
	139.41	0.003959	0.008228	0.012697	0.008519
	139.61	0.003688	0.007719	0.013295	0.008081
	139.81	0.003841	0.007242	0.01344	0.009011
	140.01	0.004971	0.006949	0.014169	0.009569
	140.21	0.005027	0.00625	0.014163	0.010318
	140.41	0.005658	0.006241	0.013935	0.010555
	140.61	0.005485	0.006205	0.013921	0.010572
	140.81	0.005473	0.006708	0.0131	0.011091
	141.01	0.00547	0.006778	0.012815	0.011559
	141.21	0.005486	0.006869	0.013287	0.011777
	141.41	0.004566	0.007463	0.012575	0.01226
	141.61	0.003802	0.007136	0.012594	0.011719
	141.81	0.002983	0.006613	0.012689	0.011728
	142.01	0.002684	0.006292	0.013287	0.011359
	142.21	0.002449	0.006079	0.01373	0.011227
	142.41	0.001859	0.005726	0.013949	0.011134
	142.61	0.002262	0.005794	0.014259	0.010726
	142.81	0.002875	0.006674	0.014315	0.010768
	143.01	0.003306	0.006967	0.013783	0.010585
	143.21	0.004033	0.006852	0.014297	0.011065
	143.41	0.003736	0.00652	0.014828	0.010621
	143.61	0.004123	0.006764	0.01507	0.010522
	143.81	0.004935	0.006368	0.015466	0.010683
	144.01	0.006044	0.006426	0.015386	0.011087
	144.21	0.006187	0.006651	0.014892	0.010943
	144.41	0.005906	0.006786	0.014604	0.010268
	144.61	0.005981	0.007562	0.01381	0.010661
	144.81	0.00604	0.008028	0.013131	0.011276
	145.01	0.005195	0.007855	0.013712	0.011614
	145.21	0.00551	0.007898	0.014103	0.012022
	145.41	0.005162	0.008649	0.013109	0.012029
	145.61	0.00555	0.008101	0.013609	0.011428
	145.81	0.00544	0.007524	0.013974	0.012017
	146.01	0.00517	0.007908	0.014386	0.011918
	146.21	0.004783	0.008204	0.013789	0.012225
	146.41	0.005069	0.008411	0.013222	0.012531
	146.61	0.005402	0.009151	0.013105	0.012549
	146.81	0.005856	0.010165	0.012288	0.012848
	147.01	0.005757	0.009389	0.012221	0.013088
	147.21	0.005837	0.00998	0.011181	0.012914
	147.41	0.005172	0.010479	0.010825	0.012159
	147.61	0.005171	0.010027	0.011023	0.011712
	147.81	0.005514	0.009122	0.010911	0.010996
	148.01	0.006101	0.008751	0.011074	0.01118
	148.21	0.005724	0.008011	0.011902	0.010727
	148.41	0.00513	0.007704	0.012	0.010498
	148.61	0.005583	0.008154	0.012188	0.010726
	148.81	0.005624	0.007289	0.012757	0.010674
	149.01	0.005976	0.00727	0.013304	0.010579
	149.21	0.007135	0.007693	0.013287	0.010774
	149.41	0.007208	0.007763	0.013294	0.010209
	149.61	0.007184	0.006579	0.014471	0.009866
	149.81	0.006883	0.006615	0.014654	0.010124
	150.01	0.006111	0.006814	0.015035	0.00998
	150.21	0.005417	0.006625	0.015179	0.010235
	150.41	0.005524	0.006248	0.015601	0.010175
	150.61	0.004657	0.00623	0.015805	0.010355
	150.81	0.004394	0.006239	0.015139	0.010675
	151.01	0.004239	0.005566	0.014908	0.010911
	151.21	0.004394	0.006642	0.01356	0.010616
	151.41	0.0041	0.006367	0.013877	0.010764
	151.61	0.004589	0.006163	0.014117	0.01116
	151.81	0.004947	0.00646	0.013366	0.011322
	152.01	0.005164	0.0067	0.013676	0.012209
	152.21	0.004499	0.006854	0.013414	0.012166
	152.41	0.004521	0.007902	0.012493	0.01273
	152.61	0.005088	0.008763	0.011647	0.012605
	152.81	0.005267	0.008715	0.011437	0.012649
	153.01	0.006093	0.009859	0.010367	0.012981
	153.21	0.00637	0.009485	0.010739	0.012869
	153.41	0.006386	0.009759	0.010087	0.01243
	153.61	0.006754	0.009625	0.009974	0.012706
	153.81	0.00691	0.010125	0.010013	0.012153
	154.01	0.006698	0.009425	0.010894	0.011338
	154.21	0.007074	0.00871	0.011924	0.010769
	154.41	0.007098	0.00792	0.013014	0.010298
	154.61	0.006742	0.007788	0.013401	0.009791
	154.81	0.006968	0.007783	0.013809	0.009384
	155.01	0.00749	0.007567	0.014224	0.009114
	155.21	0.007697	0.008559	0.014295	0.008595
	155.41	0.007132	0.008633	0.014631	0.008538
	155.61	0.006804	0.008857	0.014349	0.008831
	155.81	0.006076	0.009296	0.013398	0.008408
	156.01	0.005062	0.009176	0.013664	0.008639
	156.21	0.004544	0.009095	0.013485	0.008654
	156.41	0.004291	0.009042	0.013657	0.009092
	156.61	0.003867	0.009088	0.013272	0.009009
	156.81	0.003017	0.008912	0.012942	0.009531
	157.01	0.003165	0.009402	0.011726	0.009656
	157.21	0.003066	0.008584	0.011815	0.010537
	157.41	0.003381	0.008848	0.011232	0.011227
	157.61	0.003884	0.008728	0.011879	0.011883
	157.81	0.004001	0.008593	0.011789	0.011152
	158.01	0.004098	0.008486	0.01162	0.011543
	158.21	0.004967	0.008023	0.01206	0.012307
	158.41	0.004662	0.008184	0.012447	0.012487
	158.61	0.004703	0.008192	0.012707	0.011959
	158.81	0.005098	0.008214	0.012839	0.012288
	159.01	0.005161	0.008174	0.0133	0.012305
	159.21	0.005086	0.008584	0.013534	0.011695
	159.41	0.005009	0.008374	0.013196	0.012407
	159.61	0.005373	0.007627	0.013499	0.012488
	159.81	0.005408	0.007427	0.01332	0.012207
	160.01	0.005658	0.007146	0.013787	0.012211
	160.21	0.006887	0.007454	0.013606	0.011725
	160.41	0.007252	0.007846	0.013498	0.01135
	160.61	0.007121	0.007773	0.013514	0.011113
	160.81	0.006786	0.007799	0.013172	0.010577
	161.01	0.007493	0.008218	0.013369	0.01042
	161.21	0.007878	0.008109	0.013772	0.010669
	161.41	0.007946	0.008537	0.013979	0.010739
	161.61	0.00827	0.008663	0.013764	0.01024
	161.81	0.007462	0.00847	0.012683	0.010039
	162.01	0.006794	0.008787	0.012454	0.010167
	162.21	0.006999	0.008767	0.012735	0.009887
	162.41	0.006273	0.009257	0.012865	0.01009
	162.61	0.0057	0.009001	0.013028	0.010433
	162.81	0.005945	0.009285	0.013051	0.011271
	163.01	0.006002	0.009484	0.013059	0.011248
	163.21	0.005942	0.009341	0.012673	0.011165
	163.41	0.006684	0.009011	0.012948	0.011998
	163.61	0.007197	0.008734	0.01348	0.011485
	163.81	0.007168	0.009428	0.012589	0.011502
	164.01	0.008107	0.010344	0.012257	0.011282
	164.21	0.008194	0.011421	0.011428	0.011139
	164.41	0.008209	0.011953	0.011218	0.01108
	164.61	0.007791	0.01188	0.011251	0.011041
	164.81	0.007566	0.012381	0.010786	0.010667
	165.01	0.008193	0.012716	0.011094	0.010352
	165.21	0.007638	0.011981	0.011487	0.01038
	165.41	0.007155	0.011422	0.011211	0.010578
	165.61	0.007107	0.010851	0.011513	0.009904
	165.81	0.006715	0.010775	0.011596	0.009707
	166.01	0.006473	0.010778	0.011569	0.009415
	166.21	0.006525	0.010724	0.011564	0.009481
	166.41	0.00629	0.010435	0.011711	0.009863
	166.61	0.006454	0.010253	0.012131	0.009741
	166.81	0.007094	0.010014	0.012096	0.010342
	167.01	0.006868	0.009374	0.012426	0.010343
	167.21	0.006427	0.008895	0.013161	0.010094
	167.41	0.006876	0.008692	0.013602	0.010932
	167.61	0.006664	0.008287	0.014006	0.010566
	167.81	0.005795	0.008194	0.013449	0.011118
	168.01	0.006029	0.008342	0.013366	0.011507
	168.21	0.005666	0.008078	0.012611	0.011833
	168.41	0.005859	0.008325	0.012593	0.011845
	168.61	0.005655	0.00806	0.012952	0.011996
	168.81	0.005345	0.007279	0.013627	0.011271
	169.01	0.005584	0.006724	0.014285	0.011732
	169.21	0.005266	0.006317	0.014375	0.011872
	169.41	0.0057	0.006016	0.014704	0.011434
	169.61	0.006338	0.006049	0.015201	0.010987
	169.81	0.006255	0.005924	0.01533	0.010336
	170.01	0.005996	0.005682	0.01568	0.010272
	170.21	0.006922	0.005616	0.016072	0.010189
	170.41	0.006822	0.005831	0.016793	0.00978
	170.61	0.007192	0.006108	0.017181	0.009608
	170.81	0.007226	0.00621	0.016911	0.010669
	171.01	0.007111	0.006693	0.017142	0.010416
	171.21	0.007376	0.006797	0.016754	0.010517
	171.41	0.008034	0.006988	0.015715	0.011354
	171.61	0.007962	0.007238	0.01559	0.011091
	171.81	0.007537	0.008017	0.014405	0.011164
	172.01	0.00831	0.008828	0.014299	0.011097
	172.21	0.008435	0.009303	0.014007	0.011286
	172.41	0.008572	0.009902	0.013952	0.011193
	172.61	0.008313	0.009462	0.013841	0.010546
	172.81	0.00784	0.009443	0.013331	0.010213
	173.01	0.007943	0.009605	0.01296	0.010964
	173.21	0.007654	0.009572	0.012471	0.010248
	173.41	0.007354	0.009336	0.012992	0.010385
	173.61	0.007474	0.009202	0.012818	0.010008
	173.81	0.007226	0.008746	0.01312	0.00985
	174.01	0.006967	0.008284	0.014472	0.009828
	174.21	0.007208	0.008417	0.014597	0.009793
	174.41	0.005955	0.009346	0.015052	0.00947
	174.61	0.005394	0.009207	0.014682	0.010153
	174.81	0.005232	0.009485	0.013755	0.011479
	175.01	0.004938	0.010278	0.012717	0.011551
	175.21	0.005115	0.009713	0.011727	0.012148
	175.41	0.005824	0.010327	0.011403	0.0125
	175.61	0.00622	0.011041	0.011263	0.01249
	175.81	0.006216	0.011616	0.010561	0.012139
	176.01	0.006563	0.011489	0.010789	0.011504
	176.21	0.007345	0.011557	0.010365	0.011691
	176.41	0.007668	0.010984	0.009657	0.011924
	176.61	0.00718	0.010379	0.009404	0.011695
	176.81	0.007222	0.010494	0.00936	0.012297
	177.01	0.007572	0.01002	0.009842	0.012577
	177.21	0.007685	0.009099	0.010036	0.012345
	177.41	0.007783	0.008819	0.010379	0.012083
	177.61	0.008415	0.008452	0.010889	0.011444
	177.81	0.008383	0.008191	0.01137	0.011411
	178.01	0.008108	0.008106	0.012336	0.011239
	178.21	0.008144	0.008289	0.012154	0.011332
	178.41	0.007592	0.008252	0.012649	0.011594
	178.61	0.007416	0.007532	0.012776	0.012175
	178.81	0.007591	0.007617	0.012713	0.012535
	179.01	0.007563	0.007657	0.013011	0.012568
	179.21	0.007903	0.006823	0.013677	0.012826
	179.41	0.00809	0.006989	0.014344	0.012929
	179.61	0.007917	0.006807	0.014555	0.012944
	179.81	0.007345	0.006601	0.014696	0.012735
	180.01	0.002457	0.006601	0.014696	0.012735
	180.21	0.001754	0.006714	0.014646	0.01263
	180.41	0.001409	0.006786	0.014613	0.012967
	180.61	0.000968	0.006395	0.01502	0.012871
	180.81	0.000577	0.006146	0.014691	0.012886
	181.01	0.000807	0.006571	0.014507	0.013567
	181.21	0.000775	0.006483	0.014278	0.013278
	181.41	0.00051	0.006747	0.013843	0.013389
	181.61	0.000533	0.006964	0.013509	0.013434
	181.81	0.000394	0.007149	0.013176	0.013289
	182.01	0.000734	0.007488	0.012851	0.013247
	182.21	0.000906	0.007845	0.012485	0.012941
	182.41	0.001557	0.008457	0.011312	0.013009
	182.61	0.001286	0.008753	0.011055	0.012876
	182.81	0.001275	0.008731	0.010825	0.013254
	183.01	0.001282	0.009566	0.010543	0.013437
	183.21	0.001463	0.009822	0.01035	0.012863
	183.41	0.001716	0.010316	0.010721	0.013518
	183.61	0.002025	0.011003	0.010175	0.013133
	183.81	0.002256	0.011301	0.009864	0.013133
	184.01	0.002463	0.011193	0.010329	0.013473
	184.21	0.002331	0.011143	0.010838	0.012946
	184.41	0.002794	0.010529	0.011407	0.01341
	184.61	0.002857	0.010512	0.011639	0.013568
	184.81	0.00314	0.010136	0.012346	0.014299
	185.01	0.003185	0.010323	0.012936	0.014708
	185.21	0.003468	0.00995	0.013013	0.013847
	185.41	0.003505	0.009726	0.01327	0.014373
	185.61	0.003543	0.009553	0.013663	0.014231
	185.81	0.003325	0.008891	0.014357	0.014238
	186.01	0.002815	0.009057	0.014347	0.013774
	186.21	0.002124	0.008612	0.015178	0.013256
	186.41	0.001539	0.008814	0.014999	0.013585
	186.61	0.001086	0.008207	0.016016	0.013366
	186.81	0.000685	0.007217	0.016378	0.012767
	187.01	0.000751	0.007001	0.016876	0.012231
	187.21	0.000676	0.006055	0.017515	0.011973
	187.41	0.001076	0.006094	0.017643	0.011979
	187.61	0.001658	0.006011	0.017671	0.011411
	187.81	0.001636	0.005685	0.017943	0.012023
	188.01	0.001701	0.005033	0.018539	0.012278
	188.21	0.001949	0.005488	0.01803	0.012182
	188.41	0.002401	0.005284	0.017604	0.012612
	188.61	0.002343	0.005835	0.016906	0.013122
	188.81	0.002583	0.005719	0.017019	0.013292
	189.01	0.003232	0.006066	0.016348	0.012616
	189.21	0.004464	0.007068	0.014868	0.012243
	189.41	0.004147	0.006959	0.014477	0.012104
	189.61	0.004261	0.007734	0.013857	0.011432
	189.81	0.003969	0.007933	0.013779	0.011424
	190.01	0.003373	0.008511	0.013287	0.011055
	190.21	0.003343	0.008486	0.013485	0.011351
	190.41	0.003155	0.008252	0.013563	0.01121
	190.61	0.002861	0.008034	0.013878	0.010854
	190.81	0.002762	0.008009	0.013869	0.010651
	191.01	0.002884	0.007591	0.014896	0.011159
	191.21	0.002937	0.007626	0.015251	0.011763
	191.41	0.00315	0.007847	0.01476	0.011576
	191.61	0.002846	0.007927	0.014518	0.012207
	191.81	0.002301	0.007966	0.013912	0.013355
	192.01	0.001932	0.008631	0.013522	0.013562
	192.21	0.001801	0.009551	0.013078	0.013541
	192.41	0.001736	0.009521	0.012729	0.013418
	192.61	0.002053	0.009883	0.012139	0.013624
	192.81	0.002472	0.010435	0.012037	0.012946
	193.01	0.003012	0.010412	0.012612	0.011989
	193.21	0.003038	0.011195	0.011705	0.011328
	193.41	0.002383	0.010711	0.011748	0.010686
	193.61	0.002654	0.011574	0.011896	0.010651
	193.81	0.001963	0.011414	0.012036	0.010741
	194.01	0.00182	0.011487	0.012509	0.010835
	194.21	0.001308	0.010905	0.012614	0.010443
	194.41	0.001236	0.010301	0.013837	0.010011
	194.61	0.001115	0.010311	0.013935	0.009991
	194.81	0.001245	0.009678	0.0142	0.009974
	195.01	0.001132	0.008319	0.014794	0.009836
	195.21	0.001206	0.008104	0.014194	0.010055
	195.41	0.001023	0.008111	0.013568	0.009908
	195.61	0.000376	0.007849	0.013801	0.010297
	195.81	0.000637	0.00848	0.013121	0.010934
	196.01	0.000407	0.008276	0.013372	0.010966
	196.21	0.00092	0.00821	0.013246	0.010414
	196.41	0.001201	0.007885	0.01364	0.010548
	196.61	0.001829	0.008597	0.013119	0.010269
	196.81	0.001944	0.008667	0.013563	0.010407
	197.01	0.00246	0.008422	0.013919	0.010532
	197.21	0.002724	0.009006	0.012988	0.010422
	197.41	0.002783	0.009329	0.012814	0.01037
	197.61	0.002859	0.009949	0.013088	0.010617
	197.81	0.002546	0.010221	0.01274	0.010608
	198.01	0.002482	0.010236	0.013238	0.010799
	198.21	0.001807	0.00975	0.013179	0.011055
	198.41	0.001949	0.010283	0.013263	0.011302
	198.61	0.001686	0.009659	0.013609	0.011358
	198.81	0.001665	0.008977	0.013817	0.011222
	199.01	0.001812	0.007959	0.014283	0.011589
	199.21	0.001801	0.008211	0.014113	0.012052
	199.41	0.001819	0.007642	0.014039	0.012585
	199.61	0.001865	0.007728	0.013755	0.012341
	199.81	0.002889	0.007612	0.013298	0.012459
	200.01	0.002672	0.006809	0.01368	0.011917
	200.21	0.003175	0.00715	0.013066	0.011534
	200.41	0.003239	0.007156	0.013359	0.011527
	200.61	0.003262	0.007091	0.012944	0.011463
	200.81	0.003358	0.007366	0.012821	0.011901
	201.01	0.003791	0.007167	0.013122	0.011034
	201.21	0.004142	0.007998	0.013111	0.010582
	201.41	0.00392	0.008077	0.013898	0.009744
	201.61	0.003462	0.008309	0.014321	0.009805
	201.81	0.003349	0.008937	0.01474	0.010151
	202.01	0.002585	0.008269	0.015347	0.010345
	202.21	0.002066	0.008126	0.01601	0.010896
	202.41	0.002292	0.00851	0.016212	0.010798
	202.61	0.002145	0.006987	0.017822	0.010392
	202.81	0.001985	0.00642	0.018219	0.010538
	203.01	0.002266	0.00622	0.017999	0.010902
	203.21	0.002759	0.006735	0.017532	0.010896
	203.41	0.003137	0.006702	0.017206	0.011038
	203.61	0.002552	0.007061	0.016396	0.010229
	203.81	0.002695	0.006656	0.015956	0.009716
	204.01	0.003142	0.006106	0.015761	0.009611
	204.21	0.003691	0.00677	0.014748	0.010082
	204.41	0.004238	0.006995	0.014662	0.009952
	204.61	0.004817	0.007106	0.013986	0.009876
	204.81	0.005357	0.008026	0.013539	0.009165
	205.01	0.005618	0.007931	0.013764	0.008158
	205.21	0.006	0.008689	0.013517	0.008137
	205.41	0.005073	0.009101	0.013226	0.007622
	205.61	0.00507	0.009494	0.01284	0.008264
	205.81	0.005071	0.009459	0.012527	0.009082
	206.01	0.00512	0.009021	0.012557	0.009426
	206.21	0.005594	0.008992	0.012482	0.009851
	206.41	0.005245	0.009132	0.012513	0.010339
	206.61	0.005093	0.007869	0.013383	0.010032
	206.81	0.004606	0.008091	0.013156	0.010335
	207.01	0.004598	0.008528	0.012792	0.009855
	207.21	0.004536	0.009141	0.012658	0.01039
	207.41	0.003591	0.008489	0.013712	0.01021
	207.61	0.003115	0.007407	0.013991	0.009819
	207.81	0.003087	0.00718	0.014782	0.009793
	208.01	0.003406	0.006765	0.01559	0.009997
	208.21	0.00308	0.007412	0.015864	0.009545
	208.41	0.003333	0.007338	0.016366	0.008916
	208.61	0.0031	0.007486	0.01638	0.008272
	208.81	0.003416	0.007909	0.0164	0.008041
	209.01	0.002952	0.008237	0.016473	0.007667
	209.21	0.003535	0.008616	0.016241	0.008128
	209.41	0.00304	0.009113	0.01567	0.008499
	209.61	0.003859	0.008844	0.015729	0.009262
	209.81	0.004451	0.008636	0.015593	0.010276
	210.01	0.0053	0.008915	0.016054	0.010911
	210.21	0.005486	0.008777	0.015684	0.011567
	210.41	0.004774	0.008911	0.016165	0.01204
	210.61	0.004834	0.008511	0.016711	0.011701
	210.81	0.00403	0.008593	0.016757	0.011527
	211.01	0.003972	0.008714	0.016523	0.011881
	211.21	0.004232	0.008662	0.016111	0.012362
	211.41	0.003501	0.008208	0.016198	0.012049
	211.61	0.003197	0.007819	0.015882	0.011949
	211.81	0.002416	0.008339	0.015804	0.011611
	212.01	0.00197	0.008006	0.01578	0.011301
	212.21	0.001503	0.007887	0.015657	0.011163
	212.41	0.001512	0.007646	0.01555	0.011241
	212.61	0.001037	0.007725	0.015276	0.010816
	212.81	0.001432	0.007606	0.014797	0.010949
	213.01	0.001323	0.006966	0.015161	0.010831
	213.21	0.001464	0.006483	0.015185	0.011176
	213.41	0.001276	0.006213	0.015239	0.011602
	213.61	0.001272	0.00604	0.015494	0.011871
	213.81	0.001712	0.005799	0.01625	0.01201
	214.01	0.002219	0.005883	0.01699	0.012038
	214.21	0.002304	0.005842	0.017055	0.011889
	214.41	0.002081	0.005837	0.0176	0.01107
	214.61	0.002068	0.005734	0.017478	0.01125
	214.81	0.002471	0.005995	0.017064	0.010808
	215.01	0.002944	0.006902	0.016361	0.011259
	215.21	0.003569	0.007789	0.015472	0.010813
	215.41	0.004046	0.008899	0.015013	0.010504
	215.61	0.004692	0.009244	0.014849	0.010074
	215.81	0.004688	0.00955	0.015376	0.009422
	216.01	0.00504	0.009579	0.015871	0.008899
	216.21	0.005227	0.009194	0.016392	0.008806
	216.41	0.005603	0.008863	0.017052	0.008948
	216.61	0.005084	0.008902	0.017259	0.00878
	216.81	0.004921	0.008646	0.01798	0.009258
	217.01	0.004375	0.008258	0.018588	0.009786
	217.21	0.00417	0.007942	0.018754	0.009982
	217.41	0.003653	0.007988	0.018668	0.011019
	217.61	0.003168	0.007667	0.019089	0.011379
	217.81	0.00315	0.007192	0.019054	0.011295
	218.01	0.003284	0.006512	0.019063	0.011293
	218.21	0.003054	0.006544	0.018502	0.011047
	218.41	0.003089	0.006025	0.018171	0.011396
	218.61	0.002978	0.00585	0.017516	0.012048
	218.81	0.002995	0.006504	0.016376	0.011478
	219.01	0.002984	0.006939	0.015555	0.011795
	219.21	0.003374	0.006829	0.015244	0.011322
	219.41	0.003143	0.007326	0.014925	0.010951
	219.61	0.003027	0.006976	0.01489	0.010351
	219.81	0.002977	0.006732	0.015881	0.009455
	220.01	0.003114	0.006418	0.016122	0.009841
	220.21	0.002663	0.005726	0.016239	0.010243
	220.41	0.002588	0.006117	0.016555	0.010587
	220.61	0.002083	0.006403	0.016947	0.010294
	220.81	0.001909	0.006544	0.017407	0.010732
	221.01	0.002131	0.006232	0.017497	0.011083
	221.21	0.002044	0.006072	0.01755	0.011191
	221.41	0.00156	0.006062	0.018348	0.01187
	221.61	0.001862	0.005413	0.019238	0.011256
	221.81	0.002245	0.005814	0.019	0.010962
	222.01	0.002595	0.005499	0.019807	0.010867
	222.21	0.002935	0.00557	0.019923	0.010344
	222.41	0.003702	0.005313	0.019677	0.010107
	222.61	0.003481	0.005636	0.01929	0.009958
	222.81	0.004253	0.006041	0.018293	0.009466
	223.01	0.004846	0.00629	0.018272	0.009565
	223.21	0.005169	0.006399	0.018227	0.00948
	223.41	0.005105	0.00626	0.017882	0.009346
	223.61	0.005501	0.006117	0.017462	0.009444
	223.81	0.005555	0.006011	0.017556	0.009079
	224.01	0.006225	0.006601	0.016254	0.009555
	224.21	0.00658	0.007178	0.015419	0.008633
	224.41	0.007329	0.00766	0.014878	0.008245
	224.61	0.007418	0.007489	0.014444	0.008361
	224.81	0.007284	0.007837	0.013569	0.008159
	225.01	0.006715	0.00766	0.013778	0.00845
	225.21	0.005907	0.007707	0.013953	0.008213
	225.41	0.005727	0.007196	0.014511	0.00828
	225.61	0.005569	0.006944	0.014707	0.008371
	225.81	0.005762	0.007651	0.014506	0.008699
	226.01	0.005859	0.007634	0.014775	0.008845
	226.21	0.005951	0.007215	0.015	0.008676
	226.41	0.005659	0.007511	0.014609	0.009232
	226.61	0.00501	0.007618	0.015564	0.010489
	226.81	0.00498	0.007543	0.015954	0.010747
	227.01	0.00458	0.008068	0.015762	0.011379
	227.21	0.004425	0.007344	0.016167	0.011687
	227.41	0.004766	0.006567	0.016621	0.011962
	227.61	0.005079	0.006911	0.016656	0.012137
	227.81	0.005489	0.006834	0.017039	0.011871
	228.01	0.006088	0.007208	0.016476	0.011386
	228.21	0.006036	0.00701	0.016852	0.010213
	228.41	0.005869	0.006564	0.016658	0.010383
	228.61	0.005029	0.006348	0.01689	0.009566
	228.81	0.004791	0.006059	0.017003	0.008593
	229.01	0.004306	0.005581	0.017543	0.008689
	229.21	0.004376	0.0051	0.017554	0.007929
	229.41	0.004403	0.004726	0.017757	0.008585
	229.61	0.004067	0.004829	0.017573	0.008265
	229.81	0.003879	0.005744	0.017154	0.008765
	230.01	0.003422	0.006029	0.01706	0.009806
	230.21	0.003086	0.006127	0.017189	0.010548
	230.41	0.002682	0.006584	0.017334	0.011631
	230.61	0.001987	0.006471	0.01828	0.012383
	230.81	0.002197	0.005968	0.018832	0.012638
	231.01	0.003367	0.006394	0.018132	0.013086
	231.21	0.003513	0.006052	0.01841	0.013449
	231.41	0.003992	0.005699	0.019009	0.014171
	231.61	0.004206	0.005469	0.019646	0.013932
	231.81	0.004185	0.004834	0.020221	0.013238
	232.01	0.004249	0.004302	0.020738	0.012532
	232.21	0.004311	0.004187	0.021212	0.012079
	232.41	0.004246	0.002909	0.021737	0.0124
	232.61	0.00403	0.00295	0.021293	0.011559
	232.81	0.004569	0.002372	0.021108	0.011062
	233.01	0.004796	0.002428	0.020685	0.010893
	233.21	0.005443	0.002198	0.020476	0.010322
	233.41	0.005065	0.00244	0.020646	0.009862
	233.61	0.00462	0.002982	0.0201	0.008983
	233.81	0.004879	0.0036	0.020121	0.009819
	234.01	0.005927	0.003819	0.019983	0.010238
	234.21	0.006221	0.004514	0.01948	0.010688
	234.41	0.00619	0.004706	0.019084	0.011151
	234.61	0.006142	0.004357	0.019624	0.010732
	234.81	0.006899	0.004482	0.019705	0.011102
	235.01	0.006731	0.005445	0.019288	0.011406
	235.21	0.006142	0.005454	0.019586	0.011555
	235.41	0.006263	0.005199	0.019857	0.011482
	235.61	0.006018	0.005096	0.019349	0.010634
	235.81	0.005748	0.00521	0.019412	0.010237
	236.01	0.005775	0.005411	0.01909	0.010621
	236.21	0.005314	0.005853	0.018809	0.011184
	236.41	0.004965	0.005289	0.018492	0.011932
	236.61	0.004397	0.005616	0.018085	0.011853
	236.81	0.004596	0.005736	0.018171	0.011486
	237.01	0.004667	0.005408	0.018206	0.011471
	237.21	0.004782	0.005083	0.018326	0.010712
	237.41	0.004456	0.004815	0.019551	0.010518
	237.61	0.004839	0.004774	0.020039	0.010646
	237.81	0.004855	0.004941	0.019714	0.011435
	238.01	0.005026	0.004793	0.019165	0.011544
	238.21	0.004181	0.004736	0.019291	0.011961
	238.41	0.004041	0.00446	0.019507	0.012286
	238.61	0.003797	0.003188	0.020601	0.012182
	238.81	0.003928	0.00319	0.020622	0.012777
	239.01	0.004007	0.002687	0.021149	0.012758
	239.21	0.004055	0.002325	0.020742	0.012676
	239.41	0.004037	0.001943	0.020481	0.012199
	239.61	0.003613	0.001678	0.02007	0.011988
	239.81	0.004255	0.00209	0.020222	0.011812
	240.01	0.004701	0.002157	0.019815	0.012003
	240.21	0.004862	0.002386	0.0196	0.012559
	240.41	0.004663	0.002078	0.019772	0.013133
	240.61	0.004527	0.001797	0.020862	0.013092
	240.81	0.004933	0.002678	0.020006	0.013162
	241.01	0.005293	0.00264	0.01989	0.013393
	241.21	0.005175	0.00328	0.019893	0.013073
	241.41	0.005152	0.003853	0.020157	0.01328
	241.61	0.004955	0.003747	0.01996	0.013368
	241.81	0.004133	0.004311	0.018973	0.013348
	242.01	0.003709	0.004342	0.018747	0.013245
	242.21	0.003277	0.00452	0.018885	0.013657
	242.41	0.003346	0.004744	0.018243	0.013858
	242.61	0.00348	0.004208	0.018557	0.013449
	242.81	0.003376	0.004346	0.018784	0.013145
	243.01	0.002952	0.003805	0.018913	0.012729
	243.21	0.003122	0.004339	0.018582	0.012551
	243.41	0.003069	0.00445	0.018963	0.012111
	243.61	0.003641	0.004599	0.018848	0.012004
	243.81	0.004196	0.004749	0.018762	0.012163
	244.01	0.004608	0.004495	0.018515	0.011905
	244.21	0.004958	0.004777	0.018106	0.011857
	244.41	0.004954	0.005131	0.017861	0.011945
	244.61	0.005096	0.005402	0.018273	0.011343
	244.81	0.005306	0.006378	0.017107	0.011481
	245.01	0.005647	0.006799	0.017047	0.01182
	245.21	0.005593	0.007138	0.016593	0.010855
	245.41	0.005702	0.007163	0.016212	0.010244
	245.61	0.005037	0.006204	0.01635	0.010443
	245.81	0.004442	0.006746	0.016077	0.01024
	246.01	0.004304	0.006763	0.016479	0.010353
	246.21	0.004826	0.006729	0.016696	0.010081
	246.41	0.005009	0.007163	0.016917	0.009834
	246.61	0.005168	0.006583	0.017877	0.009613
	246.81	0.00514	0.00628	0.018787	0.009907
	247.01	0.005395	0.005771	0.019115	0.009983
	247.21	0.005327	0.005128	0.020092	0.010526
	247.41	0.004907	0.004236	0.021527	0.010657
	247.61	0.005398	0.003682	0.021793	0.010719
	247.81	0.005351	0.003702	0.021543	0.011008
	248.01	0.005776	0.003335	0.021582	0.010501
	248.21	0.005807	0.003935	0.021021	0.010656
	248.41	0.005602	0.004672	0.020374	0.011255
	248.61	0.005156	0.005004	0.020391	0.011844
	248.81	0.005856	0.005534	0.019733	0.012701
	249.01	0.00564	0.006045	0.01926	0.012788
	249.21	0.005661	0.006452	0.018646	0.012142
	249.41	0.005179	0.006461	0.018264	0.01206
	249.61	0.004798	0.006086	0.018315	0.012608
	249.81	0.004618	0.006661	0.018536	0.012312
	250.01	0.005158	0.006452	0.018987	0.01164
	250.21	0.005769	0.006937	0.01849	0.011225
	250.41	0.0058	0.006875	0.018757	0.01073
	250.61	0.006099	0.006117	0.019071	0.010971
	250.81	0.006169	0.006433	0.019234	0.011034
	251.01	0.005574	0.005976	0.018895	0.0116
	251.21	0.005001	0.005661	0.01898	0.011812
	251.41	0.005557	0.005839	0.018787	0.011681
	251.61	0.005204	0.006536	0.01784	0.011665
	251.81	0.004979	0.006816	0.017732	0.011875
	252.01	0.004867	0.00663	0.017181	0.012263
	252.21	0.004362	0.007106	0.016825	0.013241
	252.41	0.004318	0.007259	0.016661	0.013406
	252.61	0.003965	0.006737	0.017034	0.013483
	252.81	0.003662	0.006723	0.017368	0.012833
	253.01	0.003211	0.006302	0.017667	0.012778
	253.21	0.003076	0.00597	0.018075	0.012382
	253.41	0.002951	0.005818	0.01831	0.011927
	253.61	0.002779	0.00462	0.019532	0.011734
	253.81	0.003097	0.004338	0.020508	0.011395
	254.01	0.003728	0.003872	0.020801	0.011051
	254.21	0.004179	0.00354	0.021674	0.011082
	254.41	0.003693	0.003349	0.022342	0.011231
	254.61	0.004032	0.003105	0.022518	0.012211
	254.81	0.004193	0.003572	0.02293	0.012576
	255.01	0.004092	0.002987	0.022883	0.013325
	255.21	0.004098	0.003246	0.023082	0.012695
	255.41	0.004618	0.003309	0.022993	0.012877
	255.61	0.004214	0.003491	0.023167	0.012788
	255.81	0.004177	0.004226	0.022669	0.013085
	256.01	0.004361	0.004348	0.021589	0.013331
	256.21	0.004508	0.004443	0.021779	0.01319
	256.41	0.005002	0.004712	0.020955	0.012439
	256.61	0.004972	0.004522	0.020678	0.012368
	256.81	0.004948	0.00506	0.020065	0.011809
	257.01	0.005315	0.004555	0.020003	0.011814
	257.21	0.005017	0.004585	0.020255	0.011579
	257.41	0.005636	0.004597	0.020059	0.01151
	257.61	0.005258	0.004111	0.020644	0.011312
	257.81	0.005687	0.004447	0.020593	0.011595
	258.01	0.005457	0.004465	0.020702	0.012026
	258.21	0.005522	0.004357	0.021333	0.01205
	258.41	0.004922	0.004478	0.021064	0.011792
	258.61	0.005374	0.003659	0.021663	0.011915
	258.81	0.005285	0.003398	0.022286	0.011904
	259.01	0.00513	0.003395	0.022099	0.0116
	259.21	0.005575	0.00408	0.0218	0.011646
	259.41	0.006109	0.004027	0.021453	0.012081
	259.61	0.00616	0.004194	0.021563	0.012332
	259.81	0.006603	0.004433	0.021488	0.012698
	260.01	0.006701	0.004214	0.021385	0.012678
	260.21	0.006918	0.004337	0.021738	0.012664
	260.41	0.007005	0.004728	0.021212	0.012604
	260.61	0.007287	0.005129	0.02153	0.012293
	260.81	0.007207	0.00605	0.02056	0.011711
	261.01	0.007209	0.005721	0.021136	0.011673
	261.21	0.006837	0.006105	0.021154	0.011812
	261.41	0.006769	0.006211	0.021112	0.011606
	261.61	0.006159	0.006596	0.020962	0.010811
	261.81	0.006476	0.00658	0.021075	0.01135
	262.01	0.006234	0.00661	0.021175	0.011375
	262.21	0.005804	0.006851	0.020895	0.010425
	262.41	0.005066	0.006751	0.02071	0.010046
	262.61	0.00537	0.006343	0.020642	0.010501
	262.81	0.005337	0.007009	0.019959	0.011157
	263.01	0.00511	0.007189	0.019455	0.011685
	263.21	0.005804	0.006725	0.019778	0.012086
	263.41	0.00583	0.006097	0.019771	0.012073
	263.61	0.006268	0.005356	0.020497	0.012353
	263.81	0.006612	0.005137	0.020991	0.01276
	264.01	0.006473	0.00512	0.020714	0.013123
	264.21	0.006492	0.004691	0.021244	0.012856
	264.41	0.006954	0.005369	0.020282	0.013001
	264.61	0.007278	0.0057	0.019956	0.012765
	264.81	0.007226	0.00593	0.019273	0.013044
	265.01	0.007065	0.005572	0.019747	0.012876
	265.21	0.006403	0.005904	0.019524	0.012878
	265.41	0.00673	0.005587	0.019289	0.012969
	265.61	0.006591	0.00578	0.018901	0.012757
	265.81	0.006248	0.005359	0.019666	0.013188
	266.01	0.006003	0.00546	0.019842	0.013094
	266.21	0.005314	0.005914	0.019598	0.012334
	266.41	0.004567	0.006126	0.019576	0.012969
	266.61	0.00516	0.005805	0.019856	0.012869
	266.81	0.005108	0.006593	0.020142	0.012935
	267.01	0.005001	0.006188	0.021073	0.012323
	267.21	0.005385	0.006386	0.02163	0.011736
	267.41	0.005381	0.00689	0.021224	0.011625
	267.61	0.005908	0.006982	0.02197	0.011234
	267.81	0.006093	0.007316	0.022281	0.011986
	268.01	0.005512	0.007184	0.022654	0.012
	268.21	0.005111	0.007119	0.023086	0.011876
	268.41	0.005077	0.007671	0.022553	0.012067
	268.61	0.005033	0.007774	0.022268	0.011918
	268.81	0.005083	0.008116	0.021972	0.012185
	269.01	0.004535	0.00838	0.021876	0.012525
	269.21	0.003776	0.008442	0.021585	0.012515
	269.41	0.003813	0.007875	0.021178	0.012856
	269.61	0.003049	0.008116	0.020799	0.012721
	269.81	0.00266	0.008045	0.020661	0.013135
	270.01	0.00303	0.007751	0.020654	0.013313
	270.21	0.003229	0.007894	0.019433	0.012566
	270.41	0.003615	0.008076	0.018753	0.01215
	270.61	0.004454	0.007896	0.018112	0.011298
	270.81	0.004857	0.008402	0.017569	0.010644
	271.01	0.004521	0.008083	0.017294	0.01099
	271.21	0.00465	0.008077	0.017101	0.011297
	271.41	0.004869	0.008469	0.017401	0.010937
	271.61	0.004891	0.008094	0.017932	0.010781
	271.81	0.004387	0.007409	0.018845	0.011343
	272.01	0.004215	0.006853	0.019629	0.010927
	272.21	0.005043	0.006453	0.0202	0.011359
	272.41	0.005055	0.006332	0.020321	0.011682
	272.61	0.00501	0.006081	0.02046	0.012107
	272.81	0.004395	0.005798	0.020841	0.012124
	273.01	0.003385	0.005108	0.021862	0.012589
	273.21	0.003642	0.004371	0.022381	0.011965
	273.41	0.003689	0.003938	0.0225	0.012497
	273.61	0.003257	0.003713	0.022607	0.0127
	273.81	0.003247	0.003576	0.022454	0.013148
	274.01	0.003922	0.003709	0.022229	0.013112
	274.21	0.004372	0.004422	0.021589	0.012997
	274.41	0.004284	0.004735	0.021885	0.012971
	274.61	0.004107	0.005535	0.021649	0.013854
	274.81	0.004637	0.005612	0.022187	0.014051
	275.01	0.003859	0.005307	0.022553	0.014869
	275.21	0.00397	0.00592	0.022826	0.014757
	275.41	0.004084	0.006714	0.022788	0.014674
	275.61	0.004425	0.006656	0.022574	0.014711
	275.81	0.005377	0.006125	0.023102	0.014508
	276.01	0.006201	0.006416	0.02323	0.014856
	276.21	0.006617	0.007153	0.022643	0.015075
	276.41	0.006071	0.007108	0.022228	0.014728
	276.61	0.005788	0.006898	0.021827	0.013912
	276.81	0.005689	0.006997	0.021038	0.013721
	277.01	0.005972	0.006854	0.021184	0.013535
	277.21	0.007113	0.006888	0.021104	0.013083
	277.41	0.007273	0.006409	0.020877	0.013012
	277.61	0.006858	0.006157	0.021089	0.012851
	277.81	0.007169	0.006599	0.020797	0.01304
	278.01	0.007329	0.006626	0.021139	0.013373
	278.21	0.006963	0.006484	0.022003	0.013221
	278.41	0.007125	0.006565	0.021803	0.01283
	278.61	0.007347	0.006599	0.022058	0.012878
	278.81	0.007773	0.005822	0.022513	0.012609
	279.01	0.006534	0.006398	0.022084	0.012613
	279.21	0.007376	0.006577	0.021666	0.012858
	279.41	0.008092	0.006495	0.021442	0.012387
	279.61	0.008079	0.006142	0.02171	0.011712
	279.81	0.008503	0.005893	0.02194	0.011451
	280.01	0.008196	0.006601	0.021692	0.011674
	280.21	0.00774	0.007193	0.021153	0.011203
	280.41	0.007478	0.007014	0.021511	0.010728
	280.61	0.007577	0.007606	0.021236	0.010777
	280.81	0.00789	0.008582	0.020259	0.011276
	281.01	0.008349	0.009161	0.020097	0.011109
	281.21	0.00832	0.009167	0.020376	0.011762
	281.41	0.008312	0.008713	0.020564	0.011983
	281.61	0.007329	0.008669	0.020942	0.012768
	281.81	0.007169	0.007999	0.021434	0.013336
	282.01	0.006628	0.007487	0.021668	0.013509
	282.21	0.006483	0.007073	0.021825	0.013378
	282.41	0.006314	0.007095	0.021259	0.01363
	282.61	0.00643	0.006681	0.021068	0.014195
	282.81	0.005664	0.005775	0.021113	0.014275
	283.01	0.006086	0.00574	0.020718	0.014648
	283.21	0.007286	0.004774	0.020564	0.014553
	283.41	0.00697	0.005347	0.020264	0.01388
	283.61	0.006296	0.004942	0.020154	0.013835
	283.81	0.007182	0.005862	0.019382	0.013943
	284.01	0.007209	0.006118	0.018836	0.01387
	284.21	0.006637	0.006076	0.019716	0.013699
	284.41	0.006881	0.006448	0.019569	0.013256
	284.61	0.006868	0.006698	0.019216	0.013253
	284.81	0.006743	0.007019	0.018878	0.013071
	285.01	0.006938	0.006942	0.019354	0.013451
	285.21	0.007092	0.007062	0.019783	0.014005
	285.41	0.00776	0.007083	0.019989	0.013495
	285.61	0.007359	0.006321	0.020866	0.013362
	285.81	0.008054	0.006022	0.021808	0.013477
	286.01	0.008236	0.00614	0.021991	0.01348
	286.21	0.008204	0.00593	0.02223	0.013077
	286.41	0.008004	0.006108	0.022413	0.013445
	286.61	0.008306	0.005683	0.02276	0.013727
	286.81	0.008031	0.005483	0.02273	0.013772
	287.01	0.008908	0.00576	0.022378	0.014371
	287.21	0.00857	0.00647	0.021829	0.014362
	287.41	0.007799	0.007181	0.021525	0.014229
	287.61	0.00748	0.007182	0.021401	0.014206
	287.81	0.007602	0.007867	0.021057	0.014431
	288.01	0.006511	0.007516	0.021804	0.014216
	288.21	0.005531	0.007232	0.022397	0.013943
	288.41	0.005295	0.006864	0.022349	0.013523
	288.61	0.005242	0.005885	0.022902	0.014022
	288.81	0.005121	0.006101	0.022777	0.014352
	289.01	0.005397	0.006142	0.02246	0.014461
	289.21	0.005376	0.006642	0.021832	0.013691
	289.41	0.005381	0.006312	0.021758	0.012885
	289.61	0.005514	0.005888	0.022208	0.012542
	289.81	0.005764	0.005495	0.022816	0.01244
	290.01	0.005594	0.004878	0.022835	0.011817
	290.21	0.00566	0.004634	0.022494	0.011523
	290.41	0.006039	0.005288	0.021825	0.012094
	290.61	0.006337	0.006121	0.02069	0.012269
	290.81	0.006713	0.006705	0.019229	0.012458
	291.01	0.00714	0.007065	0.019363	0.01262
	291.21	0.006905	0.007589	0.019154	0.012593
	291.41	0.007057	0.006988	0.020001	0.012437
	291.61	0.007093	0.007319	0.019974	0.012874
	291.81	0.007598	0.007718	0.019575	0.013449
	292.01	0.00751	0.00836	0.019328	0.01326
	292.21	0.007789	0.008263	0.019242	0.013894
	292.41	0.007979	0.00749	0.020079	0.014305
	292.61	0.008079	0.007181	0.020531	0.014884
	292.81	0.007778	0.007803	0.020236	0.015177
	293.01	0.007981	0.007227	0.02055	0.014995
	293.21	0.00812	0.006965	0.020682	0.014536
	293.41	0.007925	0.006249	0.021155	0.014625
	293.61	0.008229	0.005428	0.022097	0.014233
	293.81	0.007359	0.00411	0.022679	0.014589
	294.01	0.007792	0.003894	0.022501	0.014337
	294.21	0.007933	0.004376	0.022052	0.01514
	294.41	0.008702	0.004946	0.021918	0.014944
	294.61	0.00874	0.004882	0.02204	0.014314
	294.81	0.00878	0.004497	0.022441	0.013766
	295.01	0.008847	0.004604	0.023219	0.013547
	295.21	0.009234	0.004458	0.023306	0.013044
	295.41	0.00949	0.004497	0.02375	0.012779
	295.61	0.008816	0.005434	0.023119	0.013006
	295.81	0.009132	0.005501	0.022961	0.013024
	296.01	0.008501	0.005561	0.023043	0.012769
	296.21	0.008127	0.005566	0.023457	0.012297
	296.41	0.007752	0.00537	0.023476	0.011926
	296.61	0.007409	0.005482	0.023806	0.012378
	296.81	0.00736	0.005786	0.023328	0.012614
	297.01	0.007152	0.005555	0.02326	0.012435
	297.21	0.006739	0.005994	0.022733	0.012465
	297.41	0.006731	0.005609	0.022642	0.012637
	297.61	0.006314	0.005779	0.022258	0.012529
	297.81	0.006096	0.005865	0.021752	0.013633
	298.01	0.006844	0.006432	0.021498	0.01373
	298.21	0.006684	0.006911	0.021433	0.014359
	298.41	0.006887	0.007321	0.021106	0.013643
	298.61	0.00645	0.007677	0.0209	0.013436
	298.81	0.006611	0.008036	0.020743	0.013398
	299.01	0.007393	0.008492	0.02025	0.013924
	299.21	0.007519	0.008389	0.020144	0.013814
	299.41	0.006493	0.00787	0.020522	0.01394
	299.61	0.006736	0.00755	0.020841	0.013604
	299.81	0.007147	0.006753	0.021451	0.013704
	300.01	0.006706	0.006608	0.021699	0.012985
	300.21	0.007114	0.00715	0.021588	0.012601
	300.41	0.006782	0.006838	0.021807	0.013504
	300.61	0.006914	0.006895	0.022171	0.01293
	300.81	0.007624	0.006981	0.02209	0.012689
	301.01	0.008104	0.007417	0.021815	0.012282
	301.21	0.008836	0.007581	0.021505	0.012588
	301.41	0.009569	0.00735	0.021421	0.012204
	301.61	0.009323	0.00769	0.021443	0.012808
	301.81	0.010113	0.007784	0.021438	0.01323
	302.01	0.010015	0.008201	0.021572	0.013388
	302.21	0.009596	0.008976	0.021308	0.014065
	302.41	0.009948	0.009227	0.021028	0.013948
	302.61	0.01012	0.009074	0.020921	0.013957
	302.81	0.010153	0.009178	0.020618	0.013758
	303.01	0.010279	0.008998	0.020683	0.013828
	303.21	0.009322	0.008531	0.021376	0.012988
	303.41	0.008238	0.00762	0.021365	0.012722
	303.61	0.008473	0.007432	0.02146	0.012171
	303.81	0.008027	0.00677	0.021498	0.012099
	304.01	0.007396	0.006307	0.021446	0.011988
	304.21	0.007206	0.006672	0.020814	0.011724
	304.41	0.006685	0.005895	0.020885	0.011241
	304.61	0.007381	0.006161	0.020701	0.010748
	304.81	0.007624	0.006161	0.020265	0.011607
	305.01	0.007341	0.006113	0.019964	0.011561
	305.21	0.007049	0.00588	0.02005	0.012224
	305.41	0.006514	0.005626	0.020011	0.011912
	305.61	0.006765	0.005953	0.01974	0.01224
	305.81	0.006885	0.006311	0.020069	0.011672
	306.01	0.006562	0.006309	0.02083	0.012653
	306.21	0.006118	0.00654	0.021112	0.012803
	306.41	0.006401	0.006128	0.021676	0.012403
	306.61	0.006434	0.006555	0.021446	0.012566
	306.81	0.006052	0.006821	0.021724	0.012673
	307.01	0.005831	0.007037	0.022576	0.012239
	307.21	0.005811	0.006281	0.023302	0.012097
	307.41	0.005248	0.006134	0.023371	0.013071
	307.61	0.005802	0.005812	0.023419	0.012735
	307.81	0.006387	0.005407	0.023832	0.012802
	308.01	0.006553	0.005161	0.024138	0.012737
	308.21	0.007194	0.005514	0.023755	0.012546
	308.41	0.007376	0.005056	0.023949	0.01308
	308.61	0.007601	0.005893	0.023413	0.013772
	308.81	0.007838	0.005559	0.023645	0.013854
	309.01	0.008237	0.005426	0.023589	0.014166
	309.21	0.008444	0.005635	0.022767	0.014225
	309.41	0.008815	0.006143	0.021933	0.014237
	309.61	0.009516	0.006657	0.021716	0.014185
	309.81	0.008873	0.006688	0.022401	0.014088
	310.01	0.008031	0.006534	0.022136	0.014637
	310.21	0.007658	0.006501	0.022006	0.013963
	310.41	0.007773	0.006452	0.021792	0.013616
	310.61	0.007585	0.006534	0.021493	0.013752
	310.81	0.00734	0.006533	0.021414	0.013264
	311.01	0.007059	0.006987	0.021449	0.013316
	311.21	0.007122	0.006197	0.021593	0.013142
	311.41	0.006791	0.006202	0.021739	0.012981
	311.61	0.006883	0.005801	0.021775	0.012411
	311.81	0.007543	0.005634	0.022237	0.012531
	312.01	0.007508	0.005415	0.021935	0.011789
	312.21	0.007834	0.00502	0.021884	0.011848
	312.41	0.007886	0.004791	0.022045	0.012147
	312.61	0.008463	0.005374	0.021766	0.011879
	312.81	0.008815	0.005053	0.022522	0.01255
	313.01	0.008267	0.005508	0.021795	0.01426
	313.21	0.008069	0.005926	0.021657	0.015125
	313.41	0.007561	0.006261	0.022037	0.015815
	313.61	0.007334	0.006315	0.022388	0.015954
	313.81	0.006701	0.006453	0.02275	0.015752
	314.01	0.006424	0.006243	0.023062	0.015996
	314.21	0.006449	0.005815	0.02375	0.01558
	314.41	0.006219	0.005703	0.023857	0.014705
	314.61	0.006344	0.006	0.023609	0.014696
	314.81	0.006742	0.006418	0.02294	0.01388
	315.01	0.006479	0.006725	0.022807	0.01342
	315.21	0.006341	0.005792	0.023389	0.012154
	315.41	0.006609	0.005738	0.023783	0.012502
	315.61	0.00614	0.00551	0.023595	0.012023
	315.81	0.006669	0.005418	0.023453	0.011494
	316.01	0.006912	0.004669	0.023158	0.010746
	316.21	0.007245	0.004242	0.023099	0.010811
	316.41	0.006994	0.004587	0.02324	0.011086
	316.61	0.006711	0.005325	0.022488	0.011228
	316.81	0.006521	0.005498	0.022719	0.011947
	317.01	0.006212	0.005132	0.023257	0.012543
	317.21	0.006387	0.00521	0.023295	0.012572
	317.41	0.006264	0.00516	0.023301	0.012591
	317.61	0.006545	0.005228	0.023283	0.012779
	317.81	0.006657	0.005318	0.023766	0.012541
	318.01	0.007301	0.005288	0.024226	0.012628
	318.21	0.007722	0.005664	0.023558	0.012328
	318.41	0.007936	0.006293	0.023203	0.012161
	318.61	0.008056	0.007064	0.023073	0.012498
	318.81	0.008053	0.007455	0.022956	0.013228
	319.01	0.00792	0.007333	0.023415	0.013365
	319.21	0.007107	0.007283	0.023499	0.014315
	319.41	0.006982	0.007738	0.023313	0.014845
	319.61	0.006527	0.007489	0.023478	0.014845
	319.81	0.006464	0.007411	0.023453	0.015216
	320.01	0.006358	0.007087	0.023482	0.015998
	320.21	0.006023	0.00733	0.023183	0.016161
	320.41	0.006094	0.008169	0.023416	0.016441
	320.61	0.005701	0.008423	0.022907	0.016433
	320.81	0.005961	0.007633	0.023503	0.016028
	321.01	0.005513	0.006595	0.023682	0.015387
	321.21	0.005959	0.006896	0.02271	0.014765
	321.41	0.00588	0.006689	0.023068	0.014636
	321.61	0.006321	0.006495	0.022812	0.01395
	321.81	0.006661	0.005809	0.023473	0.013747
	322.01	0.007256	0.00582	0.023412	0.01285
	322.21	0.007345	0.00584	0.023283	0.012055
	322.41	0.007408	0.006119	0.023875	0.011987
	322.61	0.007238	0.006472	0.023631	0.011984
	322.81	0.007792	0.006036	0.02408	0.012073
	323.01	0.00793	0.005892	0.024418	0.011757
	323.21	0.007829	0.006327	0.023969	0.011739
	323.41	0.008034	0.006057	0.024787	0.011703
	323.61	0.008079	0.005805	0.025184	0.012195
	323.81	0.007962	0.005989	0.024938	0.012224
	324.01	0.008038	0.006619	0.02456	0.012598
	324.21	0.008111	0.006701	0.024116	0.012296
	324.41	0.008144	0.006847	0.024033	0.011783
	324.61	0.007382	0.006562	0.023961	0.012145
	324.81	0.007966	0.006417	0.023425	0.012103
	325.01	0.00783	0.006434	0.022937	0.011421
	325.21	0.007958	0.007047	0.022159	0.011667
	325.41	0.007596	0.00685	0.021706	0.012592
	325.61	0.007358	0.006786	0.021413	0.012602
	325.81	0.006834	0.006196	0.022031	0.012767
	326.01	0.007181	0.006658	0.022167	0.01246
	326.21	0.007737	0.006498	0.022441	0.012569
	326.41	0.008142	0.007125	0.021749	0.013418
	326.61	0.007825	0.006905	0.021851	0.013654
	326.81	0.008018	0.006081	0.022481	0.01354
	327.01	0.007982	0.0065	0.022284	0.013656
	327.21	0.008274	0.00624	0.022843	0.013682
	327.41	0.008292	0.00636	0.023308	0.014563
	327.61	0.008532	0.006745	0.022538	0.014531
	327.81	0.008401	0.007068	0.02252	0.013572
	328.01	0.00818	0.007334	0.022222	0.013248
	328.21	0.008182	0.007506	0.022237	0.012745
	328.41	0.008143	0.007822	0.022264	0.012527
	328.61	0.007779	0.008744	0.021923	0.013652
	328.81	0.007764	0.009313	0.021581	0.013542
	329.01	0.007478	0.009788	0.020725	0.012823
	329.21	0.007109	0.009723	0.020084	0.01348
	329.41	0.006926	0.009866	0.02004	0.014139
	329.61	0.006904	0.009815	0.020852	0.013841
	329.81	0.00711	0.009852	0.020555	0.014316
	330.01	0.00816	0.009496	0.020778	0.014695
	330.21	0.00887	0.008369	0.021427	0.014738
	330.41	0.008635	0.007254	0.021747	0.01528
	330.61	0.008646	0.006717	0.02163	0.014979
	330.81	0.008501	0.005434	0.022184	0.015466
	331.01	0.008636	0.005412	0.022433	0.015231
	331.21	0.009032	0.004802	0.022875	0.016213
	331.41	0.009089	0.004765	0.022446	0.01662
	331.61	0.00891	0.004913	0.022056	0.01619
	331.81	0.008963	0.00487	0.022405	0.015094
	332.01	0.008835	0.005521	0.021925	0.01508
	332.21	0.009051	0.005782	0.022003	0.014599
	332.41	0.00858	0.006105	0.022455	0.014781
	332.61	0.008596	0.006999	0.021851	0.014841
	332.81	0.008891	0.007389	0.021861	0.015084
	333.01	0.008631	0.007316	0.021764	0.014435
	333.21	0.00819	0.007136	0.021818	0.014639
	333.41	0.008205	0.008098	0.021085	0.014226
	333.61	0.008522	0.008423	0.020991	0.014166
	333.81	0.008132	0.008493	0.020306	0.014002
	334.01	0.008793	0.007715	0.020758	0.013658
	334.21	0.008404	0.006518	0.021526	0.014061
	334.41	0.008188	0.006447	0.021434	0.014068
	334.61	0.008466	0.00661	0.021156	0.0139
	334.81	0.008207	0.005951	0.021913	0.014657
	335.01	0.007755	0.006051	0.021567	0.014084
	335.21	0.007899	0.006205	0.020901	0.014175
	335.41	0.007388	0.006533	0.02018	0.013736
	335.61	0.008247	0.006964	0.020408	0.013829
	335.81	0.008643	0.007503	0.020533	0.013244
	336.01	0.008285	0.00806	0.020777	0.013361
	336.21	0.009022	0.008068	0.0216	0.014152
	336.41	0.008742	0.00797	0.022213	0.014826
	336.61	0.008978	0.008132	0.021757	0.015032
	336.81	0.008831	0.007435	0.022252	0.015406
	337.01	0.008512	0.0075	0.022034	0.015254
	337.21	0.00817	0.007464	0.021785	0.01551
	337.41	0.008482	0.007445	0.02179	0.015214
	337.61	0.008192	0.006646	0.022422	0.015888
	337.81	0.00814	0.005899	0.022615	0.015262
	338.01	0.008985	0.005293	0.023447	0.015637
	338.21	0.009219	0.005096	0.023604	0.016296
	338.41	0.010042	0.005486	0.023258	0.016292
	338.61	0.010098	0.005381	0.022703	0.016218
	338.81	0.009932	0.005214	0.022405	0.015644
	339.01	0.00958	0.005419	0.021711	0.015002
	339.21	0.009559	0.005905	0.021127	0.015565
	339.41	0.009532	0.00602	0.021368	0.016059
	339.61	0.010077	0.006114	0.022309	0.016269
	339.81	0.009733	0.006677	0.022375	0.015603
	340.01	0.00942	0.006764	0.0229	0.016291
	340.21	0.009258	0.007033	0.022676	0.016564
	340.41	0.008359	0.006816	0.022378	0.016204
	340.61	0.007668	0.006683	0.022133	0.015807
	340.81	0.007788	0.006852	0.021493	0.01542
	341.01	0.007559	0.006779	0.021718	0.015401
	341.21	0.006976	0.00613	0.022783	0.014998
	341.41	0.007635	0.006066	0.022728	0.013926
	341.61	0.007947	0.005651	0.022918	0.013925
	341.81	0.008721	0.006479	0.022962	0.013311
	342.01	0.009025	0.007031	0.022853	0.012875
	342.21	0.009672	0.007222	0.022744	0.012879
	342.41	0.009852	0.007147	0.022174	0.012238
	342.61	0.009934	0.006988	0.021725	0.011718
	342.81	0.010653	0.007241	0.021263	0.012022
	343.01	0.010825	0.007185	0.021191	0.013205
	343.21	0.010694	0.006901	0.021972	0.014376
	343.41	0.010907	0.00685	0.022826	0.01398
	343.61	0.01139	0.006993	0.023464	0.013945
	343.81	0.011218	0.007274	0.023637	0.014135
	344.01	0.01097	0.007211	0.024109	0.015271
	344.21	0.010334	0.007177	0.023985	0.015355
	344.41	0.010806	0.006772	0.024616	0.015435
	344.61	0.010789	0.006263	0.024766	0.015441
	344.81	0.010967	0.006266	0.024575	0.01528
	345.01	0.010659	0.00588	0.025355	0.015366
	345.21	0.010629	0.006529	0.02507	0.015471
	345.41	0.011021	0.007428	0.024349	0.014827
	345.61	0.010044	0.007759	0.024069	0.01488
	345.81	0.009529	0.008444	0.023686	0.014373
	346.01	0.009144	0.008485	0.023203	0.013585
	346.21	0.009418	0.009015	0.022668	0.013384
	346.41	0.009245	0.00919	0.021574	0.012672
	346.61	0.009171	0.009341	0.021258	0.013221
	346.81	0.009483	0.009905	0.020322	0.014032
	347.01	0.009392	0.009436	0.020691	0.014394
	347.21	0.009126	0.009404	0.020988	0.014613
	347.41	0.008687	0.010047	0.021251	0.013512
	347.61	0.008742	0.009474	0.021988	0.01392
	347.81	0.008186	0.008622	0.022908	0.014286
	348.01	0.008504	0.007898	0.023333	0.014576
	348.21	0.008146	0.007005	0.023901	0.014674
	348.41	0.009099	0.006277	0.024873	0.014167
	348.61	0.008802	0.005798	0.024837	0.014565
	348.81	0.008729	0.005293	0.025495	0.015334
	349.01	0.008604	0.005362	0.025429	0.015438
	349.21	0.007931	0.004779	0.025541	0.015257
	349.41	0.00737	0.004824	0.025566	0.014585
	349.61	0.006996	0.004801	0.024965	0.014762
	349.81	0.007579	0.004522	0.025194	0.014348
	350.01	0.00717	0.005112	0.024042	0.013974
	350.21	0.007583	0.005927	0.023377	0.0137
	350.41	0.007994	0.00547	0.023552	0.013698
	350.61	0.007781	0.006083	0.022777	0.013726
	350.81	0.008314	0.006529	0.021648	0.01369
	351.01	0.008619	0.006997	0.021623	0.013439
	351.21	0.008234	0.007615	0.020836	0.013389
	351.41	0.008141	0.008185	0.021058	0.013112
	351.61	0.008316	0.008592	0.020294	0.013988
	351.81	0.008966	0.008531	0.020594	0.013976
	352.01	0.009672	0.008828	0.020084	0.014607
	352.21	0.010203	0.008388	0.020922	0.014811
	352.41	0.011184	0.008318	0.021481	0.014634
	352.61	0.010947	0.008227	0.021872	0.015236
	352.81	0.010926	0.008172	0.02228	0.016149
	353.01	0.010458	0.007841	0.022398	0.015362
	353.21	0.010434	0.00752	0.02267	0.015014
	353.41	0.010271	0.007428	0.023007	0.01512
	353.61	0.010243	0.007556	0.023064	0.015812
	353.81	0.009965	0.007163	0.023365	0.015669
	354.01	0.009444	0.007169	0.022906	0.015719
	354.21	0.009297	0.006906	0.023499	0.014871
	354.41	0.009139	0.006248	0.023933	0.014746
	354.61	0.009117	0.00663	0.023468	0.013945
	354.81	0.008684	0.006817	0.023261	0.014075
	355.01	0.008772	0.0072	0.022763	0.01359
	355.21	0.008398	0.007473	0.022288	0.013585
	355.41	0.008517	0.007951	0.022062	0.013116
	355.61	0.009148	0.008439	0.02169	0.012504
	355.81	0.009423	0.007285	0.022612	0.012029
	356.01	0.009863	0.007894	0.022078	0.012357
	356.21	0.010363	0.007405	0.022605	0.011542
	356.41	0.010544	0.007645	0.022978	0.011661
	356.61	0.010563	0.007905	0.023003	0.011949
	356.81	0.010695	0.007644	0.023257	0.012041
	357.01	0.010603	0.00798	0.022578	0.011534
	357.21	0.010604	0.008257	0.022226	0.011491
	357.41	0.009833	0.008528	0.022383	0.011721
	357.61	0.009464	0.008604	0.022441	0.011878
	357.81	0.009017	0.008026	0.022342	0.011977
	358.01	0.008624	0.007649	0.022525	0.012168
	358.21	0.008422	0.007566	0.02249	0.012315
	358.41	0.009218	0.007496	0.02243	0.013226
	358.61	0.009692	0.007864	0.022134	0.013547
	358.81	0.009714	0.007961	0.021922	0.014298
	359.01	0.01091	0.007907	0.021688	0.014675
	359.21	0.01185	0.008063	0.021911	0.015253
	359.41	0.013073	0.008292	0.021711	0.015539
	359.61	0.014247	0.008144	0.022076	0.016001
	359.81	0.01484	0.008162	0.021992	0.016576

## Sheet: Extended Data Fig. 5e
		LRR-BISP binding			N14-LRR-BISP binding			LRR-BISP26-124 binding			LRR-BISP125-241 binding
	log con. ligand (nM)	DFnorm (‰)			DFnorm (‰)			DFnorm (‰)			DFnorm (‰)
	-2.12131				-0.7042	0.054909	-0.80444	0.865123	0.594792	0.380866	0.680416	-0.64037	0.34856
	-1.81647	0.914491	0.38185	0.0581706	-0.37479	0.356069	-0.17197	0.122974	-0.12334	0.945958	0.144283	-0.40167	-0.09754
	-1.51544	-0.07569	0.265331	0.0848197	0.399353	-0.03813	0.115392	0.67749	0.904296	0.777474	0.532541	0.47763	-0.17427
	-1.21442	-0.14794	0.169591	0.10824	0.806166	0.179845	-0.89282	-0.57698	-0.68441	-0.26773	0.946454	0.881598	0.599173
	-0.913391	0.033003	-0.7976	0.682297	0.160469	0.154021	-0.30747	-0.49162	-0.00537	0.281028	0.218404	-0.59723	-0.37977
	-0.612359	-0.07501	-0.01587	-0.454421	0.003046	-0.32956	0.148951	0.097914	-0.6083	0.251945	-0.53429	-0.27637	-0.0686
	-0.31133	-0.41204	0.311179	-0.904322	0.210515	-0.45792	-0.53025	-0.83988	-0.10877	-0.04765	-1.02151	0.196266	0.247938
	-0.0102997	-0.56861	-0.15523	-0.136192	0.821914	-0.06736	-0.37326	0.423632	0.154897	-0.12181	0.438983	0.374023	0.076605
	0.29073	-0.35991	-1.23467	-1.49729	0.032965	0.123283	0.20691	0.565777	-0.57961	-0.53812	0.150824	0.273821	0.580638
	0.59176	-0.99169	-1.65768	-1.87272	-0.05225	0.195897	0.00785	-1.02335	-0.345	-0.00388	-0.10848	-0.32166	-0.22759
	0.89279	-1.32401	-1.14591	-1.98496	0.622717	-0.08864	-0.59497	-0.59224	-0.02361	-0.31922	0.657384	0.191635	0.313949
	1.19382	-1.32653	-1.84332	-2.88493	-0.01253	0.147365	0.074785	-1.49365	-0.37324	-0.83294	-0.23574	-0.92712	-0.39219
	1.49485	-1.96275	-2.14227	-2.52512	-0.55639	0.369535	0.310049	-1.67252	-1.56482	-1.06322	0.043401	-0.2004	-0.33953
	1.79588	-2.20696	-2.09279	-2.98751	-1.54584	-0.66018	1.06068	-1.67645	-1.81479	-1.60574	-0.34133	-0.60941	-0.22133
	2.09691	-2.75877	-2.85071	-2.70474	0.060517	-0.16008	0.114322	-2.07202	-1.52993	-2.33932	0.527083	1.43272	-0.644
	2.39794	-2.86213	-2.8336	-3.28662	0.128332	-0.27905	0.147652	-3.01815	-2.62452	-3.12625	-0.09843	0.146538	0.377952
	2.69897	-2.89956	-2.80542	-2.55249

## Sheet: Extended Data Fig. 5f
		(LRR+BISP26-124)-BISP binding
	log con. ligand (nM)	DFnorm (‰)
	-1.81647	-0.38568	-0.07034	0.202357
	-1.51544	-0.37038	0.139806	-0.2262
	-1.21442	-0.10397	0.842148	-0.03692
	-0.913391	-0.23212	0.003999	0.351009
	-0.612359	-0.10135	0.146187	-0.27748
	-0.31133	0.018902	-0.10331	0.007381
	-0.0102997	0.500887	-0.52119	-0.09221
	0.29073	0.08481	-0.14613	0.402095
	0.59176	0.456657	-0.30861	-0.27934
	0.89279	0.155298	0.081211	-0.27776
	1.19382	-0.23147	-0.34515	-0.17659
	1.49485	-0.20404	-0.09239	0.115362
	1.79588	0.212642	-0.21046	-0.56214
	2.09691	-0.70164	-0.66316	-0.62726
	2.39794	-0.67434	-0.64422	-0.9125
	2.69897	-0.86509	-1.1987	-1.04568

## Sheet: Extended Data Fig. 5h
		Relative expression level
	Gene	MH63			Bph14			Bph14-Bisp-10			Bph14-Bisp-37			Bph14-Bisp-32
	OsICS1	1.26251	0.965963	1.09588	1	1.06263	0.958835	2.14245	2.44878	2.58007	3.23355	3.75313	3.96248	4.98593	6.32276	5.57027
	OsNPR1	1.21358	1.1792	0.782362	1	1.13579	0.823624	1.73072	2.54155	1.79245	2.83748	2.61899	2.90422	3.23731	3.18391	3.79196
	OsPR1a	1.01898	1.18466	0.888896	1	0.898185	1.0889	2.91672	3.07837	3.86507	8.27953	8.41663	10.994	12.0838	13.3843	14.6871
	OsPR1b	1.03132	0.803132	1.13158	1	0.956	0.968031	3.59909	3.09891	4.32139	5.53104	4.57107	5.21323	9.63653	10.1208	9.23777
	OsPR5	0.923461	1.04607	1.21033	1	1.02346	1.24221	4.77575	4.5192	4.60392	7.20392	6.95129	7.38996	12.145	10.837	12.4989
	OsPR10	0.920578	1.12206	0.912007	1	1.20578	1.01912	3.10971	2.97231	2.87	6.91583	7.21331	7.4851	10.4048	11.6042	10.7898

## Sheet: Extended Data Fig. 5i
		Honeydew excretion (mg)
		Bph14	Bph14-Bisp-10	Bph14-Bisp-37	Bph14-Bisp-32
		66.55	35.15	20.19	30.13
		67.64	40.64	25.28	37.16
		59.43	35.71	43.29	31.24
		29.22	34.72	30.37	50.27
		44.15	31.31	24.68	43.35
		39.28	41.46	40.71	32.54
		34.32	21.65	43.21	26.66
		46.62	31.72	33.82	45.77
		49.8	41.81	54.08	21.02
		24.05	53.01	34.96	33.14
		64.13	24.52	35.28	34.97
		46.4	26.41	35.97	26.13
		27.28	19.15	17.22	19.17
		28.34	50.74	27.31	22.78
		29.78	41.52	38.32	18.16
		30.56	34.43	42.72	52.23
		30.9	35.7	33.58	22.28
		41.1	26.43	43.7	35.27
		37.76	30.76	28.28	26.48
		41.29	27.89	29.55	27.54
		42.52	51.18	21.26	28.05
		48	41.9	22.57	18.89
		48.76	43.92	27.12	23.45

## Sheet: Extended Data Fig. 5j
	BPH survival rate (%)
		Days of BPH infestation
		1d	2d	3d	4d	5d	6d	7d	8d	9d
	Bph14	100	100	100	100	100	90	80	70	70
		100	100	100	100	100	90	80	80	70
		100	100	100	100	100	80	80	70	70
		100	100	100	100	90	90	80	80	80
		100	100	90	90	80	70	70	70	60
	Bph14-Bisp-10	100	100	100	100	100	90	80	70	70
		100	90	90	90	80	70	60	60	50
		100	90	80	80	70	60	60	60	60
		100	100	90	90	70	60	60	60	60
		100	90	90	80	80	80	60	60	60
	Bph14-Bisp-37	100	90	80	70	70	70	70	70	50
		100	90	90	90	90	70	70	50	50
		100	90	90	90	90	80	70	70	70
		100	90	90	80	80	80	60	60	40
		100	100	90	80	70	70	70	60	60
	Bph14-Bisp-32	100	90	90	80	80	80	80	70	60
		100	100	100	90	80	60	60	60	50
		100	100	90	80	70	70	60	40	40
		100	100	70	70	70	60	50	50	40
		100	100	90	80	70	70	70	60	40

## Sheet: Extended Data Fig. 5k
		NO. of BPHs settled/ plant
		Hours after BPH release	Bph14								Bph14-Bisp-10
		3	10	18	10	8	15	9	6	15	10	6	10	15	10	7	12	4
		6	12	14	16	10	15	12	17	8	11	9	9	11	13	12	6	12
		12	15	12	10	15	14	13	15	11	15	9	13	5	8	12	9	14
		24	15	12	10	19	15	11	17	13	14	10	17	6	10	10	9	7
		48	14	15	13	17	14	13	12	12	14	9	12	10	11	9	6	7
		72	18	13	17	17	16	13	16	15	15	10	12	9	11	11	9	8
		Hours after BPH release	Bph14										Bph14-Bisp-37
		3	11	13	7	8	13	10	15	12	14	6	5	5	9	7	8	5	6	10	9	9
		6	15	11	18	10	15	8	14	11	19	13	4	6	9	8	8	13	10	10	5	8
		12	10	16	14	15	8	13	16	14	15	18	11	9	11	6	11	11	6	13	7	11
		24	11	20	13	10	9	12	21	18	13	19	12	9	13	9	15	12	7	7	9	9
		48	15	17	12	17	14	13	21	17	13	16	11	9	14	8	11	13	8	9	9	10
		72	15	19	14	16	14	16	22	19	17	20	14	10	11	7	10	13	7	9	10	12
		Hours after BPH release	Bph14											Bph14-Bisp-32
		3	10	13	15	16	7	9	10	12	12	12	14	7	5	6	5	8	7	8	8	9	3	7
		6	15	17	10	16	14	13	13	12	14	16	15	7	11	11	3	10	9	10	10	10	7	10
		12	12	14	17	16	12	13	16	16	13	13	18	10	12	8	10	13	8	7	6	7	14	8
		24	12	16	16	13	13	17	17	15	14	18	15	14	12	10	11	10	10	10	5	9	11	11
		48	13	14	17	15	17	16	17	19	14	15	14	14	15	10	10	11	9	10	6	9	12	10
		72	13	14	17	14	16	19	18	19	16	15	15	12	12	10	11	9	8	9	6	9	12	10
