# Supplementary material for: A tripartite rheostat controls self-regulated host plant resistance to insects
Source: Nature. 2023 Jun 14;618(7966):799–807. doi: 10.1038/s41586-023-06197-z (PMC10284691; doi:10.1038/s41586-023-06197-z)
Supplement: Supplementary file 18 — Source Data Extended Data Fig. 6 [file 41586_2023_6197_MOESM18_ESM.xlsx]

## Sheet: Extended Data Fig. 6b
		Plant height (cm)
		Bph14	Bph14-Bisp-10	Bph14-Bisp-37	Bph14-Bisp-32
		98	102	89	88
		96	99	89	95
		105	102	91	90
		102	96	90	87
		100	96	91	92
		100	98	95	85
		100	100	90	90
		102	100	92	92
		100	98	81	84
		100	95	88	97
		97	94	96	84
		93	95	91	79
		105	100	92	95
		102	90	83	80
		93	93	92	86
		102	100	92	97
		101	96	93	79
		96	95	92	84

## Sheet: Extended Data Fig. 6c
		Heading date (d)
		Bph14	Bph14-Bisp-10	Bph14-Bisp-37	Bph14-Bisp-32
		98	97	95	94
		99	97	95	94
		99	97	96	95
		100	98	96	95
		100	98	96	95
		100	98	96	96
		100	98	96	96
		100	98	97	96
		100	98	97	96
		100	98	97	96
		100	98	97	96
		101	99	97	97
		101	99	97	97
		101	99	97	97
		101	99	97	97
		101	99	98	97
		101	99	98	97
		101	99	98	98
		101	99	98	98
		102	99	98	98
		102	100	98	98
		102	100	98	98
		102	100	99	98
		102	100	99	98
		102	100	99	99
		103	100	100	99
		103	101	100	99
		103	101	101	100
		104	102	101	100
		104	102	102	101

## Sheet: Extended Data Fig. 6d
		Sword leaf length (cm)
		Bph14	Bph14-Bisp-10	Bph14-Bisp-37	Bph14-Bisp-32
		42	40	38	34
		35	35	39	27
		55	50	35	31
		46	38	32	45
		39	42	33	27
		41	44	38	37
		43	48	40	38
		44	45	43	35
		42	45	37	27
		50	53	42	31
		36	41	35	40
		40	42	38	28
		50	49	40	39
		48	38	45	29
		36	35	30	35
		45	37	32	39
		49	29	48	27
		31	42	24	44

## Sheet: Extended Data Fig. 6e
		Sword leaf width (cm)
		Bph14	Bph14-Bisp-10	Bph14-Bisp-37	Bph14-Bisp-32
		1.5	1.7	1.7	1.5
		1.7	1.5	1.7	1.8
		1.7	1.5	1.5	1.5
		1.6	1.8	1	1.5
		1.6	1.8	1.6	1.5
		1.8	1.6	1.7	1.5
		1	1.5	1.4	1.2
		1.5	2	1.8	1.7
		1.5	1.5	1.7	1.5
		1.5	1.3	1.8	1.3
		1.5	1.4	1.8	1.6
		1.7	1.8	1.5	1.2
		1	1.6	1.7	1.6
		2	1.6	1.8	1.2
		1.5	1.8	1.8	1.5
		1.8	2	1.6	1.5
		1.8	1.2	1	1.3
		1.5	1.1	1.5	1.5

## Sheet: Extended Data Fig. 6f
		NO. panicles/ plant
		Bph14	Bph14-Bisp-10	Bph14-Bisp-37	Bph14-Bisp-32
		9	13	14	10
		11	11	8	11
		11	11	13	13
		12	12	9	12
		14	14	11	10
		14	9	13	11
		12	13	12	12
		9	6	12	8
		10	7	11	10
		13	7	12	13
		12	14	13	12
		10	14	12	12
		9	14	11	13
		12	9	9	10
		6	13	12	9
		10	9	11	11
		12	10	12	11
		13	12	9	10

## Sheet: Extended Data Fig. 6g
		NO. filled grains/ plant
		Bph14	Bph14-Bisp-10	Bph14-Bisp-37	Bph14-Bisp-32
		777	1388	1028	435
		912	1036	435	974
		864	890	915	1205
		1017	1080	425	710
		1088	1488	782	534
		1135	558	650	685
		931	1300	645	781
		854	570	964	504
		719	375	666	675
		923	490	948	610
		920	1350	1100	354
		637	1330	895	483
		714	1026	788	1200
		1783	593	520	415
		435	875	1107	495
		882	880	1065	805
		900	860	819	352
		1080	889	606	703

## Sheet: Extended Data Fig. 6h
		Percent of filled grains/ plant (%)
		Bph14	Bph14-Bisp-10	Bph14-Bisp-37	Bph14-Bisp-32
		85.9513	83.8164	79.6282	56.9372
		85.5535	64.468	60.4167	65.9445
		85.6293	76.1334	75.8706	70.5091
		82.7502	78.8321	63.244	67.4264
		83.4996	81.0458	78.8306	53.0288
		84.1988	74.5989	72.2222	71.5031
		88.9207	73.7379	61.6046	74.5941
		86.7005	89.0625	82.6758	80.1272
		78.7514	87.4126	80.532	79.693
		81.6092	76.5625	79.9325	47.8431
		85.8209	78.8091	77.8485	39.7306
		85.8491	81.4951	84.275	46.757
		87.3929	68.7207	73.2342	77.3196
		83.3178	77.6178	78.9074	48.312
		80.4067	78.9711	75.978	56.1862
		89.0909	88.8889	78.6558	56.3725
		85.389	63.505	75.23	42.4608
		88.1633	75.7781	70.21	59.8157

## Sheet: Extended Data Fig. 6i
		1,000 grains weight (g)
		Bph14	Bph14-Bisp-10	Bph14-Bisp-37	Bph14-Bisp-32
		29.637	27.077	27.003	25.2
		29.0203	28.897	25.821	24.0875
		29.905	27.485	26.8155	25.7825
		28.705	27.4627	24.3635	26.3255
		29.4425	26.4745	26.608	22.9
		29.2965	25.266	25.9995	24.642
		29.5745	27.324	25.682	25.6035
		30.678	26.9835	26.4415	25.276
		29.497	25.96	25.83	24.1105
		30.067	24.629	25.723	25.3925
		28.882	27.1805	26.994	24.523
		27.981	25.956	27.0265	24.7353
		29.5775	25.817	25.933	24.8115
		28.6985	25.7305	25.685	23.3447
		29.0165	27.4305	25.824	25.1635
		30.0565	27.7905	26.4825	26.3895
		29.954	26.2185	26.31	23.753
		28.9385	25.7015	25.24	24.8075

## Sheet: Extended Data Fig. 6j
		Grain yield/ plant (g)
		Bph14	Bph14-Bisp-10	Bph14-Bisp-37	Bph14-Bisp-32
		23.0279	37.5829	27.7591	10.962
		26.4665	29.9373	11.2321	23.4612
		25.8379	24.4616	24.5362	31.0679
		29.193	29.6597	10.3545	18.6911
		32.0334	39.3941	20.8075	12.2286
		33.2515	14.0984	16.8997	16.8798
		27.5339	35.5212	16.5649	19.9963
		26.199	15.3806	25.4896	12.7391
		21.2083	9.735	17.2028	16.2746
		27.7518	12.0682	24.3854	15.4894
		26.5714	36.6937	29.6934	8.68114
		17.8239	34.5215	24.1887	11.9472
		21.1183	26.4882	20.4352	29.7738
		51.1694	15.2582	13.3562	9.68804
		12.6222	24.0017	28.5872	12.4559
		26.5098	24.4556	28.2039	21.2435
		26.9586	22.55	21.55	8.36106
		31.2536	22.85	15.3	17.4397
