# Supplementary material for: A tripartite rheostat controls self-regulated host plant resistance to insects
Source: Nature. 2023 Jun 14;618(7966):799–807. doi: 10.1038/s41586-023-06197-z (PMC10284691; doi:10.1038/s41586-023-06197-z)
Supplement: Supplementary file 19 — Source Data Extended Data Fig. 7 [file 41586_2023_6197_MOESM19_ESM.xlsx]

## Sheet: Extended Data Fig. 7e
	Punctate CFP-ATG8f spots/ 0.01 mm2
	- ConA					+ ConA
	BISP	BPH14	N14	BISP + N14	BISP + BPH14	BISP	BPH14	N14	BISP + N14	BISP + BPH14
	14	28	12	11	27	26	18	35	25	97
	15	12	17	14	35	38	24	34	35	55
	18	10	16	16	29	20	35	18	16	89
	17	13	17	16	25	22	27	19	32	72
	12	10	11	19	43	28	21	22	22	77
	16	17	20	20	30	17	23	19	18	65

## Sheet: Extended Data Fig. 7h
	CFP-ATG8f labeled punctate that colocalized with BISP/ 0.1 mm2
	VIGS-EV	VIGS-NbATG6	VIGS-NbPI3K	VIGS-NbATG7
	58	24	16	11
	76	12	17	16
	89	17	10	15
	60	19	21	12
	67	14	15	14
	48	15	20	17

## Sheet: Extended Data Fig. 7j
		Relative expression level
		Gene	MH63	Bph14	Bph14-Bisp-10	Bph14-Bisp-37	Bph14-Bisp-32
		OsATG8a	1.20144	1.00144	1.39211	1.77381	1.85835
			1.02499	0.992499	1.26995	1.47753	1.90033
			0.831951	0.931951	1.56698	1.59955	1.74358
		OsATG8b	0.89987	0.998704	1.40753	1.71077	1.87292
			1.01313	1.1313	1.28152	1.51574	2.0176
			1.18929	0.892926	1.35091	1.58116	1.57942
		OsATG8c	1.03173	1.00032	1.55333	1.95118	1.8397
			1.1267	1.2267	1.38137	1.71284	2.3394
			0.939429	1.03557	1.39619	1.6973	1.99797

## Sheet: Extended Data Fig. 7k
	Relative expression level
	Gene	Hours of BPH infestation	Bph14			MH63											72
	OsATG8a	0	1	1.23934	1.0127	1.01	0.887162	1.0117
		6	1.52096	1.16414	1.66367	1.01971	0.992408	1.05264
		12	1.94337	1.57016	1.93044	1.12183	1.34145	1.27403
		24	1.96544	2.21769	2.38425	1.21291	1.236	1.1265
		48	2.25114	2.00805	2.16815	1.32936	1.49933	1.43806
		72	1.97156	2.17287	2.19253	1.24781	1.35476	1.31831
	OsATG8b	0	1	1.10888	1.07078	1.09071	0.858672	0.970708
		6	1.59667	1.36168	1.28215	0.984444	0.962212	1.1996
		12	1.67854	2.01871	1.84133	1.10648	0.785957	1.18394
		24	1.87722	2.1749	2.08704	1.21933	1.21223	1.22959
		48	1.87326	2.09831	2.19317	1.27331	1.38465	1.32616
		72	2.23948	2.09764	1.98819	1.19624	1.32296	1.32556
	OsATG8c	0	1	1.20042	1.18872	1.01244	0.891836	1.02439
		6	1.4714	1.73621	1.45121	0.986235	1.19861	1.08126
		12	1.73948	1.95108	2.27666	1.18763	1.22945	1.3018
		24	1.96219	2.13096	2.04246	1.19876	1.02808	1.08955
		48	2.42759	2.01718	2.5427	1.46768	1.11297	1.35682
		72	2.37737	2.4544	2.26175	1.16591	1.38443	1.26153
