# Supplementary material for: A tripartite rheostat controls self-regulated host plant resistance to insects
Source: Nature. 2023 Jun 14;618(7966):799–807. doi: 10.1038/s41586-023-06197-z (PMC10284691; doi:10.1038/s41586-023-06197-z)
Supplement: Supplementary file 20 — Source Data Extended Data Fig. 8 [file 41586_2023_6197_MOESM20_ESM.xlsx]

## Sheet: Extended Data Fig. 8c
		Punctate CFP-ATG8f spots/ 0.01 mm2
		- ConA				+ ConA
		BISP + N14 +OsNBR1	BISP + BPH14 + EV	BISP + BPH14 + OsNBR1	BISP + BPH14 + N1	BISP + N14 +OsNBR1	BISP + BPH14 + EV	BISP + BPH14 + OsNBR1	BISP + BPH14 + N1
		10	29	60	32	19	87	101	73
		19	30	49	47	15	67	123	45
		25	34	48	42	22	65	112	101
		12	45	45	40	21	108	89	87
		16	43	39	22	18	104	124	89
		21	23	52	28	23	67	98	99

## Sheet: Extended Data Fig. 8e
		Relative expression level of OsNBR1
		MH63	Bph14	Bph14-Bisp-10	Bph14-Bisp-37	Bph14-Bisp-32
		0.988692	1	1.48072	1.49703	2.63004
		1.10887	1.08869	1.25936	1.7455	1.9886
		1.03665	1.12037	1.31442	1.63717	2.40703

## Sheet: Extended Data Fig. 8f
		Relative expression level of OsNBR1
		Hours of BPH infestation	Bph14			MH63
		0	1	1.3	1.09	1.08	0.91	0.99
		6	1.29	1.33	1.14	1	0.93	1.09
		12	1.56	1.69	1.76	0.99	1.11	1.2
		24	1.76	2.14	1.89	0.98	1.13	1.24
		48	1.97	2.25	2.25	1.21	1.28	1.04
		72	2.51	2.19	2.19	1.64	1.22	1.35
