# Supplementary material for: A tripartite rheostat controls self-regulated host plant resistance to insects
Source: Nature. 2023 Jun 14;618(7966):799–807. doi: 10.1038/s41586-023-06197-z (PMC10284691; doi:10.1038/s41586-023-06197-z)
Supplement: Supplementary file 21 — Source Data Extended Data Fig. 10 [file 41586_2023_6197_MOESM21_ESM.xlsx]

## Sheet: Extended Data Fig. 10a
	Relative expression level
	Gene	Hours post BPH infestation	Bph14			MH63
	OsATG8a	0	2.21995	1.98879	1.84586	1.34119	1.22242	1.2423
		6	1.87576	2.23106	1.818	1.12379	1.14935	1.08643
		12	1.82762	1.76814	1.72064	1.01707	1.07953	0.987819
		24	1.5876	1.63086	1.25158	1.04003	0.965675	1.10329
		36	1.32181	1.27409	1.17731	1.08466	0.980272	1.01592
		48	1.13254	1.01928	0.980367	0.98455	0.974882	1.01269
	OsATG8b	0	2.10052	2.38388	2.23129	1.28143	1.34517	1.41185
		6	2.0972	1.96864	2.14539	1.12995	1.0246	1.15471
		12	1.87618	1.92084	1.70344	1.22595	1.06343	1.01183
		24	1.52257	1.34177	1.24753	0.816674	1.01716	1.09751
		36	1.26261	1.20086	1.13631	1.17799	0.980667	1.32529
		48	1.05483	1.33039	0.923679	0.930816	0.974638	1.22432
	OsATG8c	0	2.13483	2.1787	2.23332	1.266	1.33339	1.47801
		6	2.13724	2.41536	1.90926	1.11646	1.23344	1.02877
		12	1.96415	2.11844	1.85761	1.01681	1.25277	0.872128
		24	1.95695	1.58658	1.45582	1.14839	1.02413	1.0366
		48	1.37822	1.32058	1.51253	1.01168	1.23078	0.981852
		72	1.16434	1.10761	1.23282	1.07466	0.980578	1.21492
	OsNBR1	0	2.13	2.27	2.04	1.22	1.33	1.19
		6	1.92	2.15	1.73	1.21	0.98	1.06
		12	1.899	2.047	1.758	0.974	1.098	0.976
		24	1.98	1.72	1.58	0.89	1.04	0.949
		36	1.49	1.23	1.34	1.18	0.96	1.07
		48	1.13	1.05	0.96	1.02	0.94	1.12

## Sheet: Extended Data Fig. 10b
		Relative expression level
		Gene	Hours post BPH infestation	Bph14			MH63
		OsICS1	0	3.89229	4.01566	3.65954	1.89518	2.14332	1.75311
			6	2.55854	2.63216	2.1306	1.38063	1.51061	0.977683
			12	2.17796	1.79011	1.67078	1.08706	0.988776	1.13294
			24	1.64975	1.46719	1.25335	0.97552	0.886676	1.13527
			36	1.09832	1.02632	1.12765	0.986027	1.08195	0.943147
			48	1.1222	0.889771	1.03576	1.07485	0.881673	0.94212
		OsNPR1	0	2.32003	2.27782	2.52247	1.54553	1.39782	1.53807
			6	2.11056	2.04937	1.89049	1.25428	1.14916	1.21646
			12	1.468	1.779	1.58	1.2723	1.09753	1.05849
			24	1.334	1.5332	1.225	1.02294	1.16728	0.967609
			36	0.976102	0.877235	0.787299	0.873357	0.79136	0.968484
			48	0.910318	0.879674	0.985872	0.97148	0.877701	0.793948

## Sheet: Extended Data Fig. 10c
		Relative expression level
		Gene	Hours post BPH infestation	Bph14			Bph14-Osnbr1--1			Bph14-Osnbr1--2
		OsICS1	0	4.16956	3.45474	3.78857	5.12779	5.339	6.27399	5.47977	4.8756	5.25406
			24	1.68848	1.76314	1.82906	2.32926	2.87571	2.57809	2.01922	2.1274	2.11993
			48	1.07886	0.988581	1.14194	1.45538	1.23767	1.47191	1.32449	1.16225	1.29036
			72	1.14194	1.0812	0.9723	1.04194	0.9323	0.984194	1.01325	1.12431	0.897415
		OsNPR1	0	1.96832	2.15371	2.21274	2.76937	2.82909	2.67871	2.65528	2.53602	2.88071
			24	1.21972	1.26808	1.16603	1.79283	1.6708	1.68219	1.45667	1.83298	1.57896
			48	0.897598	1.01239	1.04516	1.4676	1.2453	1.23655	1.26198	1.32254	1.15566
			72	0.976397	0.896126	1.03594	1.00869	1.15637	0.91342	1.11376	1.01382	0.950581

## Sheet: Extended Data Fig. 10d
		Weight gain (mg)
		Bph14	Bph14-Osnbr1--1	Bph14-Osnbr1--2
		0.28	0.04	0.18
		0.076	0.6	0.06
		1	0	0.3
		0.24	0.4	0.02
		0.4	0.2	0.56
		0.74	0.14	0.46
		0.56	0.06	0.44
		0.34	0.04	0.56
		0.84	0.02	0.36
		0.74	0.16	-0.12
		0.26	-0.3	0.02
		0.44	0.72	0.04
		0.32	0.8	0.4
		0.14	0.14	-0.26
		0.5	-0.28	0.78
		0.36	0.28	0.4
		0.54	0.24	0.5
		0.58	0.18	0.06

## Sheet: Extended Data Fig. 10e
		Honeydew excretion (mg)
		Bph14	Bph14-Osnbr1--1	Bph14-Osnbr1--2
		41.13	22.12	24.51
		29.27	30.97	46.06
		51.44	22.97	26.54
		51.89	19.39	63.27
		41.51	61.46	55.78
		45.33	42.47	14.45
		67.62	22.92	44.21
		65.34	42.5	20.89
		60.52	49.15	18.31
		70.02	43.57	47.16
		30.18	25.6	25.66
		45.77	31.59	32.66
		57.19	29.91	15.6
		59.02	34.65	29.57
		49.12	58.64	30.54
		60.14	24.94	65.42
		52.45	32.34	32.42
		45.2	16.65	36.05

## Sheet: Extended Data Fig. 10f
		NO. of BPHs settled/ plant
		Hours after BPH release	Bph14										Bph14-Osnbr1--1
		3	8	10	10	11	10	10	9	10	9	10	10	8	9	9	10	10	10	10	9	10
		6	12	11	13	12	12	10	11	9	10	11	8	9	7	8	8	9	9	11	9	8
		12	11	10	11	12	10	11	10	12	10	12	7	9	7	8	9	9	9	8	7	7
		24	13	11	12	12	12	12	11	10	11	12	7	7	7	8	8	7	6	6	6	7
		48	14	12	13	13	12	12	11	12	12	13	6	6	7	6	6	7	6	6	8	7
		72	12	10	11	12	11	10	11	12	10	12	6	5	6	6	6	7	5	5	5	8
		96	12	11	11	12	11	10	11	12	11	12	6	4	5	5	6	5	5	4	4	8
		Hours after BPH release	Bph14										Bph14-Osnbr1--2
		3	9	10	9	10	10	9	11	10	10	9	9	10	9	10	10	7	10	9	10	10
		6	11	11	11	12	10	9	10	9	10	11	8	9	9	8	8	10	10	8	8	9
		12	11	12	12	12	12	13	12	11	11	12	7	8	8	8	8	7	8	7	8	8
		24	12	13	12	13	12	13	13	13	13	13	6	7	8	7	8	7	7	6	7	7
		48	13	13	12	14	13	14	14	13	14	13	5	6	6	6	7	6	6	6	6	7
		72	12	12	11	12	11	12	14	11	13	12	5	5	6	6	5	7	6	6	5	6
		96	12	12	11	12	11	12	13	11	12	12	5	5	5	5	5	7	6	6	5	6

## Sheet: Extended Data Fig. 10g
		BPH survival rate (%)
			Days of BPH infestation
			1d	2d	3d	4d	5d	6d	7d	8d
		Bph14	100	100	93.75	93.75	87.5	87.5	81.25	75
			100	94.4444	88.8889	83.3333	77.7778	72.2222	66.6667	66.6667
			100	94.1176	94.1176	88.2353	82.3529	70.5882	64.7059	64.7059
			100	100	88.8889	83.3333	83.3333	77.7778	72.2222	66.6667
			100	100	94.4444	94.4444	94.4444	94.4444	88.8889	77.7778
			100	93.75	87.5	87.5	87.5	81.25	75	68.75
			100	94.1176	82.3529	82.3529	82.3529	76.4706	76.4706	70.5882
			100	93.75	93.75	87.5	81.25	75	75	68.75
			100	94.1176	88.2353	82.3529	82.3529	76.4706	76.4706	70.5882
			100	88.8889	83.3333	83.3333	77.7778	77.7778	72.2222	66.6667
		Bph14-Osnbr1--1	100	94.7368	84.2105	84.2105	73.6842	68.4211	63.1579	57.8947
			100	94.4444	88.8889	83.3333	77.7778	77.7778	66.6667	61.1111
			100	100	93.3333	86.6667	80	66.6667	60	53.3333
			100	93.75	87.5	87.5	81.25	75	62.5	62.5
			100	94.4444	88.8889	83.3333	77.7778	72.2222	66.6667	55.5556
			100	93.75	75	68.75	62.5	62.5	56.25	56.25
			100	94.1176	88.2353	82.3529	70.5882	64.7059	58.8235	58.8235
			100	93.75	81.25	75	62.5	56.25	56.25	56.25
			100	100	92.8571	85.7143	85.7143	85.7143	85.7143	78.5714
			100	93.3333	86.6667	80	73.3333	73.3333	66.6667	66.6667
		Bph14-Osnbr1--2	100	83.3333	75	66.6667	58.3333	50	50	50
			100	92.3077	76.9231	69.2308	61.5385	53.8462	53.8462	46.1538
			100	100	90	90	80	80	60	60
			100	92.8571	92.8571	85.7143	85.7143	78.5714	71.4286	64.2857
			100	92.3077	84.6154	84.6154	76.9231	69.2308	61.5385	53.8462
			100	93.3333	93.3333	80	80	73.3333	73.3333	66.6667
			100	93.3333	86.6667	80	80	73.3333	73.3333	66.6667
			100	93.75	87.5	87.5	81.25	75	68.75	68.75
			100	100	92.8571	92.8571	78.5714	78.5714	71.4286	64.2857
			100	87.5	87.5	81.25	75	68.75	68.75	62.5
